# Supplementary material for: Magnetothermal Convection of Water with the Presence or Absence of a Magnetic Force Acting on the Susceptibility Gradient
Source: PLoS One. 2016 Sep 8;11(9):e0160090. doi: 10.1371/journal.pone.0160090 (PMC5015909; doi:10.1371/journal.pone.0160090)
Supplement: S1 File — (ZIP) [file pone.0160090.s001.zip]

Archive with 10 entries (10 files):
- S1 File Maki/code145_fsc_and_fb.pdf
- S1 File Maki/code145_fsc_and_fb.txt
- S1 File Maki/code147_fb_only.pdf
- S1 File Maki/code147_fb_only.txt
- S1 File Maki/ma2pmt.txt
- S1 File Maki/majibaout (for caseA and E).txt
- S1 File Maki/majibaout (for caseB and F).txt
- S1 File Maki/majibaout (for caseC and G).txt
- S1 File Maki/majibaout (for caseD and H).txt
- S1 File Maki/S1 file.doc
