# Supplementary material for: Magnetothermal Convection of Water with the Presence or Absence of a Magnetic Force Acting on the Susceptibility Gradient
Source: PLoS One. 2016 Sep 8;11(9):e0160090. doi: 10.1371/journal.pone.0160090 (PMC5015909; doi:10.1371/journal.pone.0160090)
Supplement: S1 File — (ZIP) [file pone.0160090.s001.zip › S1 File Maki/ma2pmt.txt]

ICYL(the Begining Number of Calculation Times),TAU(Progress Time=ICYL*Dt) (I9,D12.5)
        0  0.00000D+0
MFORNC(»êÈO(888)©RÎ¬¥»ÍÎ¬ / 111¥»ÍÎ¬)  (I5)
  111
IDX(100:NEW/800:CONT), MAXIT(ITERATION), Dt->(I5,I10,D9.2)
  800   1000000  1.00D-7
(maout11a,maout12b,maout13c,maout14d) ->(MATOA,MATOB,MATOC,MATOD)=>(4I9)
   200000   400000   600000   800000
OMEGA(Relax.factor)  EPS(Convergence cond.)
   1.6000D+0   0.1000D-1
   NR   NTH  NZ  NWR  NWZ
   31   61   41    0    0
HR(=HR0/R0[-])   HZ(=HZ0/R0[-],OMIT)  (HTH=2*PAI,OMIT)
  3.00000D+0  1.00000D+0
ZGETA(eíSÊu|{ASÊu)/HZ) RGETA(=RC©çSÜÅÌ£/HZ)(2D12.5)
  2.00000D+1  3.00000D+1
IOUT(Output interval,I5)
 5000
PR(Prandtl number [-],D12.5)   Zure= 0.00000D+0  -0.00000D+0   0.00000D+0
  6.00000D+0
RA(Rayleigh number [-],D12.5)
  7.00000D+3
GANMA=Xm*B0**2/(YU*ROU*G*HZ)(D12.5),  CONST=1+1/(Æ*À)(D12.5) -3.64663D+2
 -1.25471D-4  1.00000D+0
SLOPED [x] (D12.5)
  9.00000D+1
