# Supplementary material for: Magnetothermal Convection of Water with the Presence or Absence of a Magnetic Force Acting on the Susceptibility Gradient
Source: PLoS One. 2016 Sep 8;11(9):e0160090. doi: 10.1371/journal.pone.0160090 (PMC5015909; doi:10.1371/journal.pone.0160090)
Supplement: S1 File — (ZIP) [file pone.0160090.s001.zip › S1 File Maki/majibaout (for caseA and E).txt]

  0.0000000D+00  0.0000000D+00 -0.3147947D+02
  0.2761747D-01  0.4067045D-13 -0.3147948D+02
  0.8285267D-01  0.4094137D-13 -0.3147953D+02
  0.1380914D+00  0.4118062D-13 -0.3147964D+02
  0.1933361D+00  0.4154347D-13 -0.3147981D+02
  0.2485891D+00  0.4175383D-13 -0.3148003D+02
  0.3038527D+00  0.4207038D-13 -0.3148031D+02
  0.3591293D+00  0.4235136D-13 -0.3148064D+02
  0.4144213D+00  0.4260888D-13 -0.3148103D+02
  0.4697311D+00  0.4290572D-13 -0.3148147D+02
  0.5250610D+00  0.4323284D-13 -0.3148197D+02
  0.5804135D+00  0.4353369D-13 -0.3148253D+02
  0.6357909D+00  0.4380438D-13 -0.3148314D+02
  0.6911955D+00  0.4402293D-13 -0.3148380D+02
  0.7466299D+00  0.4434141D-13 -0.3148452D+02
  0.8020964D+00  0.4473384D-13 -0.3148530D+02
  0.8575974D+00  0.4505506D-13 -0.3148613D+02
  0.9131353D+00  0.4526950D-13 -0.3148701D+02
  0.9687126D+00  0.4562611D-13 -0.3148795D+02
  0.1024332D+01  0.4588809D-13 -0.3148895D+02
  0.1079995D+01  0.4624959D-13 -0.3149000D+02
  0.1135705D+01  0.4657296D-13 -0.3149111D+02
  0.1191464D+01  0.4688085D-13 -0.3149227D+02
  0.1247274D+01  0.4729029D-13 -0.3149348D+02
  0.1303139D+01  0.4757533D-13 -0.3149475D+02
  0.1359060D+01  0.4792739D-13 -0.3149608D+02
  0.1415040D+01  0.4828235D-13 -0.3149746D+02
  0.1471081D+01  0.4864473D-13 -0.3149889D+02
  0.1527187D+01  0.4895552D-13 -0.3150038D+02
  0.1583359D+01  0.4928679D-13 -0.3150192D+02
  0.1639600D+01  0.4957201D-13 -0.3150352D+02
  0.1667747D+01  0.4975592D-13 -0.3150434D+02
  0.0000000D+00  0.0000000D+00 -0.3147947D+02
  0.2761747D-01  0.4067045D-13 -0.3147948D+02
  0.8285267D-01  0.4094137D-13 -0.3147953D+02
  0.1380914D+00  0.4118062D-13 -0.3147964D+02
  0.1933361D+00  0.4154347D-13 -0.3147981D+02
  0.2485891D+00  0.4175383D-13 -0.3148003D+02
  0.3038527D+00  0.4207038D-13 -0.3148031D+02
  0.3591293D+00  0.4235136D-13 -0.3148064D+02
  0.4144213D+00  0.4260888D-13 -0.3148103D+02
  0.4697311D+00  0.4290572D-13 -0.3148147D+02
  0.5250610D+00  0.4323284D-13 -0.3148197D+02
  0.5804135D+00  0.4353369D-13 -0.3148253D+02
  0.6357909D+00  0.4380438D-13 -0.3148314D+02
  0.6911955D+00  0.4402293D-13 -0.3148380D+02
  0.7466299D+00  0.4434141D-13 -0.3148452D+02
  0.8020964D+00  0.4473384D-13 -0.3148530D+02
  0.8575974D+00  0.4505506D-13 -0.3148613D+02
  0.9131353D+00  0.4526950D-13 -0.3148701D+02
  0.9687126D+00  0.4562611D-13 -0.3148795D+02
  0.1024332D+01  0.4588809D-13 -0.3148895D+02
  0.1079995D+01  0.4624959D-13 -0.3149000D+02
  0.1135705D+01  0.4657296D-13 -0.3149111D+02
  0.1191464D+01  0.4688085D-13 -0.3149227D+02
  0.1247274D+01  0.4729029D-13 -0.3149348D+02
  0.1303139D+01  0.4757533D-13 -0.3149475D+02
  0.1359060D+01  0.4792739D-13 -0.3149608D+02
  0.1415040D+01  0.4828235D-13 -0.3149746D+02
  0.1471081D+01  0.4864473D-13 -0.3149889D+02
  0.1527187D+01  0.4895552D-13 -0.3150038D+02
  0.1583359D+01  0.4928679D-13 -0.3150192D+02
  0.1639600D+01  0.4957201D-13 -0.3150352D+02
  0.1667747D+01  0.4975592D-13 -0.3150434D+02
  0.0000000D+00  0.0000000D+00 -0.3147947D+02
  0.2761747D-01  0.4067045D-13 -0.3147948D+02
  0.8285267D-01  0.4094137D-13 -0.3147953D+02
  0.1380914D+00  0.4118062D-13 -0.3147964D+02
  0.1933361D+00  0.4154347D-13 -0.3147981D+02
  0.2485891D+00  0.4175383D-13 -0.3148003D+02
  0.3038527D+00  0.4207038D-13 -0.3148031D+02
  0.3591293D+00  0.4235136D-13 -0.3148064D+02
  0.4144213D+00  0.4260888D-13 -0.3148103D+02
  0.4697311D+00  0.4290572D-13 -0.3148147D+02
  0.5250610D+00  0.4323284D-13 -0.3148197D+02
  0.5804135D+00  0.4353369D-13 -0.3148253D+02
  0.6357909D+00  0.4380438D-13 -0.3148314D+02
  0.6911955D+00  0.4402293D-13 -0.3148380D+02
  0.7466299D+00  0.4434141D-13 -0.3148452D+02
  0.8020964D+00  0.4473384D-13 -0.3148530D+02
  0.8575974D+00  0.4505506D-13 -0.3148613D+02
  0.9131353D+00  0.4526950D-13 -0.3148701D+02
  0.9687126D+00  0.4562611D-13 -0.3148795D+02
  0.1024332D+01  0.4588809D-13 -0.3148895D+02
  0.1079995D+01  0.4624959D-13 -0.3149000D+02
  0.1135705D+01  0.4657296D-13 -0.3149111D+02
  0.1191464D+01  0.4688085D-13 -0.3149227D+02
  0.1247274D+01  0.4729029D-13 -0.3149348D+02
  0.1303139D+01  0.4757533D-13 -0.3149475D+02
  0.1359060D+01  0.4792739D-13 -0.3149608D+02
  0.1415040D+01  0.4828235D-13 -0.3149746D+02
  0.1471081D+01  0.4864473D-13 -0.3149889D+02
  0.1527187D+01  0.4895552D-13 -0.3150038D+02
  0.1583359D+01  0.4928679D-13 -0.3150192D+02
  0.1639600D+01  0.4957201D-13 -0.3150352D+02
  0.1667747D+01  0.4975592D-13 -0.3150434D+02
  0.0000000D+00  0.0000000D+00 -0.3147947D+02
  0.2761747D-01  0.4067045D-13 -0.3147948D+02
  0.8285267D-01  0.4094137D-13 -0.3147953D+02
  0.1380914D+00  0.4118062D-13 -0.3147964D+02
  0.1933361D+00  0.4154347D-13 -0.3147981D+02
  0.2485891D+00  0.4175383D-13 -0.3148003D+02
  0.3038527D+00  0.4207038D-13 -0.3148031D+02
  0.3591293D+00  0.4235136D-13 -0.3148064D+02
  0.4144213D+00  0.4260888D-13 -0.3148103D+02
  0.4697311D+00  0.4290572D-13 -0.3148147D+02
  0.5250610D+00  0.4323284D-13 -0.3148197D+02
  0.5804135D+00  0.4353369D-13 -0.3148253D+02
  0.6357909D+00  0.4380438D-13 -0.3148314D+02
  0.6911955D+00  0.4402293D-13 -0.3148380D+02
  0.7466299D+00  0.4434141D-13 -0.3148452D+02
  0.8020964D+00  0.4473384D-13 -0.3148530D+02
  0.8575974D+00  0.4505506D-13 -0.3148613D+02
  0.9131353D+00  0.4526950D-13 -0.3148701D+02
  0.9687126D+00  0.4562611D-13 -0.3148795D+02
  0.1024332D+01  0.4588809D-13 -0.3148895D+02
  0.1079995D+01  0.4624959D-13 -0.3149000D+02
  0.1135705D+01  0.4657296D-13 -0.3149111D+02
  0.1191464D+01  0.4688085D-13 -0.3149227D+02
  0.1247274D+01  0.4729029D-13 -0.3149348D+02
  0.1303139D+01  0.4757533D-13 -0.3149475D+02
  0.1359060D+01  0.4792739D-13 -0.3149608D+02
  0.1415040D+01  0.4828235D-13 -0.3149746D+02
  0.1471081D+01  0.4864473D-13 -0.3149889D+02
  0.1527187D+01  0.4895552D-13 -0.3150038D+02
  0.1583359D+01  0.4928679D-13 -0.3150192D+02
  0.1639600D+01  0.4957201D-13 -0.3150352D+02
  0.1667747D+01  0.4975592D-13 -0.3150434D+02
  0.0000000D+00  0.0000000D+00 -0.3147947D+02
  0.2761747D-01  0.4067045D-13 -0.3147948D+02
  0.8285267D-01  0.4094137D-13 -0.3147953D+02
  0.1380914D+00  0.4118062D-13 -0.3147964D+02
  0.1933361D+00  0.4154347D-13 -0.3147981D+02
  0.2485891D+00  0.4175383D-13 -0.3148003D+02
  0.3038527D+00  0.4207038D-13 -0.3148031D+02
  0.3591293D+00  0.4235136D-13 -0.3148064D+02
  0.4144213D+00  0.4260888D-13 -0.3148103D+02
  0.4697311D+00  0.4290572D-13 -0.3148147D+02
  0.5250610D+00  0.4323284D-13 -0.3148197D+02
  0.5804135D+00  0.4353369D-13 -0.3148253D+02
  0.6357909D+00  0.4380438D-13 -0.3148314D+02
  0.6911955D+00  0.4402293D-13 -0.3148380D+02
  0.7466299D+00  0.4434141D-13 -0.3148452D+02
  0.8020964D+00  0.4473384D-13 -0.3148530D+02
  0.8575974D+00  0.4505506D-13 -0.3148613D+02
  0.9131353D+00  0.4526950D-13 -0.3148701D+02
  0.9687126D+00  0.4562611D-13 -0.3148795D+02
  0.1024332D+01  0.4588809D-13 -0.3148895D+02
  0.1079995D+01  0.4624959D-13 -0.3149000D+02
  0.1135705D+01  0.4657296D-13 -0.3149111D+02
  0.1191464D+01  0.4688085D-13 -0.3149227D+02
  0.1247274D+01  0.4729029D-13 -0.3149348D+02
  0.1303139D+01  0.4757533D-13 -0.3149475D+02
  0.1359060D+01  0.4792739D-13 -0.3149608D+02
  0.1415040D+01  0.4828235D-13 -0.3149746D+02
  0.1471081D+01  0.4864473D-13 -0.3149889D+02
  0.1527187D+01  0.4895552D-13 -0.3150038D+02
  0.1583359D+01  0.4928679D-13 -0.3150192D+02
  0.1639600D+01  0.4957201D-13 -0.3150352D+02
  0.1667747D+01  0.4975592D-13 -0.3150434D+02
  0.0000000D+00  0.0000000D+00 -0.3147947D+02
  0.2761747D-01  0.4067045D-13 -0.3147948D+02
  0.8285267D-01  0.4094137D-13 -0.3147953D+02
  0.1380914D+00  0.4118062D-13 -0.3147964D+02
  0.1933361D+00  0.4154347D-13 -0.3147981D+02
  0.2485891D+00  0.4175383D-13 -0.3148003D+02
  0.3038527D+00  0.4207038D-13 -0.3148031D+02
  0.3591293D+00  0.4235136D-13 -0.3148064D+02
  0.4144213D+00  0.4260888D-13 -0.3148103D+02
  0.4697311D+00  0.4290572D-13 -0.3148147D+02
  0.5250610D+00  0.4323284D-13 -0.3148197D+02
  0.5804135D+00  0.4353369D-13 -0.3148253D+02
  0.6357909D+00  0.4380438D-13 -0.3148314D+02
  0.6911955D+00  0.4402293D-13 -0.3148380D+02
  0.7466299D+00  0.4434141D-13 -0.3148452D+02
  0.8020964D+00  0.4473384D-13 -0.3148530D+02
  0.8575974D+00  0.4505506D-13 -0.3148613D+02
  0.9131353D+00  0.4526950D-13 -0.3148701D+02
  0.9687126D+00  0.4562611D-13 -0.3148795D+02
  0.1024332D+01  0.4588809D-13 -0.3148895D+02
  0.1079995D+01  0.4624959D-13 -0.3149000D+02
  0.1135705D+01  0.4657296D-13 -0.3149111D+02
  0.1191464D+01  0.4688085D-13 -0.3149227D+02
  0.1247274D+01  0.4729029D-13 -0.3149348D+02
  0.1303139D+01  0.4757533D-13 -0.3149475D+02
  0.1359060D+01  0.4792739D-13 -0.3149608D+02
  0.1415040D+01  0.4828235D-13 -0.3149746D+02
  0.1471081D+01  0.4864473D-13 -0.3149889D+02
  0.1527187D+01  0.4895552D-13 -0.3150038D+02
  0.1583359D+01  0.4928679D-13 -0.3150192D+02
  0.1639600D+01  0.4957201D-13 -0.3150352D+02
  0.1667747D+01  0.4975592D-13 -0.3150434D+02
  0.0000000D+00  0.0000000D+00 -0.3147947D+02
  0.2761747D-01  0.4067045D-13 -0.3147948D+02
  0.8285267D-01  0.4094137D-13 -0.3147953D+02
  0.1380914D+00  0.4118062D-13 -0.3147964D+02
  0.1933361D+00  0.4154347D-13 -0.3147981D+02
  0.2485891D+00  0.4175383D-13 -0.3148003D+02
  0.3038527D+00  0.4207038D-13 -0.3148031D+02
  0.3591293D+00  0.4235136D-13 -0.3148064D+02
  0.4144213D+00  0.4260888D-13 -0.3148103D+02
  0.4697311D+00  0.4290572D-13 -0.3148147D+02
  0.5250610D+00  0.4323284D-13 -0.3148197D+02
  0.5804135D+00  0.4353369D-13 -0.3148253D+02
  0.6357909D+00  0.4380438D-13 -0.3148314D+02
  0.6911955D+00  0.4402293D-13 -0.3148380D+02
  0.7466299D+00  0.4434141D-13 -0.3148452D+02
  0.8020964D+00  0.4473384D-13 -0.3148530D+02
  0.8575974D+00  0.4505506D-13 -0.3148613D+02
  0.9131353D+00  0.4526950D-13 -0.3148701D+02
  0.9687126D+00  0.4562611D-13 -0.3148795D+02
  0.1024332D+01  0.4588809D-13 -0.3148895D+02
  0.1079995D+01  0.4624959D-13 -0.3149000D+02
  0.1135705D+01  0.4657296D-13 -0.3149111D+02
  0.1191464D+01  0.4688085D-13 -0.3149227D+02
  0.1247274D+01  0.4729029D-13 -0.3149348D+02
  0.1303139D+01  0.4757533D-13 -0.3149475D+02
  0.1359060D+01  0.4792739D-13 -0.3149608D+02
  0.1415040D+01  0.4828235D-13 -0.3149746D+02
  0.1471081D+01  0.4864473D-13 -0.3149889D+02
  0.1527187D+01  0.4895552D-13 -0.3150038D+02
  0.1583359D+01  0.4928679D-13 -0.3150192D+02
  0.1639600D+01  0.4957201D-13 -0.3150352D+02
  0.1667747D+01  0.4975592D-13 -0.3150434D+02
  0.0000000D+00  0.0000000D+00 -0.3147947D+02
  0.2761747D-01  0.4067045D-13 -0.3147948D+02
  0.8285267D-01  0.4094137D-13 -0.3147953D+02
  0.1380914D+00  0.4118062D-13 -0.3147964D+02
  0.1933361D+00  0.4154347D-13 -0.3147981D+02
  0.2485891D+00  0.4175383D-13 -0.3148003D+02
  0.3038527D+00  0.4207038D-13 -0.3148031D+02
  0.3591293D+00  0.4235136D-13 -0.3148064D+02
  0.4144213D+00  0.4260888D-13 -0.3148103D+02
  0.4697311D+00  0.4290572D-13 -0.3148147D+02
  0.5250610D+00  0.4323284D-13 -0.3148197D+02
  0.5804135D+00  0.4353369D-13 -0.3148253D+02
  0.6357909D+00  0.4380438D-13 -0.3148314D+02
  0.6911955D+00  0.4402293D-13 -0.3148380D+02
  0.7466299D+00  0.4434141D-13 -0.3148452D+02
  0.8020964D+00  0.4473384D-13 -0.3148530D+02
  0.8575974D+00  0.4505506D-13 -0.3148613D+02
  0.9131353D+00  0.4526950D-13 -0.3148701D+02
  0.9687126D+00  0.4562611D-13 -0.3148795D+02
  0.1024332D+01  0.4588809D-13 -0.3148895D+02
  0.1079995D+01  0.4624959D-13 -0.3149000D+02
  0.1135705D+01  0.4657296D-13 -0.3149111D+02
  0.1191464D+01  0.4688085D-13 -0.3149227D+02
  0.1247274D+01  0.4729029D-13 -0.3149348D+02
  0.1303139D+01  0.4757533D-13 -0.3149475D+02
  0.1359060D+01  0.4792739D-13 -0.3149608D+02
  0.1415040D+01  0.4828235D-13 -0.3149746D+02
  0.1471081D+01  0.4864473D-13 -0.3149889D+02
  0.1527187D+01  0.4895552D-13 -0.3150038D+02
  0.1583359D+01  0.4928679D-13 -0.3150192D+02
  0.1639600D+01  0.4957201D-13 -0.3150352D+02
  0.1667747D+01  0.4975592D-13 -0.3150434D+02
  0.0000000D+00  0.0000000D+00 -0.3147947D+02
  0.2761747D-01  0.4067045D-13 -0.3147948D+02
  0.8285267D-01  0.4094137D-13 -0.3147953D+02
  0.1380914D+00  0.4118062D-13 -0.3147964D+02
  0.1933361D+00  0.4154347D-13 -0.3147981D+02
  0.2485891D+00  0.4175383D-13 -0.3148003D+02
  0.3038527D+00  0.4207038D-13 -0.3148031D+02
  0.3591293D+00  0.4235136D-13 -0.3148064D+02
  0.4144213D+00  0.4260888D-13 -0.3148103D+02
  0.4697311D+00  0.4290572D-13 -0.3148147D+02
  0.5250610D+00  0.4323284D-13 -0.3148197D+02
  0.5804135D+00  0.4353369D-13 -0.3148253D+02
  0.6357909D+00  0.4380438D-13 -0.3148314D+02
  0.6911955D+00  0.4402293D-13 -0.3148380D+02
  0.7466299D+00  0.4434141D-13 -0.3148452D+02
  0.8020964D+00  0.4473384D-13 -0.3148530D+02
  0.8575974D+00  0.4505506D-13 -0.3148613D+02
  0.9131353D+00  0.4526950D-13 -0.3148701D+02
  0.9687126D+00  0.4562611D-13 -0.3148795D+02
  0.1024332D+01  0.4588809D-13 -0.3148895D+02
  0.1079995D+01  0.4624959D-13 -0.3149000D+02
  0.1135705D+01  0.4657296D-13 -0.3149111D+02
  0.1191464D+01  0.4688085D-13 -0.3149227D+02
  0.1247274D+01  0.4729029D-13 -0.3149348D+02
  0.1303139D+01  0.4757533D-13 -0.3149475D+02
  0.1359060D+01  0.4792739D-13 -0.3149608D+02
  0.1415040D+01  0.4828235D-13 -0.3149746D+02
  0.1471081D+01  0.4864473D-13 -0.3149889D+02
  0.1527187D+01  0.4895552D-13 -0.3150038D+02
  0.1583359D+01  0.4928679D-13 -0.3150192D+02
  0.1639600D+01  0.4957201D-13 -0.3150352D+02
  0.1667747D+01  0.4975592D-13 -0.3150434D+02
  0.0000000D+00  0.0000000D+00 -0.3147947D+02
  0.2761747D-01  0.4067045D-13 -0.3147948D+02
  0.8285267D-01  0.4094137D-13 -0.3147953D+02
  0.1380914D+00  0.4118062D-13 -0.3147964D+02
  0.1933361D+00  0.4154347D-13 -0.3147981D+02
  0.2485891D+00  0.4175383D-13 -0.3148003D+02
  0.3038527D+00  0.4207038D-13 -0.3148031D+02
  0.3591293D+00  0.4235136D-13 -0.3148064D+02
  0.4144213D+00  0.4260888D-13 -0.3148103D+02
  0.4697311D+00  0.4290572D-13 -0.3148147D+02
  0.5250610D+00  0.4323284D-13 -0.3148197D+02
  0.5804135D+00  0.4353369D-13 -0.3148253D+02
  0.6357909D+00  0.4380438D-13 -0.3148314D+02
  0.6911955D+00  0.4402293D-13 -0.3148380D+02
  0.7466299D+00  0.4434141D-13 -0.3148452D+02
  0.8020964D+00  0.4473384D-13 -0.3148530D+02
  0.8575974D+00  0.4505506D-13 -0.3148613D+02
  0.9131353D+00  0.4526950D-13 -0.3148701D+02
  0.9687126D+00  0.4562611D-13 -0.3148795D+02
  0.1024332D+01  0.4588809D-13 -0.3148895D+02
  0.1079995D+01  0.4624959D-13 -0.3149000D+02
  0.1135705D+01  0.4657296D-13 -0.3149111D+02
  0.1191464D+01  0.4688085D-13 -0.3149227D+02
  0.1247274D+01  0.4729029D-13 -0.3149348D+02
  0.1303139D+01  0.4757533D-13 -0.3149475D+02
  0.1359060D+01  0.4792739D-13 -0.3149608D+02
  0.1415040D+01  0.4828235D-13 -0.3149746D+02
  0.1471081D+01  0.4864473D-13 -0.3149889D+02
  0.1527187D+01  0.4895552D-13 -0.3150038D+02
  0.1583359D+01  0.4928679D-13 -0.3150192D+02
  0.1639600D+01  0.4957201D-13 -0.3150352D+02
  0.1667747D+01  0.4975592D-13 -0.3150434D+02
  0.0000000D+00  0.0000000D+00 -0.3147947D+02
  0.2761747D-01  0.4067045D-13 -0.3147948D+02
  0.8285267D-01  0.4094137D-13 -0.3147953D+02
  0.1380914D+00  0.4118062D-13 -0.3147964D+02
  0.1933361D+00  0.4154347D-13 -0.3147981D+02
  0.2485891D+00  0.4175383D-13 -0.3148003D+02
  0.3038527D+00  0.4207038D-13 -0.3148031D+02
  0.3591293D+00  0.4235136D-13 -0.3148064D+02
  0.4144213D+00  0.4260888D-13 -0.3148103D+02
  0.4697311D+00  0.4290572D-13 -0.3148147D+02
  0.5250610D+00  0.4323284D-13 -0.3148197D+02
  0.5804135D+00  0.4353369D-13 -0.3148253D+02
  0.6357909D+00  0.4380438D-13 -0.3148314D+02
  0.6911955D+00  0.4402293D-13 -0.3148380D+02
  0.7466299D+00  0.4434141D-13 -0.3148452D+02
  0.8020964D+00  0.4473384D-13 -0.3148530D+02
  0.8575974D+00  0.4505506D-13 -0.3148613D+02
  0.9131353D+00  0.4526950D-13 -0.3148701D+02
  0.9687126D+00  0.4562611D-13 -0.3148795D+02
  0.1024332D+01  0.4588809D-13 -0.3148895D+02
  0.1079995D+01  0.4624959D-13 -0.3149000D+02
  0.1135705D+01  0.4657296D-13 -0.3149111D+02
  0.1191464D+01  0.4688085D-13 -0.3149227D+02
  0.1247274D+01  0.4729029D-13 -0.3149348D+02
  0.1303139D+01  0.4757533D-13 -0.3149475D+02
  0.1359060D+01  0.4792739D-13 -0.3149608D+02
  0.1415040D+01  0.4828235D-13 -0.3149746D+02
  0.1471081D+01  0.4864473D-13 -0.3149889D+02
  0.1527187D+01  0.4895552D-13 -0.3150038D+02
  0.1583359D+01  0.4928679D-13 -0.3150192D+02
  0.1639600D+01  0.4957201D-13 -0.3150352D+02
  0.1667747D+01  0.4975592D-13 -0.3150434D+02
  0.0000000D+00  0.0000000D+00 -0.3147947D+02
  0.2761747D-01  0.4067045D-13 -0.3147948D+02
  0.8285267D-01  0.4094137D-13 -0.3147953D+02
  0.1380914D+00  0.4118062D-13 -0.3147964D+02
  0.1933361D+00  0.4154347D-13 -0.3147981D+02
  0.2485891D+00  0.4175383D-13 -0.3148003D+02
  0.3038527D+00  0.4207038D-13 -0.3148031D+02
  0.3591293D+00  0.4235136D-13 -0.3148064D+02
  0.4144213D+00  0.4260888D-13 -0.3148103D+02
  0.4697311D+00  0.4290572D-13 -0.3148147D+02
  0.5250610D+00  0.4323284D-13 -0.3148197D+02
  0.5804135D+00  0.4353369D-13 -0.3148253D+02
  0.6357909D+00  0.4380438D-13 -0.3148314D+02
  0.6911955D+00  0.4402293D-13 -0.3148380D+02
  0.7466299D+00  0.4434141D-13 -0.3148452D+02
  0.8020964D+00  0.4473384D-13 -0.3148530D+02
  0.8575974D+00  0.4505506D-13 -0.3148613D+02
  0.9131353D+00  0.4526950D-13 -0.3148701D+02
  0.9687126D+00  0.4562611D-13 -0.3148795D+02
  0.1024332D+01  0.4588809D-13 -0.3148895D+02
  0.1079995D+01  0.4624959D-13 -0.3149000D+02
  0.1135705D+01  0.4657296D-13 -0.3149111D+02
  0.1191464D+01  0.4688085D-13 -0.3149227D+02
  0.1247274D+01  0.4729029D-13 -0.3149348D+02
  0.1303139D+01  0.4757533D-13 -0.3149475D+02
  0.1359060D+01  0.4792739D-13 -0.3149608D+02
  0.1415040D+01  0.4828235D-13 -0.3149746D+02
  0.1471081D+01  0.4864473D-13 -0.3149889D+02
  0.1527187D+01  0.4895552D-13 -0.3150038D+02
  0.1583359D+01  0.4928679D-13 -0.3150192D+02
  0.1639600D+01  0.4957201D-13 -0.3150352D+02
  0.1667747D+01  0.4975592D-13 -0.3150434D+02
  0.0000000D+00  0.0000000D+00 -0.3147947D+02
  0.2761747D-01  0.4067045D-13 -0.3147948D+02
  0.8285267D-01  0.4094137D-13 -0.3147953D+02
  0.1380914D+00  0.4118062D-13 -0.3147964D+02
  0.1933361D+00  0.4154347D-13 -0.3147981D+02
  0.2485891D+00  0.4175383D-13 -0.3148003D+02
  0.3038527D+00  0.4207038D-13 -0.3148031D+02
  0.3591293D+00  0.4235136D-13 -0.3148064D+02
  0.4144213D+00  0.4260888D-13 -0.3148103D+02
  0.4697311D+00  0.4290572D-13 -0.3148147D+02
  0.5250610D+00  0.4323284D-13 -0.3148197D+02
  0.5804135D+00  0.4353369D-13 -0.3148253D+02
  0.6357909D+00  0.4380438D-13 -0.3148314D+02
  0.6911955D+00  0.4402293D-13 -0.3148380D+02
  0.7466299D+00  0.4434141D-13 -0.3148452D+02
  0.8020964D+00  0.4473384D-13 -0.3148530D+02
  0.8575974D+00  0.4505506D-13 -0.3148613D+02
  0.9131353D+00  0.4526950D-13 -0.3148701D+02
  0.9687126D+00  0.4562611D-13 -0.3148795D+02
  0.1024332D+01  0.4588809D-13 -0.3148895D+02
  0.1079995D+01  0.4624959D-13 -0.3149000D+02
  0.1135705D+01  0.4657296D-13 -0.3149111D+02
  0.1191464D+01  0.4688085D-13 -0.3149227D+02
  0.1247274D+01  0.4729029D-13 -0.3149348D+02
  0.1303139D+01  0.4757533D-13 -0.3149475D+02
  0.1359060D+01  0.4792739D-13 -0.3149608D+02
  0.1415040D+01  0.4828235D-13 -0.3149746D+02
  0.1471081D+01  0.4864473D-13 -0.3149889D+02
  0.1527187D+01  0.4895552D-13 -0.3150038D+02
  0.1583359D+01  0.4928679D-13 -0.3150192D+02
  0.1639600D+01  0.4957201D-13 -0.3150352D+02
  0.1667747D+01  0.4975592D-13 -0.3150434D+02
  0.0000000D+00  0.0000000D+00 -0.3147947D+02
  0.2761747D-01  0.4067045D-13 -0.3147948D+02
  0.8285267D-01  0.4094137D-13 -0.3147953D+02
  0.1380914D+00  0.4118062D-13 -0.3147964D+02
  0.1933361D+00  0.4154347D-13 -0.3147981D+02
  0.2485891D+00  0.4175383D-13 -0.3148003D+02
  0.3038527D+00  0.4207038D-13 -0.3148031D+02
  0.3591293D+00  0.4235136D-13 -0.3148064D+02
  0.4144213D+00  0.4260888D-13 -0.3148103D+02
  0.4697311D+00  0.4290572D-13 -0.3148147D+02
  0.5250610D+00  0.4323284D-13 -0.3148197D+02
  0.5804135D+00  0.4353369D-13 -0.3148253D+02
  0.6357909D+00  0.4380438D-13 -0.3148314D+02
  0.6911955D+00  0.4402293D-13 -0.3148380D+02
  0.7466299D+00  0.4434141D-13 -0.3148452D+02
  0.8020964D+00  0.4473384D-13 -0.3148530D+02
  0.8575974D+00  0.4505506D-13 -0.3148613D+02
  0.9131353D+00  0.4526950D-13 -0.3148701D+02
  0.9687126D+00  0.4562611D-13 -0.3148795D+02
  0.1024332D+01  0.4588809D-13 -0.3148895D+02
  0.1079995D+01  0.4624959D-13 -0.3149000D+02
  0.1135705D+01  0.4657296D-13 -0.3149111D+02
  0.1191464D+01  0.4688085D-13 -0.3149227D+02
  0.1247274D+01  0.4729029D-13 -0.3149348D+02
  0.1303139D+01  0.4757533D-13 -0.3149475D+02
  0.1359060D+01  0.4792739D-13 -0.3149608D+02
  0.1415040D+01  0.4828235D-13 -0.3149746D+02
  0.1471081D+01  0.4864473D-13 -0.3149889D+02
  0.1527187D+01  0.4895552D-13 -0.3150038D+02
  0.1583359D+01  0.4928679D-13 -0.3150192D+02
  0.1639600D+01  0.4957201D-13 -0.3150352D+02
  0.1667747D+01  0.4975592D-13 -0.3150434D+02
  0.0000000D+00  0.0000000D+00 -0.3147947D+02
  0.2761747D-01  0.4067045D-13 -0.3147948D+02
  0.8285267D-01  0.4094137D-13 -0.3147953D+02
  0.1380914D+00  0.4118062D-13 -0.3147964D+02
  0.1933361D+00  0.4154347D-13 -0.3147981D+02
  0.2485891D+00  0.4175383D-13 -0.3148003D+02
  0.3038527D+00  0.4207038D-13 -0.3148031D+02
  0.3591293D+00  0.4235136D-13 -0.3148064D+02
  0.4144213D+00  0.4260888D-13 -0.3148103D+02
  0.4697311D+00  0.4290572D-13 -0.3148147D+02
  0.5250610D+00  0.4323284D-13 -0.3148197D+02
  0.5804135D+00  0.4353369D-13 -0.3148253D+02
  0.6357909D+00  0.4380438D-13 -0.3148314D+02
  0.6911955D+00  0.4402293D-13 -0.3148380D+02
  0.7466299D+00  0.4434141D-13 -0.3148452D+02
  0.8020964D+00  0.4473384D-13 -0.3148530D+02
  0.8575974D+00  0.4505506D-13 -0.3148613D+02
  0.9131353D+00  0.4526950D-13 -0.3148701D+02
  0.9687126D+00  0.4562611D-13 -0.3148795D+02
  0.1024332D+01  0.4588809D-13 -0.3148895D+02
  0.1079995D+01  0.4624959D-13 -0.3149000D+02
  0.1135705D+01  0.4657296D-13 -0.3149111D+02
  0.1191464D+01  0.4688085D-13 -0.3149227D+02
  0.1247274D+01  0.4729029D-13 -0.3149348D+02
  0.1303139D+01  0.4757533D-13 -0.3149475D+02
  0.1359060D+01  0.4792739D-13 -0.3149608D+02
  0.1415040D+01  0.4828235D-13 -0.3149746D+02
  0.1471081D+01  0.4864473D-13 -0.3149889D+02
  0.1527187D+01  0.4895552D-13 -0.3150038D+02
  0.1583359D+01  0.4928679D-13 -0.3150192D+02
  0.1639600D+01  0.4957201D-13 -0.3150352D+02
  0.1667747D+01  0.4975592D-13 -0.3150434D+02
  0.0000000D+00  0.0000000D+00 -0.3147947D+02
  0.2761747D-01  0.4067045D-13 -0.3147948D+02
  0.8285267D-01  0.4094137D-13 -0.3147953D+02
  0.1380914D+00  0.4118062D-13 -0.3147964D+02
  0.1933361D+00  0.4154347D-13 -0.3147981D+02
  0.2485891D+00  0.4175383D-13 -0.3148003D+02
  0.3038527D+00  0.4207038D-13 -0.3148031D+02
  0.3591293D+00  0.4235136D-13 -0.3148064D+02
  0.4144213D+00  0.4260888D-13 -0.3148103D+02
  0.4697311D+00  0.4290572D-13 -0.3148147D+02
  0.5250610D+00  0.4323284D-13 -0.3148197D+02
  0.5804135D+00  0.4353369D-13 -0.3148253D+02
  0.6357909D+00  0.4380438D-13 -0.3148314D+02
  0.6911955D+00  0.4402293D-13 -0.3148380D+02
  0.7466299D+00  0.4434141D-13 -0.3148452D+02
  0.8020964D+00  0.4473384D-13 -0.3148530D+02
  0.8575974D+00  0.4505506D-13 -0.3148613D+02
  0.9131353D+00  0.4526950D-13 -0.3148701D+02
  0.9687126D+00  0.4562611D-13 -0.3148795D+02
  0.1024332D+01  0.4588809D-13 -0.3148895D+02
  0.1079995D+01  0.4624959D-13 -0.3149000D+02
  0.1135705D+01  0.4657296D-13 -0.3149111D+02
  0.1191464D+01  0.4688085D-13 -0.3149227D+02
  0.1247274D+01  0.4729029D-13 -0.3149348D+02
  0.1303139D+01  0.4757533D-13 -0.3149475D+02
  0.1359060D+01  0.4792739D-13 -0.3149608D+02
  0.1415040D+01  0.4828235D-13 -0.3149746D+02
  0.1471081D+01  0.4864473D-13 -0.3149889D+02
  0.1527187D+01  0.4895552D-13 -0.3150038D+02
  0.1583359D+01  0.4928679D-13 -0.3150192D+02
  0.1639600D+01  0.4957201D-13 -0.3150352D+02
  0.1667747D+01  0.4975592D-13 -0.3150434D+02
  0.0000000D+00  0.0000000D+00 -0.3147947D+02
  0.2761747D-01  0.4067045D-13 -0.3147948D+02
  0.8285267D-01  0.4094137D-13 -0.3147953D+02
  0.1380914D+00  0.4118062D-13 -0.3147964D+02
  0.1933361D+00  0.4154347D-13 -0.3147981D+02
  0.2485891D+00  0.4175383D-13 -0.3148003D+02
  0.3038527D+00  0.4207038D-13 -0.3148031D+02
  0.3591293D+00  0.4235136D-13 -0.3148064D+02
  0.4144213D+00  0.4260888D-13 -0.3148103D+02
  0.4697311D+00  0.4290572D-13 -0.3148147D+02
  0.5250610D+00  0.4323284D-13 -0.3148197D+02
  0.5804135D+00  0.4353369D-13 -0.3148253D+02
  0.6357909D+00  0.4380438D-13 -0.3148314D+02
  0.6911955D+00  0.4402293D-13 -0.3148380D+02
  0.7466299D+00  0.4434141D-13 -0.3148452D+02
  0.8020964D+00  0.4473384D-13 -0.3148530D+02
  0.8575974D+00  0.4505506D-13 -0.3148613D+02
  0.9131353D+00  0.4526950D-13 -0.3148701D+02
  0.9687126D+00  0.4562611D-13 -0.3148795D+02
  0.1024332D+01  0.4588809D-13 -0.3148895D+02
  0.1079995D+01  0.4624959D-13 -0.3149000D+02
  0.1135705D+01  0.4657296D-13 -0.3149111D+02
  0.1191464D+01  0.4688085D-13 -0.3149227D+02
  0.1247274D+01  0.4729029D-13 -0.3149348D+02
  0.1303139D+01  0.4757533D-13 -0.3149475D+02
  0.1359060D+01  0.4792739D-13 -0.3149608D+02
  0.1415040D+01  0.4828235D-13 -0.3149746D+02
  0.1471081D+01  0.4864473D-13 -0.3149889D+02
  0.1527187D+01  0.4895552D-13 -0.3150038D+02
  0.1583359D+01  0.4928679D-13 -0.3150192D+02
  0.1639600D+01  0.4957201D-13 -0.3150352D+02
  0.1667747D+01  0.4975592D-13 -0.3150434D+02
  0.0000000D+00  0.0000000D+00 -0.3147947D+02
  0.2761747D-01  0.4067045D-13 -0.3147948D+02
  0.8285267D-01  0.4094137D-13 -0.3147953D+02
  0.1380914D+00  0.4118062D-13 -0.3147964D+02
  0.1933361D+00  0.4154347D-13 -0.3147981D+02
  0.2485891D+00  0.4175383D-13 -0.3148003D+02
  0.3038527D+00  0.4207038D-13 -0.3148031D+02
  0.3591293D+00  0.4235136D-13 -0.3148064D+02
  0.4144213D+00  0.4260888D-13 -0.3148103D+02
  0.4697311D+00  0.4290572D-13 -0.3148147D+02
  0.5250610D+00  0.4323284D-13 -0.3148197D+02
  0.5804135D+00  0.4353369D-13 -0.3148253D+02
  0.6357909D+00  0.4380438D-13 -0.3148314D+02
  0.6911955D+00  0.4402293D-13 -0.3148380D+02
  0.7466299D+00  0.4434141D-13 -0.3148452D+02
  0.8020964D+00  0.4473384D-13 -0.3148530D+02
  0.8575974D+00  0.4505506D-13 -0.3148613D+02
  0.9131353D+00  0.4526950D-13 -0.3148701D+02
  0.9687126D+00  0.4562611D-13 -0.3148795D+02
  0.1024332D+01  0.4588809D-13 -0.3148895D+02
  0.1079995D+01  0.4624959D-13 -0.3149000D+02
  0.1135705D+01  0.4657296D-13 -0.3149111D+02
  0.1191464D+01  0.4688085D-13 -0.3149227D+02
  0.1247274D+01  0.4729029D-13 -0.3149348D+02
  0.1303139D+01  0.4757533D-13 -0.3149475D+02
  0.1359060D+01  0.4792739D-13 -0.3149608D+02
  0.1415040D+01  0.4828235D-13 -0.3149746D+02
  0.1471081D+01  0.4864473D-13 -0.3149889D+02
  0.1527187D+01  0.4895552D-13 -0.3150038D+02
  0.1583359D+01  0.4928679D-13 -0.3150192D+02
  0.1639600D+01  0.4957201D-13 -0.3150352D+02
  0.1667747D+01  0.4975592D-13 -0.3150434D+02
  0.0000000D+00  0.0000000D+00 -0.3147947D+02
  0.2761747D-01  0.4067045D-13 -0.3147948D+02
  0.8285267D-01  0.4094137D-13 -0.3147953D+02
  0.1380914D+00  0.4118062D-13 -0.3147964D+02
  0.1933361D+00  0.4154347D-13 -0.3147981D+02
  0.2485891D+00  0.4175383D-13 -0.3148003D+02
  0.3038527D+00  0.4207038D-13 -0.3148031D+02
  0.3591293D+00  0.4235136D-13 -0.3148064D+02
  0.4144213D+00  0.4260888D-13 -0.3148103D+02
  0.4697311D+00  0.4290572D-13 -0.3148147D+02
  0.5250610D+00  0.4323284D-13 -0.3148197D+02
  0.5804135D+00  0.4353369D-13 -0.3148253D+02
  0.6357909D+00  0.4380438D-13 -0.3148314D+02
  0.6911955D+00  0.4402293D-13 -0.3148380D+02
  0.7466299D+00  0.4434141D-13 -0.3148452D+02
  0.8020964D+00  0.4473384D-13 -0.3148530D+02
  0.8575974D+00  0.4505506D-13 -0.3148613D+02
  0.9131353D+00  0.4526950D-13 -0.3148701D+02
  0.9687126D+00  0.4562611D-13 -0.3148795D+02
  0.1024332D+01  0.4588809D-13 -0.3148895D+02
  0.1079995D+01  0.4624959D-13 -0.3149000D+02
  0.1135705D+01  0.4657296D-13 -0.3149111D+02
  0.1191464D+01  0.4688085D-13 -0.3149227D+02
  0.1247274D+01  0.4729029D-13 -0.3149348D+02
  0.1303139D+01  0.4757533D-13 -0.3149475D+02
  0.1359060D+01  0.4792739D-13 -0.3149608D+02
  0.1415040D+01  0.4828235D-13 -0.3149746D+02
  0.1471081D+01  0.4864473D-13 -0.3149889D+02
  0.1527187D+01  0.4895552D-13 -0.3150038D+02
  0.1583359D+01  0.4928679D-13 -0.3150192D+02
  0.1639600D+01  0.4957201D-13 -0.3150352D+02
  0.1667747D+01  0.4975592D-13 -0.3150434D+02
  0.0000000D+00  0.0000000D+00 -0.3147947D+02
  0.2761747D-01  0.4067045D-13 -0.3147948D+02
  0.8285267D-01  0.4094137D-13 -0.3147953D+02
  0.1380914D+00  0.4118062D-13 -0.3147964D+02
  0.1933361D+00  0.4154347D-13 -0.3147981D+02
  0.2485891D+00  0.4175383D-13 -0.3148003D+02
  0.3038527D+00  0.4207038D-13 -0.3148031D+02
  0.3591293D+00  0.4235136D-13 -0.3148064D+02
  0.4144213D+00  0.4260888D-13 -0.3148103D+02
  0.4697311D+00  0.4290572D-13 -0.3148147D+02
  0.5250610D+00  0.4323284D-13 -0.3148197D+02
  0.5804135D+00  0.4353369D-13 -0.3148253D+02
  0.6357909D+00  0.4380438D-13 -0.3148314D+02
  0.6911955D+00  0.4402293D-13 -0.3148380D+02
  0.7466299D+00  0.4434141D-13 -0.3148452D+02
  0.8020964D+00  0.4473384D-13 -0.3148530D+02
  0.8575974D+00  0.4505506D-13 -0.3148613D+02
  0.9131353D+00  0.4526950D-13 -0.3148701D+02
  0.9687126D+00  0.4562611D-13 -0.3148795D+02
  0.1024332D+01  0.4588809D-13 -0.3148895D+02
  0.1079995D+01  0.4624959D-13 -0.3149000D+02
  0.1135705D+01  0.4657296D-13 -0.3149111D+02
  0.1191464D+01  0.4688085D-13 -0.3149227D+02
  0.1247274D+01  0.4729029D-13 -0.3149348D+02
  0.1303139D+01  0.4757533D-13 -0.3149475D+02
  0.1359060D+01  0.4792739D-13 -0.3149608D+02
  0.1415040D+01  0.4828235D-13 -0.3149746D+02
  0.1471081D+01  0.4864473D-13 -0.3149889D+02
  0.1527187D+01  0.4895552D-13 -0.3150038D+02
  0.1583359D+01  0.4928679D-13 -0.3150192D+02
  0.1639600D+01  0.4957201D-13 -0.3150352D+02
  0.1667747D+01  0.4975592D-13 -0.3150434D+02
  0.0000000D+00  0.0000000D+00 -0.3147947D+02
  0.2761747D-01  0.4067045D-13 -0.3147948D+02
  0.8285267D-01  0.4094137D-13 -0.3147953D+02
  0.1380914D+00  0.4118062D-13 -0.3147964D+02
  0.1933361D+00  0.4154347D-13 -0.3147981D+02
  0.2485891D+00  0.4175383D-13 -0.3148003D+02
  0.3038527D+00  0.4207038D-13 -0.3148031D+02
  0.3591293D+00  0.4235136D-13 -0.3148064D+02
  0.4144213D+00  0.4260888D-13 -0.3148103D+02
  0.4697311D+00  0.4290572D-13 -0.3148147D+02
  0.5250610D+00  0.4323284D-13 -0.3148197D+02
  0.5804135D+00  0.4353369D-13 -0.3148253D+02
  0.6357909D+00  0.4380438D-13 -0.3148314D+02
  0.6911955D+00  0.4402293D-13 -0.3148380D+02
  0.7466299D+00  0.4434141D-13 -0.3148452D+02
  0.8020964D+00  0.4473384D-13 -0.3148530D+02
  0.8575974D+00  0.4505506D-13 -0.3148613D+02
  0.9131353D+00  0.4526950D-13 -0.3148701D+02
  0.9687126D+00  0.4562611D-13 -0.3148795D+02
  0.1024332D+01  0.4588809D-13 -0.3148895D+02
  0.1079995D+01  0.4624959D-13 -0.3149000D+02
  0.1135705D+01  0.4657296D-13 -0.3149111D+02
  0.1191464D+01  0.4688085D-13 -0.3149227D+02
  0.1247274D+01  0.4729029D-13 -0.3149348D+02
  0.1303139D+01  0.4757533D-13 -0.3149475D+02
  0.1359060D+01  0.4792739D-13 -0.3149608D+02
  0.1415040D+01  0.4828235D-13 -0.3149746D+02
  0.1471081D+01  0.4864473D-13 -0.3149889D+02
  0.1527187D+01  0.4895552D-13 -0.3150038D+02
  0.1583359D+01  0.4928679D-13 -0.3150192D+02
  0.1639600D+01  0.4957201D-13 -0.3150352D+02
  0.1667747D+01  0.4975592D-13 -0.3150434D+02
  0.0000000D+00  0.0000000D+00 -0.3147947D+02
  0.2761747D-01  0.4067045D-13 -0.3147948D+02
  0.8285267D-01  0.4094137D-13 -0.3147953D+02
  0.1380914D+00  0.4118062D-13 -0.3147964D+02
  0.1933361D+00  0.4154347D-13 -0.3147981D+02
  0.2485891D+00  0.4175383D-13 -0.3148003D+02
  0.3038527D+00  0.4207038D-13 -0.3148031D+02
  0.3591293D+00  0.4235136D-13 -0.3148064D+02
  0.4144213D+00  0.4260888D-13 -0.3148103D+02
  0.4697311D+00  0.4290572D-13 -0.3148147D+02
  0.5250610D+00  0.4323284D-13 -0.3148197D+02
  0.5804135D+00  0.4353369D-13 -0.3148253D+02
  0.6357909D+00  0.4380438D-13 -0.3148314D+02
  0.6911955D+00  0.4402293D-13 -0.3148380D+02
  0.7466299D+00  0.4434141D-13 -0.3148452D+02
  0.8020964D+00  0.4473384D-13 -0.3148530D+02
  0.8575974D+00  0.4505506D-13 -0.3148613D+02
  0.9131353D+00  0.4526950D-13 -0.3148701D+02
  0.9687126D+00  0.4562611D-13 -0.3148795D+02
  0.1024332D+01  0.4588809D-13 -0.3148895D+02
  0.1079995D+01  0.4624959D-13 -0.3149000D+02
  0.1135705D+01  0.4657296D-13 -0.3149111D+02
  0.1191464D+01  0.4688085D-13 -0.3149227D+02
  0.1247274D+01  0.4729029D-13 -0.3149348D+02
  0.1303139D+01  0.4757533D-13 -0.3149475D+02
  0.1359060D+01  0.4792739D-13 -0.3149608D+02
  0.1415040D+01  0.4828235D-13 -0.3149746D+02
  0.1471081D+01  0.4864473D-13 -0.3149889D+02
  0.1527187D+01  0.4895552D-13 -0.3150038D+02
  0.1583359D+01  0.4928679D-13 -0.3150192D+02
  0.1639600D+01  0.4957201D-13 -0.3150352D+02
  0.1667747D+01  0.4975592D-13 -0.3150434D+02
  0.0000000D+00  0.0000000D+00 -0.3147947D+02
  0.2761747D-01  0.4067045D-13 -0.3147948D+02
  0.8285267D-01  0.4094137D-13 -0.3147953D+02
  0.1380914D+00  0.4118062D-13 -0.3147964D+02
  0.1933361D+00  0.4154347D-13 -0.3147981D+02
  0.2485891D+00  0.4175383D-13 -0.3148003D+02
  0.3038527D+00  0.4207038D-13 -0.3148031D+02
  0.3591293D+00  0.4235136D-13 -0.3148064D+02
  0.4144213D+00  0.4260888D-13 -0.3148103D+02
  0.4697311D+00  0.4290572D-13 -0.3148147D+02
  0.5250610D+00  0.4323284D-13 -0.3148197D+02
  0.5804135D+00  0.4353369D-13 -0.3148253D+02
  0.6357909D+00  0.4380438D-13 -0.3148314D+02
  0.6911955D+00  0.4402293D-13 -0.3148380D+02
  0.7466299D+00  0.4434141D-13 -0.3148452D+02
  0.8020964D+00  0.4473384D-13 -0.3148530D+02
  0.8575974D+00  0.4505506D-13 -0.3148613D+02
  0.9131353D+00  0.4526950D-13 -0.3148701D+02
  0.9687126D+00  0.4562611D-13 -0.3148795D+02
  0.1024332D+01  0.4588809D-13 -0.3148895D+02
  0.1079995D+01  0.4624959D-13 -0.3149000D+02
  0.1135705D+01  0.4657296D-13 -0.3149111D+02
  0.1191464D+01  0.4688085D-13 -0.3149227D+02
  0.1247274D+01  0.4729029D-13 -0.3149348D+02
  0.1303139D+01  0.4757533D-13 -0.3149475D+02
  0.1359060D+01  0.4792739D-13 -0.3149608D+02
  0.1415040D+01  0.4828235D-13 -0.3149746D+02
  0.1471081D+01  0.4864473D-13 -0.3149889D+02
  0.1527187D+01  0.4895552D-13 -0.3150038D+02
  0.1583359D+01  0.4928679D-13 -0.3150192D+02
  0.1639600D+01  0.4957201D-13 -0.3150352D+02
  0.1667747D+01  0.4975592D-13 -0.3150434D+02
  0.0000000D+00  0.0000000D+00 -0.3147947D+02
  0.2761747D-01  0.4067045D-13 -0.3147948D+02
  0.8285267D-01  0.4094137D-13 -0.3147953D+02
  0.1380914D+00  0.4118062D-13 -0.3147964D+02
  0.1933361D+00  0.4154347D-13 -0.3147981D+02
  0.2485891D+00  0.4175383D-13 -0.3148003D+02
  0.3038527D+00  0.4207038D-13 -0.3148031D+02
  0.3591293D+00  0.4235136D-13 -0.3148064D+02
  0.4144213D+00  0.4260888D-13 -0.3148103D+02
  0.4697311D+00  0.4290572D-13 -0.3148147D+02
  0.5250610D+00  0.4323284D-13 -0.3148197D+02
  0.5804135D+00  0.4353369D-13 -0.3148253D+02
  0.6357909D+00  0.4380438D-13 -0.3148314D+02
  0.6911955D+00  0.4402293D-13 -0.3148380D+02
  0.7466299D+00  0.4434141D-13 -0.3148452D+02
  0.8020964D+00  0.4473384D-13 -0.3148530D+02
  0.8575974D+00  0.4505506D-13 -0.3148613D+02
  0.9131353D+00  0.4526950D-13 -0.3148701D+02
  0.9687126D+00  0.4562611D-13 -0.3148795D+02
  0.1024332D+01  0.4588809D-13 -0.3148895D+02
  0.1079995D+01  0.4624959D-13 -0.3149000D+02
  0.1135705D+01  0.4657296D-13 -0.3149111D+02
  0.1191464D+01  0.4688085D-13 -0.3149227D+02
  0.1247274D+01  0.4729029D-13 -0.3149348D+02
  0.1303139D+01  0.4757533D-13 -0.3149475D+02
  0.1359060D+01  0.4792739D-13 -0.3149608D+02
  0.1415040D+01  0.4828235D-13 -0.3149746D+02
  0.1471081D+01  0.4864473D-13 -0.3149889D+02
  0.1527187D+01  0.4895552D-13 -0.3150038D+02
  0.1583359D+01  0.4928679D-13 -0.3150192D+02
  0.1639600D+01  0.4957201D-13 -0.3150352D+02
  0.1667747D+01  0.4975592D-13 -0.3150434D+02
  0.0000000D+00  0.0000000D+00 -0.3147947D+02
  0.2761747D-01  0.4067045D-13 -0.3147948D+02
  0.8285267D-01  0.4094137D-13 -0.3147953D+02
  0.1380914D+00  0.4118062D-13 -0.3147964D+02
  0.1933361D+00  0.4154347D-13 -0.3147981D+02
  0.2485891D+00  0.4175383D-13 -0.3148003D+02
  0.3038527D+00  0.4207038D-13 -0.3148031D+02
  0.3591293D+00  0.4235136D-13 -0.3148064D+02
  0.4144213D+00  0.4260888D-13 -0.3148103D+02
  0.4697311D+00  0.4290572D-13 -0.3148147D+02
  0.5250610D+00  0.4323284D-13 -0.3148197D+02
  0.5804135D+00  0.4353369D-13 -0.3148253D+02
  0.6357909D+00  0.4380438D-13 -0.3148314D+02
  0.6911955D+00  0.4402293D-13 -0.3148380D+02
  0.7466299D+00  0.4434141D-13 -0.3148452D+02
  0.8020964D+00  0.4473384D-13 -0.3148530D+02
  0.8575974D+00  0.4505506D-13 -0.3148613D+02
  0.9131353D+00  0.4526950D-13 -0.3148701D+02
  0.9687126D+00  0.4562611D-13 -0.3148795D+02
  0.1024332D+01  0.4588809D-13 -0.3148895D+02
  0.1079995D+01  0.4624959D-13 -0.3149000D+02
  0.1135705D+01  0.4657296D-13 -0.3149111D+02
  0.1191464D+01  0.4688085D-13 -0.3149227D+02
  0.1247274D+01  0.4729029D-13 -0.3149348D+02
  0.1303139D+01  0.4757533D-13 -0.3149475D+02
  0.1359060D+01  0.4792739D-13 -0.3149608D+02
  0.1415040D+01  0.4828235D-13 -0.3149746D+02
  0.1471081D+01  0.4864473D-13 -0.3149889D+02
  0.1527187D+01  0.4895552D-13 -0.3150038D+02
  0.1583359D+01  0.4928679D-13 -0.3150192D+02
  0.1639600D+01  0.4957201D-13 -0.3150352D+02
  0.1667747D+01  0.4975592D-13 -0.3150434D+02
  0.0000000D+00  0.0000000D+00 -0.3147947D+02
  0.2761747D-01  0.4067045D-13 -0.3147948D+02
  0.8285267D-01  0.4094137D-13 -0.3147953D+02
  0.1380914D+00  0.4118062D-13 -0.3147964D+02
  0.1933361D+00  0.4154347D-13 -0.3147981D+02
  0.2485891D+00  0.4175383D-13 -0.3148003D+02
  0.3038527D+00  0.4207038D-13 -0.3148031D+02
  0.3591293D+00  0.4235136D-13 -0.3148064D+02
  0.4144213D+00  0.4260888D-13 -0.3148103D+02
  0.4697311D+00  0.4290572D-13 -0.3148147D+02
  0.5250610D+00  0.4323284D-13 -0.3148197D+02
  0.5804135D+00  0.4353369D-13 -0.3148253D+02
  0.6357909D+00  0.4380438D-13 -0.3148314D+02
  0.6911955D+00  0.4402293D-13 -0.3148380D+02
  0.7466299D+00  0.4434141D-13 -0.3148452D+02
  0.8020964D+00  0.4473384D-13 -0.3148530D+02
  0.8575974D+00  0.4505506D-13 -0.3148613D+02
  0.9131353D+00  0.4526950D-13 -0.3148701D+02
  0.9687126D+00  0.4562611D-13 -0.3148795D+02
  0.1024332D+01  0.4588809D-13 -0.3148895D+02
  0.1079995D+01  0.4624959D-13 -0.3149000D+02
  0.1135705D+01  0.4657296D-13 -0.3149111D+02
  0.1191464D+01  0.4688085D-13 -0.3149227D+02
  0.1247274D+01  0.4729029D-13 -0.3149348D+02
  0.1303139D+01  0.4757533D-13 -0.3149475D+02
  0.1359060D+01  0.4792739D-13 -0.3149608D+02
  0.1415040D+01  0.4828235D-13 -0.3149746D+02
  0.1471081D+01  0.4864473D-13 -0.3149889D+02
  0.1527187D+01  0.4895552D-13 -0.3150038D+02
  0.1583359D+01  0.4928679D-13 -0.3150192D+02
  0.1639600D+01  0.4957201D-13 -0.3150352D+02
  0.1667747D+01  0.4975592D-13 -0.3150434D+02
  0.0000000D+00  0.0000000D+00 -0.3147947D+02
  0.2761747D-01  0.4067045D-13 -0.3147948D+02
  0.8285267D-01  0.4094137D-13 -0.3147953D+02
  0.1380914D+00  0.4118062D-13 -0.3147964D+02
  0.1933361D+00  0.4154347D-13 -0.3147981D+02
  0.2485891D+00  0.4175383D-13 -0.3148003D+02
  0.3038527D+00  0.4207038D-13 -0.3148031D+02
  0.3591293D+00  0.4235136D-13 -0.3148064D+02
  0.4144213D+00  0.4260888D-13 -0.3148103D+02
  0.4697311D+00  0.4290572D-13 -0.3148147D+02
  0.5250610D+00  0.4323284D-13 -0.3148197D+02
  0.5804135D+00  0.4353369D-13 -0.3148253D+02
  0.6357909D+00  0.4380438D-13 -0.3148314D+02
  0.6911955D+00  0.4402293D-13 -0.3148380D+02
  0.7466299D+00  0.4434141D-13 -0.3148452D+02
  0.8020964D+00  0.4473384D-13 -0.3148530D+02
  0.8575974D+00  0.4505506D-13 -0.3148613D+02
  0.9131353D+00  0.4526950D-13 -0.3148701D+02
  0.9687126D+00  0.4562611D-13 -0.3148795D+02
  0.1024332D+01  0.4588809D-13 -0.3148895D+02
  0.1079995D+01  0.4624959D-13 -0.3149000D+02
  0.1135705D+01  0.4657296D-13 -0.3149111D+02
  0.1191464D+01  0.4688085D-13 -0.3149227D+02
  0.1247274D+01  0.4729029D-13 -0.3149348D+02
  0.1303139D+01  0.4757533D-13 -0.3149475D+02
  0.1359060D+01  0.4792739D-13 -0.3149608D+02
  0.1415040D+01  0.4828235D-13 -0.3149746D+02
  0.1471081D+01  0.4864473D-13 -0.3149889D+02
  0.1527187D+01  0.4895552D-13 -0.3150038D+02
  0.1583359D+01  0.4928679D-13 -0.3150192D+02
  0.1639600D+01  0.4957201D-13 -0.3150352D+02
  0.1667747D+01  0.4975592D-13 -0.3150434D+02
  0.0000000D+00  0.0000000D+00 -0.3147947D+02
  0.2761747D-01  0.4067045D-13 -0.3147948D+02
  0.8285267D-01  0.4094137D-13 -0.3147953D+02
  0.1380914D+00  0.4118062D-13 -0.3147964D+02
  0.1933361D+00  0.4154347D-13 -0.3147981D+02
  0.2485891D+00  0.4175383D-13 -0.3148003D+02
  0.3038527D+00  0.4207038D-13 -0.3148031D+02
  0.3591293D+00  0.4235136D-13 -0.3148064D+02
  0.4144213D+00  0.4260888D-13 -0.3148103D+02
  0.4697311D+00  0.4290572D-13 -0.3148147D+02
  0.5250610D+00  0.4323284D-13 -0.3148197D+02
  0.5804135D+00  0.4353369D-13 -0.3148253D+02
  0.6357909D+00  0.4380438D-13 -0.3148314D+02
  0.6911955D+00  0.4402293D-13 -0.3148380D+02
  0.7466299D+00  0.4434141D-13 -0.3148452D+02
  0.8020964D+00  0.4473384D-13 -0.3148530D+02
  0.8575974D+00  0.4505506D-13 -0.3148613D+02
  0.9131353D+00  0.4526950D-13 -0.3148701D+02
  0.9687126D+00  0.4562611D-13 -0.3148795D+02
  0.1024332D+01  0.4588809D-13 -0.3148895D+02
  0.1079995D+01  0.4624959D-13 -0.3149000D+02
  0.1135705D+01  0.4657296D-13 -0.3149111D+02
  0.1191464D+01  0.4688085D-13 -0.3149227D+02
  0.1247274D+01  0.4729029D-13 -0.3149348D+02
  0.1303139D+01  0.4757533D-13 -0.3149475D+02
  0.1359060D+01  0.4792739D-13 -0.3149608D+02
  0.1415040D+01  0.4828235D-13 -0.3149746D+02
  0.1471081D+01  0.4864473D-13 -0.3149889D+02
  0.1527187D+01  0.4895552D-13 -0.3150038D+02
  0.1583359D+01  0.4928679D-13 -0.3150192D+02
  0.1639600D+01  0.4957201D-13 -0.3150352D+02
  0.1667747D+01  0.4975592D-13 -0.3150434D+02
  0.0000000D+00  0.0000000D+00 -0.3147947D+02
  0.2761747D-01  0.4067045D-13 -0.3147948D+02
  0.8285267D-01  0.4094137D-13 -0.3147953D+02
  0.1380914D+00  0.4118062D-13 -0.3147964D+02
  0.1933361D+00  0.4154347D-13 -0.3147981D+02
  0.2485891D+00  0.4175383D-13 -0.3148003D+02
  0.3038527D+00  0.4207038D-13 -0.3148031D+02
  0.3591293D+00  0.4235136D-13 -0.3148064D+02
  0.4144213D+00  0.4260888D-13 -0.3148103D+02
  0.4697311D+00  0.4290572D-13 -0.3148147D+02
  0.5250610D+00  0.4323284D-13 -0.3148197D+02
  0.5804135D+00  0.4353369D-13 -0.3148253D+02
  0.6357909D+00  0.4380438D-13 -0.3148314D+02
  0.6911955D+00  0.4402293D-13 -0.3148380D+02
  0.7466299D+00  0.4434141D-13 -0.3148452D+02
  0.8020964D+00  0.4473384D-13 -0.3148530D+02
  0.8575974D+00  0.4505506D-13 -0.3148613D+02
  0.9131353D+00  0.4526950D-13 -0.3148701D+02
  0.9687126D+00  0.4562611D-13 -0.3148795D+02
  0.1024332D+01  0.4588809D-13 -0.3148895D+02
  0.1079995D+01  0.4624959D-13 -0.3149000D+02
  0.1135705D+01  0.4657296D-13 -0.3149111D+02
  0.1191464D+01  0.4688085D-13 -0.3149227D+02
  0.1247274D+01  0.4729029D-13 -0.3149348D+02
  0.1303139D+01  0.4757533D-13 -0.3149475D+02
  0.1359060D+01  0.4792739D-13 -0.3149608D+02
  0.1415040D+01  0.4828235D-13 -0.3149746D+02
  0.1471081D+01  0.4864473D-13 -0.3149889D+02
  0.1527187D+01  0.4895552D-13 -0.3150038D+02
  0.1583359D+01  0.4928679D-13 -0.3150192D+02
  0.1639600D+01  0.4957201D-13 -0.3150352D+02
  0.1667747D+01  0.4975592D-13 -0.3150434D+02
  0.0000000D+00  0.0000000D+00 -0.3147947D+02
  0.2761747D-01  0.4067045D-13 -0.3147948D+02
  0.8285267D-01  0.4094137D-13 -0.3147953D+02
  0.1380914D+00  0.4118062D-13 -0.3147964D+02
  0.1933361D+00  0.4154347D-13 -0.3147981D+02
  0.2485891D+00  0.4175383D-13 -0.3148003D+02
  0.3038527D+00  0.4207038D-13 -0.3148031D+02
  0.3591293D+00  0.4235136D-13 -0.3148064D+02
  0.4144213D+00  0.4260888D-13 -0.3148103D+02
  0.4697311D+00  0.4290572D-13 -0.3148147D+02
  0.5250610D+00  0.4323284D-13 -0.3148197D+02
  0.5804135D+00  0.4353369D-13 -0.3148253D+02
  0.6357909D+00  0.4380438D-13 -0.3148314D+02
  0.6911955D+00  0.4402293D-13 -0.3148380D+02
  0.7466299D+00  0.4434141D-13 -0.3148452D+02
  0.8020964D+00  0.4473384D-13 -0.3148530D+02
  0.8575974D+00  0.4505506D-13 -0.3148613D+02
  0.9131353D+00  0.4526950D-13 -0.3148701D+02
  0.9687126D+00  0.4562611D-13 -0.3148795D+02
  0.1024332D+01  0.4588809D-13 -0.3148895D+02
  0.1079995D+01  0.4624959D-13 -0.3149000D+02
  0.1135705D+01  0.4657296D-13 -0.3149111D+02
  0.1191464D+01  0.4688085D-13 -0.3149227D+02
  0.1247274D+01  0.4729029D-13 -0.3149348D+02
  0.1303139D+01  0.4757533D-13 -0.3149475D+02
  0.1359060D+01  0.4792739D-13 -0.3149608D+02
  0.1415040D+01  0.4828235D-13 -0.3149746D+02
  0.1471081D+01  0.4864473D-13 -0.3149889D+02
  0.1527187D+01  0.4895552D-13 -0.3150038D+02
  0.1583359D+01  0.4928679D-13 -0.3150192D+02
  0.1639600D+01  0.4957201D-13 -0.3150352D+02
  0.1667747D+01  0.4975592D-13 -0.3150434D+02
  0.0000000D+00  0.0000000D+00 -0.3147947D+02
  0.2761747D-01  0.4067045D-13 -0.3147948D+02
  0.8285267D-01  0.4094137D-13 -0.3147953D+02
  0.1380914D+00  0.4118062D-13 -0.3147964D+02
  0.1933361D+00  0.4154347D-13 -0.3147981D+02
  0.2485891D+00  0.4175383D-13 -0.3148003D+02
  0.3038527D+00  0.4207038D-13 -0.3148031D+02
  0.3591293D+00  0.4235136D-13 -0.3148064D+02
  0.4144213D+00  0.4260888D-13 -0.3148103D+02
  0.4697311D+00  0.4290572D-13 -0.3148147D+02
  0.5250610D+00  0.4323284D-13 -0.3148197D+02
  0.5804135D+00  0.4353369D-13 -0.3148253D+02
  0.6357909D+00  0.4380438D-13 -0.3148314D+02
  0.6911955D+00  0.4402293D-13 -0.3148380D+02
  0.7466299D+00  0.4434141D-13 -0.3148452D+02
  0.8020964D+00  0.4473384D-13 -0.3148530D+02
  0.8575974D+00  0.4505506D-13 -0.3148613D+02
  0.9131353D+00  0.4526950D-13 -0.3148701D+02
  0.9687126D+00  0.4562611D-13 -0.3148795D+02
  0.1024332D+01  0.4588809D-13 -0.3148895D+02
  0.1079995D+01  0.4624959D-13 -0.3149000D+02
  0.1135705D+01  0.4657296D-13 -0.3149111D+02
  0.1191464D+01  0.4688085D-13 -0.3149227D+02
  0.1247274D+01  0.4729029D-13 -0.3149348D+02
  0.1303139D+01  0.4757533D-13 -0.3149475D+02
  0.1359060D+01  0.4792739D-13 -0.3149608D+02
  0.1415040D+01  0.4828235D-13 -0.3149746D+02
  0.1471081D+01  0.4864473D-13 -0.3149889D+02
  0.1527187D+01  0.4895552D-13 -0.3150038D+02
  0.1583359D+01  0.4928679D-13 -0.3150192D+02
  0.1639600D+01  0.4957201D-13 -0.3150352D+02
  0.1667747D+01  0.4975592D-13 -0.3150434D+02
  0.0000000D+00  0.0000000D+00 -0.3147947D+02
  0.2761747D-01  0.4067045D-13 -0.3147948D+02
  0.8285267D-01  0.4094137D-13 -0.3147953D+02
  0.1380914D+00  0.4118062D-13 -0.3147964D+02
  0.1933361D+00  0.4154347D-13 -0.3147981D+02
  0.2485891D+00  0.4175383D-13 -0.3148003D+02
  0.3038527D+00  0.4207038D-13 -0.3148031D+02
  0.3591293D+00  0.4235136D-13 -0.3148064D+02
  0.4144213D+00  0.4260888D-13 -0.3148103D+02
  0.4697311D+00  0.4290572D-13 -0.3148147D+02
  0.5250610D+00  0.4323284D-13 -0.3148197D+02
  0.5804135D+00  0.4353369D-13 -0.3148253D+02
  0.6357909D+00  0.4380438D-13 -0.3148314D+02
  0.6911955D+00  0.4402293D-13 -0.3148380D+02
  0.7466299D+00  0.4434141D-13 -0.3148452D+02
  0.8020964D+00  0.4473384D-13 -0.3148530D+02
  0.8575974D+00  0.4505506D-13 -0.3148613D+02
  0.9131353D+00  0.4526950D-13 -0.3148701D+02
  0.9687126D+00  0.4562611D-13 -0.3148795D+02
  0.1024332D+01  0.4588809D-13 -0.3148895D+02
  0.1079995D+01  0.4624959D-13 -0.3149000D+02
  0.1135705D+01  0.4657296D-13 -0.3149111D+02
  0.1191464D+01  0.4688085D-13 -0.3149227D+02
  0.1247274D+01  0.4729029D-13 -0.3149348D+02
  0.1303139D+01  0.4757533D-13 -0.3149475D+02
  0.1359060D+01  0.4792739D-13 -0.3149608D+02
  0.1415040D+01  0.4828235D-13 -0.3149746D+02
  0.1471081D+01  0.4864473D-13 -0.3149889D+02
  0.1527187D+01  0.4895552D-13 -0.3150038D+02
  0.1583359D+01  0.4928679D-13 -0.3150192D+02
  0.1639600D+01  0.4957201D-13 -0.3150352D+02
  0.1667747D+01  0.4975592D-13 -0.3150434D+02
  0.0000000D+00  0.0000000D+00 -0.3147947D+02
  0.2761747D-01  0.4067045D-13 -0.3147948D+02
  0.8285267D-01  0.4094137D-13 -0.3147953D+02
  0.1380914D+00  0.4118062D-13 -0.3147964D+02
  0.1933361D+00  0.4154347D-13 -0.3147981D+02
  0.2485891D+00  0.4175383D-13 -0.3148003D+02
  0.3038527D+00  0.4207038D-13 -0.3148031D+02
  0.3591293D+00  0.4235136D-13 -0.3148064D+02
  0.4144213D+00  0.4260888D-13 -0.3148103D+02
  0.4697311D+00  0.4290572D-13 -0.3148147D+02
  0.5250610D+00  0.4323284D-13 -0.3148197D+02
  0.5804135D+00  0.4353369D-13 -0.3148253D+02
  0.6357909D+00  0.4380438D-13 -0.3148314D+02
  0.6911955D+00  0.4402293D-13 -0.3148380D+02
  0.7466299D+00  0.4434141D-13 -0.3148452D+02
  0.8020964D+00  0.4473384D-13 -0.3148530D+02
  0.8575974D+00  0.4505506D-13 -0.3148613D+02
  0.9131353D+00  0.4526950D-13 -0.3148701D+02
  0.9687126D+00  0.4562611D-13 -0.3148795D+02
  0.1024332D+01  0.4588809D-13 -0.3148895D+02
  0.1079995D+01  0.4624959D-13 -0.3149000D+02
  0.1135705D+01  0.4657296D-13 -0.3149111D+02
  0.1191464D+01  0.4688085D-13 -0.3149227D+02
  0.1247274D+01  0.4729029D-13 -0.3149348D+02
  0.1303139D+01  0.4757533D-13 -0.3149475D+02
  0.1359060D+01  0.4792739D-13 -0.3149608D+02
  0.1415040D+01  0.4828235D-13 -0.3149746D+02
  0.1471081D+01  0.4864473D-13 -0.3149889D+02
  0.1527187D+01  0.4895552D-13 -0.3150038D+02
  0.1583359D+01  0.4928679D-13 -0.3150192D+02
  0.1639600D+01  0.4957201D-13 -0.3150352D+02
  0.1667747D+01  0.4975592D-13 -0.3150434D+02
  0.0000000D+00  0.0000000D+00 -0.3147947D+02
  0.2761747D-01  0.4067045D-13 -0.3147948D+02
  0.8285267D-01  0.4094137D-13 -0.3147953D+02
  0.1380914D+00  0.4118062D-13 -0.3147964D+02
  0.1933361D+00  0.4154347D-13 -0.3147981D+02
  0.2485891D+00  0.4175383D-13 -0.3148003D+02
  0.3038527D+00  0.4207038D-13 -0.3148031D+02
  0.3591293D+00  0.4235136D-13 -0.3148064D+02
  0.4144213D+00  0.4260888D-13 -0.3148103D+02
  0.4697311D+00  0.4290572D-13 -0.3148147D+02
  0.5250610D+00  0.4323284D-13 -0.3148197D+02
  0.5804135D+00  0.4353369D-13 -0.3148253D+02
  0.6357909D+00  0.4380438D-13 -0.3148314D+02
  0.6911955D+00  0.4402293D-13 -0.3148380D+02
  0.7466299D+00  0.4434141D-13 -0.3148452D+02
  0.8020964D+00  0.4473384D-13 -0.3148530D+02
  0.8575974D+00  0.4505506D-13 -0.3148613D+02
  0.9131353D+00  0.4526950D-13 -0.3148701D+02
  0.9687126D+00  0.4562611D-13 -0.3148795D+02
  0.1024332D+01  0.4588809D-13 -0.3148895D+02
  0.1079995D+01  0.4624959D-13 -0.3149000D+02
  0.1135705D+01  0.4657296D-13 -0.3149111D+02
  0.1191464D+01  0.4688085D-13 -0.3149227D+02
  0.1247274D+01  0.4729029D-13 -0.3149348D+02
  0.1303139D+01  0.4757533D-13 -0.3149475D+02
  0.1359060D+01  0.4792739D-13 -0.3149608D+02
  0.1415040D+01  0.4828235D-13 -0.3149746D+02
  0.1471081D+01  0.4864473D-13 -0.3149889D+02
  0.1527187D+01  0.4895552D-13 -0.3150038D+02
  0.1583359D+01  0.4928679D-13 -0.3150192D+02
  0.1639600D+01  0.4957201D-13 -0.3150352D+02
  0.1667747D+01  0.4975592D-13 -0.3150434D+02
  0.0000000D+00  0.0000000D+00 -0.3147947D+02
  0.2761747D-01  0.4067045D-13 -0.3147948D+02
  0.8285267D-01  0.4094137D-13 -0.3147953D+02
  0.1380914D+00  0.4118062D-13 -0.3147964D+02
  0.1933361D+00  0.4154347D-13 -0.3147981D+02
  0.2485891D+00  0.4175383D-13 -0.3148003D+02
  0.3038527D+00  0.4207038D-13 -0.3148031D+02
  0.3591293D+00  0.4235136D-13 -0.3148064D+02
  0.4144213D+00  0.4260888D-13 -0.3148103D+02
  0.4697311D+00  0.4290572D-13 -0.3148147D+02
  0.5250610D+00  0.4323284D-13 -0.3148197D+02
  0.5804135D+00  0.4353369D-13 -0.3148253D+02
  0.6357909D+00  0.4380438D-13 -0.3148314D+02
  0.6911955D+00  0.4402293D-13 -0.3148380D+02
  0.7466299D+00  0.4434141D-13 -0.3148452D+02
  0.8020964D+00  0.4473384D-13 -0.3148530D+02
  0.8575974D+00  0.4505506D-13 -0.3148613D+02
  0.9131353D+00  0.4526950D-13 -0.3148701D+02
  0.9687126D+00  0.4562611D-13 -0.3148795D+02
  0.1024332D+01  0.4588809D-13 -0.3148895D+02
  0.1079995D+01  0.4624959D-13 -0.3149000D+02
  0.1135705D+01  0.4657296D-13 -0.3149111D+02
  0.1191464D+01  0.4688085D-13 -0.3149227D+02
  0.1247274D+01  0.4729029D-13 -0.3149348D+02
  0.1303139D+01  0.4757533D-13 -0.3149475D+02
  0.1359060D+01  0.4792739D-13 -0.3149608D+02
  0.1415040D+01  0.4828235D-13 -0.3149746D+02
  0.1471081D+01  0.4864473D-13 -0.3149889D+02
  0.1527187D+01  0.4895552D-13 -0.3150038D+02
  0.1583359D+01  0.4928679D-13 -0.3150192D+02
  0.1639600D+01  0.4957201D-13 -0.3150352D+02
  0.1667747D+01  0.4975592D-13 -0.3150434D+02
  0.0000000D+00  0.0000000D+00 -0.3147947D+02
  0.2761747D-01  0.4067045D-13 -0.3147948D+02
  0.8285267D-01  0.4094137D-13 -0.3147953D+02
  0.1380914D+00  0.4118062D-13 -0.3147964D+02
  0.1933361D+00  0.4154347D-13 -0.3147981D+02
  0.2485891D+00  0.4175383D-13 -0.3148003D+02
  0.3038527D+00  0.4207038D-13 -0.3148031D+02
  0.3591293D+00  0.4235136D-13 -0.3148064D+02
  0.4144213D+00  0.4260888D-13 -0.3148103D+02
  0.4697311D+00  0.4290572D-13 -0.3148147D+02
  0.5250610D+00  0.4323284D-13 -0.3148197D+02
  0.5804135D+00  0.4353369D-13 -0.3148253D+02
  0.6357909D+00  0.4380438D-13 -0.3148314D+02
  0.6911955D+00  0.4402293D-13 -0.3148380D+02
  0.7466299D+00  0.4434141D-13 -0.3148452D+02
  0.8020964D+00  0.4473384D-13 -0.3148530D+02
  0.8575974D+00  0.4505506D-13 -0.3148613D+02
  0.9131353D+00  0.4526950D-13 -0.3148701D+02
  0.9687126D+00  0.4562611D-13 -0.3148795D+02
  0.1024332D+01  0.4588809D-13 -0.3148895D+02
  0.1079995D+01  0.4624959D-13 -0.3149000D+02
  0.1135705D+01  0.4657296D-13 -0.3149111D+02
  0.1191464D+01  0.4688085D-13 -0.3149227D+02
  0.1247274D+01  0.4729029D-13 -0.3149348D+02
  0.1303139D+01  0.4757533D-13 -0.3149475D+02
  0.1359060D+01  0.4792739D-13 -0.3149608D+02
  0.1415040D+01  0.4828235D-13 -0.3149746D+02
  0.1471081D+01  0.4864473D-13 -0.3149889D+02
  0.1527187D+01  0.4895552D-13 -0.3150038D+02
  0.1583359D+01  0.4928679D-13 -0.3150192D+02
  0.1639600D+01  0.4957201D-13 -0.3150352D+02
  0.1667747D+01  0.4975592D-13 -0.3150434D+02
  0.0000000D+00  0.0000000D+00 -0.3147947D+02
  0.2761747D-01  0.4067045D-13 -0.3147948D+02
  0.8285267D-01  0.4094137D-13 -0.3147953D+02
  0.1380914D+00  0.4118062D-13 -0.3147964D+02
  0.1933361D+00  0.4154347D-13 -0.3147981D+02
  0.2485891D+00  0.4175383D-13 -0.3148003D+02
  0.3038527D+00  0.4207038D-13 -0.3148031D+02
  0.3591293D+00  0.4235136D-13 -0.3148064D+02
  0.4144213D+00  0.4260888D-13 -0.3148103D+02
  0.4697311D+00  0.4290572D-13 -0.3148147D+02
  0.5250610D+00  0.4323284D-13 -0.3148197D+02
  0.5804135D+00  0.4353369D-13 -0.3148253D+02
  0.6357909D+00  0.4380438D-13 -0.3148314D+02
  0.6911955D+00  0.4402293D-13 -0.3148380D+02
  0.7466299D+00  0.4434141D-13 -0.3148452D+02
  0.8020964D+00  0.4473384D-13 -0.3148530D+02
  0.8575974D+00  0.4505506D-13 -0.3148613D+02
  0.9131353D+00  0.4526950D-13 -0.3148701D+02
  0.9687126D+00  0.4562611D-13 -0.3148795D+02
  0.1024332D+01  0.4588809D-13 -0.3148895D+02
  0.1079995D+01  0.4624959D-13 -0.3149000D+02
  0.1135705D+01  0.4657296D-13 -0.3149111D+02
  0.1191464D+01  0.4688085D-13 -0.3149227D+02
  0.1247274D+01  0.4729029D-13 -0.3149348D+02
  0.1303139D+01  0.4757533D-13 -0.3149475D+02
  0.1359060D+01  0.4792739D-13 -0.3149608D+02
  0.1415040D+01  0.4828235D-13 -0.3149746D+02
  0.1471081D+01  0.4864473D-13 -0.3149889D+02
  0.1527187D+01  0.4895552D-13 -0.3150038D+02
  0.1583359D+01  0.4928679D-13 -0.3150192D+02
  0.1639600D+01  0.4957201D-13 -0.3150352D+02
  0.1667747D+01  0.4975592D-13 -0.3150434D+02
  0.0000000D+00  0.0000000D+00 -0.3147947D+02
  0.2761747D-01  0.4067045D-13 -0.3147948D+02
  0.8285267D-01  0.4094137D-13 -0.3147953D+02
  0.1380914D+00  0.4118062D-13 -0.3147964D+02
  0.1933361D+00  0.4154347D-13 -0.3147981D+02
  0.2485891D+00  0.4175383D-13 -0.3148003D+02
  0.3038527D+00  0.4207038D-13 -0.3148031D+02
  0.3591293D+00  0.4235136D-13 -0.3148064D+02
  0.4144213D+00  0.4260888D-13 -0.3148103D+02
  0.4697311D+00  0.4290572D-13 -0.3148147D+02
  0.5250610D+00  0.4323284D-13 -0.3148197D+02
  0.5804135D+00  0.4353369D-13 -0.3148253D+02
  0.6357909D+00  0.4380438D-13 -0.3148314D+02
  0.6911955D+00  0.4402293D-13 -0.3148380D+02
  0.7466299D+00  0.4434141D-13 -0.3148452D+02
  0.8020964D+00  0.4473384D-13 -0.3148530D+02
  0.8575974D+00  0.4505506D-13 -0.3148613D+02
  0.9131353D+00  0.4526950D-13 -0.3148701D+02
  0.9687126D+00  0.4562611D-13 -0.3148795D+02
  0.1024332D+01  0.4588809D-13 -0.3148895D+02
  0.1079995D+01  0.4624959D-13 -0.3149000D+02
  0.1135705D+01  0.4657296D-13 -0.3149111D+02
  0.1191464D+01  0.4688085D-13 -0.3149227D+02
  0.1247274D+01  0.4729029D-13 -0.3149348D+02
  0.1303139D+01  0.4757533D-13 -0.3149475D+02
  0.1359060D+01  0.4792739D-13 -0.3149608D+02
  0.1415040D+01  0.4828235D-13 -0.3149746D+02
  0.1471081D+01  0.4864473D-13 -0.3149889D+02
  0.1527187D+01  0.4895552D-13 -0.3150038D+02
  0.1583359D+01  0.4928679D-13 -0.3150192D+02
  0.1639600D+01  0.4957201D-13 -0.3150352D+02
  0.1667747D+01  0.4975592D-13 -0.3150434D+02
  0.0000000D+00  0.0000000D+00 -0.3147947D+02
  0.2761747D-01  0.4067045D-13 -0.3147948D+02
  0.8285267D-01  0.4094137D-13 -0.3147953D+02
  0.1380914D+00  0.4118062D-13 -0.3147964D+02
  0.1933361D+00  0.4154347D-13 -0.3147981D+02
  0.2485891D+00  0.4175383D-13 -0.3148003D+02
  0.3038527D+00  0.4207038D-13 -0.3148031D+02
  0.3591293D+00  0.4235136D-13 -0.3148064D+02
  0.4144213D+00  0.4260888D-13 -0.3148103D+02
  0.4697311D+00  0.4290572D-13 -0.3148147D+02
  0.5250610D+00  0.4323284D-13 -0.3148197D+02
  0.5804135D+00  0.4353369D-13 -0.3148253D+02
  0.6357909D+00  0.4380438D-13 -0.3148314D+02
  0.6911955D+00  0.4402293D-13 -0.3148380D+02
  0.7466299D+00  0.4434141D-13 -0.3148452D+02
  0.8020964D+00  0.4473384D-13 -0.3148530D+02
  0.8575974D+00  0.4505506D-13 -0.3148613D+02
  0.9131353D+00  0.4526950D-13 -0.3148701D+02
  0.9687126D+00  0.4562611D-13 -0.3148795D+02
  0.1024332D+01  0.4588809D-13 -0.3148895D+02
  0.1079995D+01  0.4624959D-13 -0.3149000D+02
  0.1135705D+01  0.4657296D-13 -0.3149111D+02
  0.1191464D+01  0.4688085D-13 -0.3149227D+02
  0.1247274D+01  0.4729029D-13 -0.3149348D+02
  0.1303139D+01  0.4757533D-13 -0.3149475D+02
  0.1359060D+01  0.4792739D-13 -0.3149608D+02
  0.1415040D+01  0.4828235D-13 -0.3149746D+02
  0.1471081D+01  0.4864473D-13 -0.3149889D+02
  0.1527187D+01  0.4895552D-13 -0.3150038D+02
  0.1583359D+01  0.4928679D-13 -0.3150192D+02
  0.1639600D+01  0.4957201D-13 -0.3150352D+02
  0.1667747D+01  0.4975592D-13 -0.3150434D+02
  0.0000000D+00  0.0000000D+00 -0.3147947D+02
  0.2761747D-01  0.4067045D-13 -0.3147948D+02
  0.8285267D-01  0.4094137D-13 -0.3147953D+02
  0.1380914D+00  0.4118062D-13 -0.3147964D+02
  0.1933361D+00  0.4154347D-13 -0.3147981D+02
  0.2485891D+00  0.4175383D-13 -0.3148003D+02
  0.3038527D+00  0.4207038D-13 -0.3148031D+02
  0.3591293D+00  0.4235136D-13 -0.3148064D+02
  0.4144213D+00  0.4260888D-13 -0.3148103D+02
  0.4697311D+00  0.4290572D-13 -0.3148147D+02
  0.5250610D+00  0.4323284D-13 -0.3148197D+02
  0.5804135D+00  0.4353369D-13 -0.3148253D+02
  0.6357909D+00  0.4380438D-13 -0.3148314D+02
  0.6911955D+00  0.4402293D-13 -0.3148380D+02
  0.7466299D+00  0.4434141D-13 -0.3148452D+02
  0.8020964D+00  0.4473384D-13 -0.3148530D+02
  0.8575974D+00  0.4505506D-13 -0.3148613D+02
  0.9131353D+00  0.4526950D-13 -0.3148701D+02
  0.9687126D+00  0.4562611D-13 -0.3148795D+02
  0.1024332D+01  0.4588809D-13 -0.3148895D+02
  0.1079995D+01  0.4624959D-13 -0.3149000D+02
  0.1135705D+01  0.4657296D-13 -0.3149111D+02
  0.1191464D+01  0.4688085D-13 -0.3149227D+02
  0.1247274D+01  0.4729029D-13 -0.3149348D+02
  0.1303139D+01  0.4757533D-13 -0.3149475D+02
  0.1359060D+01  0.4792739D-13 -0.3149608D+02
  0.1415040D+01  0.4828235D-13 -0.3149746D+02
  0.1471081D+01  0.4864473D-13 -0.3149889D+02
  0.1527187D+01  0.4895552D-13 -0.3150038D+02
  0.1583359D+01  0.4928679D-13 -0.3150192D+02
  0.1639600D+01  0.4957201D-13 -0.3150352D+02
  0.1667747D+01  0.4975592D-13 -0.3150434D+02
  0.0000000D+00  0.0000000D+00 -0.3147947D+02
  0.2761747D-01  0.4067045D-13 -0.3147948D+02
  0.8285267D-01  0.4094137D-13 -0.3147953D+02
  0.1380914D+00  0.4118062D-13 -0.3147964D+02
  0.1933361D+00  0.4154347D-13 -0.3147981D+02
  0.2485891D+00  0.4175383D-13 -0.3148003D+02
  0.3038527D+00  0.4207038D-13 -0.3148031D+02
  0.3591293D+00  0.4235136D-13 -0.3148064D+02
  0.4144213D+00  0.4260888D-13 -0.3148103D+02
  0.4697311D+00  0.4290572D-13 -0.3148147D+02
  0.5250610D+00  0.4323284D-13 -0.3148197D+02
  0.5804135D+00  0.4353369D-13 -0.3148253D+02
  0.6357909D+00  0.4380438D-13 -0.3148314D+02
  0.6911955D+00  0.4402293D-13 -0.3148380D+02
  0.7466299D+00  0.4434141D-13 -0.3148452D+02
  0.8020964D+00  0.4473384D-13 -0.3148530D+02
  0.8575974D+00  0.4505506D-13 -0.3148613D+02
  0.9131353D+00  0.4526950D-13 -0.3148701D+02
  0.9687126D+00  0.4562611D-13 -0.3148795D+02
  0.1024332D+01  0.4588809D-13 -0.3148895D+02
  0.1079995D+01  0.4624959D-13 -0.3149000D+02
  0.1135705D+01  0.4657296D-13 -0.3149111D+02
  0.1191464D+01  0.4688085D-13 -0.3149227D+02
  0.1247274D+01  0.4729029D-13 -0.3149348D+02
  0.1303139D+01  0.4757533D-13 -0.3149475D+02
  0.1359060D+01  0.4792739D-13 -0.3149608D+02
  0.1415040D+01  0.4828235D-13 -0.3149746D+02
  0.1471081D+01  0.4864473D-13 -0.3149889D+02
  0.1527187D+01  0.4895552D-13 -0.3150038D+02
  0.1583359D+01  0.4928679D-13 -0.3150192D+02
  0.1639600D+01  0.4957201D-13 -0.3150352D+02
  0.1667747D+01  0.4975592D-13 -0.3150434D+02
  0.0000000D+00  0.0000000D+00 -0.3147947D+02
  0.2761747D-01  0.4067045D-13 -0.3147948D+02
  0.8285267D-01  0.4094137D-13 -0.3147953D+02
  0.1380914D+00  0.4118062D-13 -0.3147964D+02
  0.1933361D+00  0.4154347D-13 -0.3147981D+02
  0.2485891D+00  0.4175383D-13 -0.3148003D+02
  0.3038527D+00  0.4207038D-13 -0.3148031D+02
  0.3591293D+00  0.4235136D-13 -0.3148064D+02
  0.4144213D+00  0.4260888D-13 -0.3148103D+02
  0.4697311D+00  0.4290572D-13 -0.3148147D+02
  0.5250610D+00  0.4323284D-13 -0.3148197D+02
  0.5804135D+00  0.4353369D-13 -0.3148253D+02
  0.6357909D+00  0.4380438D-13 -0.3148314D+02
  0.6911955D+00  0.4402293D-13 -0.3148380D+02
  0.7466299D+00  0.4434141D-13 -0.3148452D+02
  0.8020964D+00  0.4473384D-13 -0.3148530D+02
  0.8575974D+00  0.4505506D-13 -0.3148613D+02
  0.9131353D+00  0.4526950D-13 -0.3148701D+02
  0.9687126D+00  0.4562611D-13 -0.3148795D+02
  0.1024332D+01  0.4588809D-13 -0.3148895D+02
  0.1079995D+01  0.4624959D-13 -0.3149000D+02
  0.1135705D+01  0.4657296D-13 -0.3149111D+02
  0.1191464D+01  0.4688085D-13 -0.3149227D+02
  0.1247274D+01  0.4729029D-13 -0.3149348D+02
  0.1303139D+01  0.4757533D-13 -0.3149475D+02
  0.1359060D+01  0.4792739D-13 -0.3149608D+02
  0.1415040D+01  0.4828235D-13 -0.3149746D+02
  0.1471081D+01  0.4864473D-13 -0.3149889D+02
  0.1527187D+01  0.4895552D-13 -0.3150038D+02
  0.1583359D+01  0.4928679D-13 -0.3150192D+02
  0.1639600D+01  0.4957201D-13 -0.3150352D+02
  0.1667747D+01  0.4975592D-13 -0.3150434D+02
  0.0000000D+00  0.0000000D+00 -0.3147947D+02
  0.2761747D-01  0.4067045D-13 -0.3147948D+02
  0.8285267D-01  0.4094137D-13 -0.3147953D+02
  0.1380914D+00  0.4118062D-13 -0.3147964D+02
  0.1933361D+00  0.4154347D-13 -0.3147981D+02
  0.2485891D+00  0.4175383D-13 -0.3148003D+02
  0.3038527D+00  0.4207038D-13 -0.3148031D+02
  0.3591293D+00  0.4235136D-13 -0.3148064D+02
  0.4144213D+00  0.4260888D-13 -0.3148103D+02
  0.4697311D+00  0.4290572D-13 -0.3148147D+02
  0.5250610D+00  0.4323284D-13 -0.3148197D+02
  0.5804135D+00  0.4353369D-13 -0.3148253D+02
  0.6357909D+00  0.4380438D-13 -0.3148314D+02
  0.6911955D+00  0.4402293D-13 -0.3148380D+02
  0.7466299D+00  0.4434141D-13 -0.3148452D+02
  0.8020964D+00  0.4473384D-13 -0.3148530D+02
  0.8575974D+00  0.4505506D-13 -0.3148613D+02
  0.9131353D+00  0.4526950D-13 -0.3148701D+02
  0.9687126D+00  0.4562611D-13 -0.3148795D+02
  0.1024332D+01  0.4588809D-13 -0.3148895D+02
  0.1079995D+01  0.4624959D-13 -0.3149000D+02
  0.1135705D+01  0.4657296D-13 -0.3149111D+02
  0.1191464D+01  0.4688085D-13 -0.3149227D+02
  0.1247274D+01  0.4729029D-13 -0.3149348D+02
  0.1303139D+01  0.4757533D-13 -0.3149475D+02
  0.1359060D+01  0.4792739D-13 -0.3149608D+02
  0.1415040D+01  0.4828235D-13 -0.3149746D+02
  0.1471081D+01  0.4864473D-13 -0.3149889D+02
  0.1527187D+01  0.4895552D-13 -0.3150038D+02
  0.1583359D+01  0.4928679D-13 -0.3150192D+02
  0.1639600D+01  0.4957201D-13 -0.3150352D+02
  0.1667747D+01  0.4975592D-13 -0.3150434D+02
  0.0000000D+00  0.0000000D+00 -0.3147947D+02
  0.2761747D-01  0.4067045D-13 -0.3147948D+02
  0.8285267D-01  0.4094137D-13 -0.3147953D+02
  0.1380914D+00  0.4118062D-13 -0.3147964D+02
  0.1933361D+00  0.4154347D-13 -0.3147981D+02
  0.2485891D+00  0.4175383D-13 -0.3148003D+02
  0.3038527D+00  0.4207038D-13 -0.3148031D+02
  0.3591293D+00  0.4235136D-13 -0.3148064D+02
  0.4144213D+00  0.4260888D-13 -0.3148103D+02
  0.4697311D+00  0.4290572D-13 -0.3148147D+02
  0.5250610D+00  0.4323284D-13 -0.3148197D+02
  0.5804135D+00  0.4353369D-13 -0.3148253D+02
  0.6357909D+00  0.4380438D-13 -0.3148314D+02
  0.6911955D+00  0.4402293D-13 -0.3148380D+02
  0.7466299D+00  0.4434141D-13 -0.3148452D+02
  0.8020964D+00  0.4473384D-13 -0.3148530D+02
  0.8575974D+00  0.4505506D-13 -0.3148613D+02
  0.9131353D+00  0.4526950D-13 -0.3148701D+02
  0.9687126D+00  0.4562611D-13 -0.3148795D+02
  0.1024332D+01  0.4588809D-13 -0.3148895D+02
  0.1079995D+01  0.4624959D-13 -0.3149000D+02
  0.1135705D+01  0.4657296D-13 -0.3149111D+02
  0.1191464D+01  0.4688085D-13 -0.3149227D+02
  0.1247274D+01  0.4729029D-13 -0.3149348D+02
  0.1303139D+01  0.4757533D-13 -0.3149475D+02
  0.1359060D+01  0.4792739D-13 -0.3149608D+02
  0.1415040D+01  0.4828235D-13 -0.3149746D+02
  0.1471081D+01  0.4864473D-13 -0.3149889D+02
  0.1527187D+01  0.4895552D-13 -0.3150038D+02
  0.1583359D+01  0.4928679D-13 -0.3150192D+02
  0.1639600D+01  0.4957201D-13 -0.3150352D+02
  0.1667747D+01  0.4975592D-13 -0.3150434D+02
  0.0000000D+00  0.0000000D+00 -0.3147947D+02
  0.2761747D-01  0.4067045D-13 -0.3147948D+02
  0.8285267D-01  0.4094137D-13 -0.3147953D+02
  0.1380914D+00  0.4118062D-13 -0.3147964D+02
  0.1933361D+00  0.4154347D-13 -0.3147981D+02
  0.2485891D+00  0.4175383D-13 -0.3148003D+02
  0.3038527D+00  0.4207038D-13 -0.3148031D+02
  0.3591293D+00  0.4235136D-13 -0.3148064D+02
  0.4144213D+00  0.4260888D-13 -0.3148103D+02
  0.4697311D+00  0.4290572D-13 -0.3148147D+02
  0.5250610D+00  0.4323284D-13 -0.3148197D+02
  0.5804135D+00  0.4353369D-13 -0.3148253D+02
  0.6357909D+00  0.4380438D-13 -0.3148314D+02
  0.6911955D+00  0.4402293D-13 -0.3148380D+02
  0.7466299D+00  0.4434141D-13 -0.3148452D+02
  0.8020964D+00  0.4473384D-13 -0.3148530D+02
  0.8575974D+00  0.4505506D-13 -0.3148613D+02
  0.9131353D+00  0.4526950D-13 -0.3148701D+02
  0.9687126D+00  0.4562611D-13 -0.3148795D+02
  0.1024332D+01  0.4588809D-13 -0.3148895D+02
  0.1079995D+01  0.4624959D-13 -0.3149000D+02
  0.1135705D+01  0.4657296D-13 -0.3149111D+02
  0.1191464D+01  0.4688085D-13 -0.3149227D+02
  0.1247274D+01  0.4729029D-13 -0.3149348D+02
  0.1303139D+01  0.4757533D-13 -0.3149475D+02
  0.1359060D+01  0.4792739D-13 -0.3149608D+02
  0.1415040D+01  0.4828235D-13 -0.3149746D+02
  0.1471081D+01  0.4864473D-13 -0.3149889D+02
  0.1527187D+01  0.4895552D-13 -0.3150038D+02
  0.1583359D+01  0.4928679D-13 -0.3150192D+02
  0.1639600D+01  0.4957201D-13 -0.3150352D+02
  0.1667747D+01  0.4975592D-13 -0.3150434D+02
  0.0000000D+00  0.0000000D+00 -0.3147947D+02
  0.2761747D-01  0.4067045D-13 -0.3147948D+02
  0.8285267D-01  0.4094137D-13 -0.3147953D+02
  0.1380914D+00  0.4118062D-13 -0.3147964D+02
  0.1933361D+00  0.4154347D-13 -0.3147981D+02
  0.2485891D+00  0.4175383D-13 -0.3148003D+02
  0.3038527D+00  0.4207038D-13 -0.3148031D+02
  0.3591293D+00  0.4235136D-13 -0.3148064D+02
  0.4144213D+00  0.4260888D-13 -0.3148103D+02
  0.4697311D+00  0.4290572D-13 -0.3148147D+02
  0.5250610D+00  0.4323284D-13 -0.3148197D+02
  0.5804135D+00  0.4353369D-13 -0.3148253D+02
  0.6357909D+00  0.4380438D-13 -0.3148314D+02
  0.6911955D+00  0.4402293D-13 -0.3148380D+02
  0.7466299D+00  0.4434141D-13 -0.3148452D+02
  0.8020964D+00  0.4473384D-13 -0.3148530D+02
  0.8575974D+00  0.4505506D-13 -0.3148613D+02
  0.9131353D+00  0.4526950D-13 -0.3148701D+02
  0.9687126D+00  0.4562611D-13 -0.3148795D+02
  0.1024332D+01  0.4588809D-13 -0.3148895D+02
  0.1079995D+01  0.4624959D-13 -0.3149000D+02
  0.1135705D+01  0.4657296D-13 -0.3149111D+02
  0.1191464D+01  0.4688085D-13 -0.3149227D+02
  0.1247274D+01  0.4729029D-13 -0.3149348D+02
  0.1303139D+01  0.4757533D-13 -0.3149475D+02
  0.1359060D+01  0.4792739D-13 -0.3149608D+02
  0.1415040D+01  0.4828235D-13 -0.3149746D+02
  0.1471081D+01  0.4864473D-13 -0.3149889D+02
  0.1527187D+01  0.4895552D-13 -0.3150038D+02
  0.1583359D+01  0.4928679D-13 -0.3150192D+02
  0.1639600D+01  0.4957201D-13 -0.3150352D+02
  0.1667747D+01  0.4975592D-13 -0.3150434D+02
  0.0000000D+00  0.0000000D+00 -0.3147947D+02
  0.2761747D-01  0.4067045D-13 -0.3147948D+02
  0.8285267D-01  0.4094137D-13 -0.3147953D+02
  0.1380914D+00  0.4118062D-13 -0.3147964D+02
  0.1933361D+00  0.4154347D-13 -0.3147981D+02
  0.2485891D+00  0.4175383D-13 -0.3148003D+02
  0.3038527D+00  0.4207038D-13 -0.3148031D+02
  0.3591293D+00  0.4235136D-13 -0.3148064D+02
  0.4144213D+00  0.4260888D-13 -0.3148103D+02
  0.4697311D+00  0.4290572D-13 -0.3148147D+02
  0.5250610D+00  0.4323284D-13 -0.3148197D+02
  0.5804135D+00  0.4353369D-13 -0.3148253D+02
  0.6357909D+00  0.4380438D-13 -0.3148314D+02
  0.6911955D+00  0.4402293D-13 -0.3148380D+02
  0.7466299D+00  0.4434141D-13 -0.3148452D+02
  0.8020964D+00  0.4473384D-13 -0.3148530D+02
  0.8575974D+00  0.4505506D-13 -0.3148613D+02
  0.9131353D+00  0.4526950D-13 -0.3148701D+02
  0.9687126D+00  0.4562611D-13 -0.3148795D+02
  0.1024332D+01  0.4588809D-13 -0.3148895D+02
  0.1079995D+01  0.4624959D-13 -0.3149000D+02
  0.1135705D+01  0.4657296D-13 -0.3149111D+02
  0.1191464D+01  0.4688085D-13 -0.3149227D+02
  0.1247274D+01  0.4729029D-13 -0.3149348D+02
  0.1303139D+01  0.4757533D-13 -0.3149475D+02
  0.1359060D+01  0.4792739D-13 -0.3149608D+02
  0.1415040D+01  0.4828235D-13 -0.3149746D+02
  0.1471081D+01  0.4864473D-13 -0.3149889D+02
  0.1527187D+01  0.4895552D-13 -0.3150038D+02
  0.1583359D+01  0.4928679D-13 -0.3150192D+02
  0.1639600D+01  0.4957201D-13 -0.3150352D+02
  0.1667747D+01  0.4975592D-13 -0.3150434D+02
  0.0000000D+00  0.0000000D+00 -0.3147947D+02
  0.2761747D-01  0.4067045D-13 -0.3147948D+02
  0.8285267D-01  0.4094137D-13 -0.3147953D+02
  0.1380914D+00  0.4118062D-13 -0.3147964D+02
  0.1933361D+00  0.4154347D-13 -0.3147981D+02
  0.2485891D+00  0.4175383D-13 -0.3148003D+02
  0.3038527D+00  0.4207038D-13 -0.3148031D+02
  0.3591293D+00  0.4235136D-13 -0.3148064D+02
  0.4144213D+00  0.4260888D-13 -0.3148103D+02
  0.4697311D+00  0.4290572D-13 -0.3148147D+02
  0.5250610D+00  0.4323284D-13 -0.3148197D+02
  0.5804135D+00  0.4353369D-13 -0.3148253D+02
  0.6357909D+00  0.4380438D-13 -0.3148314D+02
  0.6911955D+00  0.4402293D-13 -0.3148380D+02
  0.7466299D+00  0.4434141D-13 -0.3148452D+02
  0.8020964D+00  0.4473384D-13 -0.3148530D+02
  0.8575974D+00  0.4505506D-13 -0.3148613D+02
  0.9131353D+00  0.4526950D-13 -0.3148701D+02
  0.9687126D+00  0.4562611D-13 -0.3148795D+02
  0.1024332D+01  0.4588809D-13 -0.3148895D+02
  0.1079995D+01  0.4624959D-13 -0.3149000D+02
  0.1135705D+01  0.4657296D-13 -0.3149111D+02
  0.1191464D+01  0.4688085D-13 -0.3149227D+02
  0.1247274D+01  0.4729029D-13 -0.3149348D+02
  0.1303139D+01  0.4757533D-13 -0.3149475D+02
  0.1359060D+01  0.4792739D-13 -0.3149608D+02
  0.1415040D+01  0.4828235D-13 -0.3149746D+02
  0.1471081D+01  0.4864473D-13 -0.3149889D+02
  0.1527187D+01  0.4895552D-13 -0.3150038D+02
  0.1583359D+01  0.4928679D-13 -0.3150192D+02
  0.1639600D+01  0.4957201D-13 -0.3150352D+02
  0.1667747D+01  0.4975592D-13 -0.3150434D+02
  0.0000000D+00  0.0000000D+00 -0.3147947D+02
  0.2761747D-01  0.4067045D-13 -0.3147948D+02
  0.8285267D-01  0.4094137D-13 -0.3147953D+02
  0.1380914D+00  0.4118062D-13 -0.3147964D+02
  0.1933361D+00  0.4154347D-13 -0.3147981D+02
  0.2485891D+00  0.4175383D-13 -0.3148003D+02
  0.3038527D+00  0.4207038D-13 -0.3148031D+02
  0.3591293D+00  0.4235136D-13 -0.3148064D+02
  0.4144213D+00  0.4260888D-13 -0.3148103D+02
  0.4697311D+00  0.4290572D-13 -0.3148147D+02
  0.5250610D+00  0.4323284D-13 -0.3148197D+02
  0.5804135D+00  0.4353369D-13 -0.3148253D+02
  0.6357909D+00  0.4380438D-13 -0.3148314D+02
  0.6911955D+00  0.4402293D-13 -0.3148380D+02
  0.7466299D+00  0.4434141D-13 -0.3148452D+02
  0.8020964D+00  0.4473384D-13 -0.3148530D+02
  0.8575974D+00  0.4505506D-13 -0.3148613D+02
  0.9131353D+00  0.4526950D-13 -0.3148701D+02
  0.9687126D+00  0.4562611D-13 -0.3148795D+02
  0.1024332D+01  0.4588809D-13 -0.3148895D+02
  0.1079995D+01  0.4624959D-13 -0.3149000D+02
  0.1135705D+01  0.4657296D-13 -0.3149111D+02
  0.1191464D+01  0.4688085D-13 -0.3149227D+02
  0.1247274D+01  0.4729029D-13 -0.3149348D+02
  0.1303139D+01  0.4757533D-13 -0.3149475D+02
  0.1359060D+01  0.4792739D-13 -0.3149608D+02
  0.1415040D+01  0.4828235D-13 -0.3149746D+02
  0.1471081D+01  0.4864473D-13 -0.3149889D+02
  0.1527187D+01  0.4895552D-13 -0.3150038D+02
  0.1583359D+01  0.4928679D-13 -0.3150192D+02
  0.1639600D+01  0.4957201D-13 -0.3150352D+02
  0.1667747D+01  0.4975592D-13 -0.3150434D+02
  0.0000000D+00  0.0000000D+00 -0.3147947D+02
  0.2761747D-01  0.4067045D-13 -0.3147948D+02
  0.8285267D-01  0.4094137D-13 -0.3147953D+02
  0.1380914D+00  0.4118062D-13 -0.3147964D+02
  0.1933361D+00  0.4154347D-13 -0.3147981D+02
  0.2485891D+00  0.4175383D-13 -0.3148003D+02
  0.3038527D+00  0.4207038D-13 -0.3148031D+02
  0.3591293D+00  0.4235136D-13 -0.3148064D+02
  0.4144213D+00  0.4260888D-13 -0.3148103D+02
  0.4697311D+00  0.4290572D-13 -0.3148147D+02
  0.5250610D+00  0.4323284D-13 -0.3148197D+02
  0.5804135D+00  0.4353369D-13 -0.3148253D+02
  0.6357909D+00  0.4380438D-13 -0.3148314D+02
  0.6911955D+00  0.4402293D-13 -0.3148380D+02
  0.7466299D+00  0.4434141D-13 -0.3148452D+02
  0.8020964D+00  0.4473384D-13 -0.3148530D+02
  0.8575974D+00  0.4505506D-13 -0.3148613D+02
  0.9131353D+00  0.4526950D-13 -0.3148701D+02
  0.9687126D+00  0.4562611D-13 -0.3148795D+02
  0.1024332D+01  0.4588809D-13 -0.3148895D+02
  0.1079995D+01  0.4624959D-13 -0.3149000D+02
  0.1135705D+01  0.4657296D-13 -0.3149111D+02
  0.1191464D+01  0.4688085D-13 -0.3149227D+02
  0.1247274D+01  0.4729029D-13 -0.3149348D+02
  0.1303139D+01  0.4757533D-13 -0.3149475D+02
  0.1359060D+01  0.4792739D-13 -0.3149608D+02
  0.1415040D+01  0.4828235D-13 -0.3149746D+02
  0.1471081D+01  0.4864473D-13 -0.3149889D+02
  0.1527187D+01  0.4895552D-13 -0.3150038D+02
  0.1583359D+01  0.4928679D-13 -0.3150192D+02
  0.1639600D+01  0.4957201D-13 -0.3150352D+02
  0.1667747D+01  0.4975592D-13 -0.3150434D+02
  0.0000000D+00  0.0000000D+00 -0.3147947D+02
  0.2761747D-01  0.4067045D-13 -0.3147948D+02
  0.8285267D-01  0.4094137D-13 -0.3147953D+02
  0.1380914D+00  0.4118062D-13 -0.3147964D+02
  0.1933361D+00  0.4154347D-13 -0.3147981D+02
  0.2485891D+00  0.4175383D-13 -0.3148003D+02
  0.3038527D+00  0.4207038D-13 -0.3148031D+02
  0.3591293D+00  0.4235136D-13 -0.3148064D+02
  0.4144213D+00  0.4260888D-13 -0.3148103D+02
  0.4697311D+00  0.4290572D-13 -0.3148147D+02
  0.5250610D+00  0.4323284D-13 -0.3148197D+02
  0.5804135D+00  0.4353369D-13 -0.3148253D+02
  0.6357909D+00  0.4380438D-13 -0.3148314D+02
  0.6911955D+00  0.4402293D-13 -0.3148380D+02
  0.7466299D+00  0.4434141D-13 -0.3148452D+02
  0.8020964D+00  0.4473384D-13 -0.3148530D+02
  0.8575974D+00  0.4505506D-13 -0.3148613D+02
  0.9131353D+00  0.4526950D-13 -0.3148701D+02
  0.9687126D+00  0.4562611D-13 -0.3148795D+02
  0.1024332D+01  0.4588809D-13 -0.3148895D+02
  0.1079995D+01  0.4624959D-13 -0.3149000D+02
  0.1135705D+01  0.4657296D-13 -0.3149111D+02
  0.1191464D+01  0.4688085D-13 -0.3149227D+02
  0.1247274D+01  0.4729029D-13 -0.3149348D+02
  0.1303139D+01  0.4757533D-13 -0.3149475D+02
  0.1359060D+01  0.4792739D-13 -0.3149608D+02
  0.1415040D+01  0.4828235D-13 -0.3149746D+02
  0.1471081D+01  0.4864473D-13 -0.3149889D+02
  0.1527187D+01  0.4895552D-13 -0.3150038D+02
  0.1583359D+01  0.4928679D-13 -0.3150192D+02
  0.1639600D+01  0.4957201D-13 -0.3150352D+02
  0.1667747D+01  0.4975592D-13 -0.3150434D+02
  0.0000000D+00  0.0000000D+00 -0.3147947D+02
  0.2761747D-01  0.4067045D-13 -0.3147948D+02
  0.8285267D-01  0.4094137D-13 -0.3147953D+02
  0.1380914D+00  0.4118062D-13 -0.3147964D+02
  0.1933361D+00  0.4154347D-13 -0.3147981D+02
  0.2485891D+00  0.4175383D-13 -0.3148003D+02
  0.3038527D+00  0.4207038D-13 -0.3148031D+02
  0.3591293D+00  0.4235136D-13 -0.3148064D+02
  0.4144213D+00  0.4260888D-13 -0.3148103D+02
  0.4697311D+00  0.4290572D-13 -0.3148147D+02
  0.5250610D+00  0.4323284D-13 -0.3148197D+02
  0.5804135D+00  0.4353369D-13 -0.3148253D+02
  0.6357909D+00  0.4380438D-13 -0.3148314D+02
  0.6911955D+00  0.4402293D-13 -0.3148380D+02
  0.7466299D+00  0.4434141D-13 -0.3148452D+02
  0.8020964D+00  0.4473384D-13 -0.3148530D+02
  0.8575974D+00  0.4505506D-13 -0.3148613D+02
  0.9131353D+00  0.4526950D-13 -0.3148701D+02
  0.9687126D+00  0.4562611D-13 -0.3148795D+02
  0.1024332D+01  0.4588809D-13 -0.3148895D+02
  0.1079995D+01  0.4624959D-13 -0.3149000D+02
  0.1135705D+01  0.4657296D-13 -0.3149111D+02
  0.1191464D+01  0.4688085D-13 -0.3149227D+02
  0.1247274D+01  0.4729029D-13 -0.3149348D+02
  0.1303139D+01  0.4757533D-13 -0.3149475D+02
  0.1359060D+01  0.4792739D-13 -0.3149608D+02
  0.1415040D+01  0.4828235D-13 -0.3149746D+02
  0.1471081D+01  0.4864473D-13 -0.3149889D+02
  0.1527187D+01  0.4895552D-13 -0.3150038D+02
  0.1583359D+01  0.4928679D-13 -0.3150192D+02
  0.1639600D+01  0.4957201D-13 -0.3150352D+02
  0.1667747D+01  0.4975592D-13 -0.3150434D+02
  0.0000000D+00  0.0000000D+00 -0.3147947D+02
  0.2761747D-01  0.4067045D-13 -0.3147948D+02
  0.8285267D-01  0.4094137D-13 -0.3147953D+02
  0.1380914D+00  0.4118062D-13 -0.3147964D+02
  0.1933361D+00  0.4154347D-13 -0.3147981D+02
  0.2485891D+00  0.4175383D-13 -0.3148003D+02
  0.3038527D+00  0.4207038D-13 -0.3148031D+02
  0.3591293D+00  0.4235136D-13 -0.3148064D+02
  0.4144213D+00  0.4260888D-13 -0.3148103D+02
  0.4697311D+00  0.4290572D-13 -0.3148147D+02
  0.5250610D+00  0.4323284D-13 -0.3148197D+02
  0.5804135D+00  0.4353369D-13 -0.3148253D+02
  0.6357909D+00  0.4380438D-13 -0.3148314D+02
  0.6911955D+00  0.4402293D-13 -0.3148380D+02
  0.7466299D+00  0.4434141D-13 -0.3148452D+02
  0.8020964D+00  0.4473384D-13 -0.3148530D+02
  0.8575974D+00  0.4505506D-13 -0.3148613D+02
  0.9131353D+00  0.4526950D-13 -0.3148701D+02
  0.9687126D+00  0.4562611D-13 -0.3148795D+02
  0.1024332D+01  0.4588809D-13 -0.3148895D+02
  0.1079995D+01  0.4624959D-13 -0.3149000D+02
  0.1135705D+01  0.4657296D-13 -0.3149111D+02
  0.1191464D+01  0.4688085D-13 -0.3149227D+02
  0.1247274D+01  0.4729029D-13 -0.3149348D+02
  0.1303139D+01  0.4757533D-13 -0.3149475D+02
  0.1359060D+01  0.4792739D-13 -0.3149608D+02
  0.1415040D+01  0.4828235D-13 -0.3149746D+02
  0.1471081D+01  0.4864473D-13 -0.3149889D+02
  0.1527187D+01  0.4895552D-13 -0.3150038D+02
  0.1583359D+01  0.4928679D-13 -0.3150192D+02
  0.1639600D+01  0.4957201D-13 -0.3150352D+02
  0.1667747D+01  0.4975592D-13 -0.3150434D+02
  0.0000000D+00  0.0000000D+00 -0.3147947D+02
  0.2761747D-01  0.4067045D-13 -0.3147948D+02
  0.8285267D-01  0.4094137D-13 -0.3147953D+02
  0.1380914D+00  0.4118062D-13 -0.3147964D+02
  0.1933361D+00  0.4154347D-13 -0.3147981D+02
  0.2485891D+00  0.4175383D-13 -0.3148003D+02
  0.3038527D+00  0.4207038D-13 -0.3148031D+02
  0.3591293D+00  0.4235136D-13 -0.3148064D+02
  0.4144213D+00  0.4260888D-13 -0.3148103D+02
  0.4697311D+00  0.4290572D-13 -0.3148147D+02
  0.5250610D+00  0.4323284D-13 -0.3148197D+02
  0.5804135D+00  0.4353369D-13 -0.3148253D+02
  0.6357909D+00  0.4380438D-13 -0.3148314D+02
  0.6911955D+00  0.4402293D-13 -0.3148380D+02
  0.7466299D+00  0.4434141D-13 -0.3148452D+02
  0.8020964D+00  0.4473384D-13 -0.3148530D+02
  0.8575974D+00  0.4505506D-13 -0.3148613D+02
  0.9131353D+00  0.4526950D-13 -0.3148701D+02
  0.9687126D+00  0.4562611D-13 -0.3148795D+02
  0.1024332D+01  0.4588809D-13 -0.3148895D+02
  0.1079995D+01  0.4624959D-13 -0.3149000D+02
  0.1135705D+01  0.4657296D-13 -0.3149111D+02
  0.1191464D+01  0.4688085D-13 -0.3149227D+02
  0.1247274D+01  0.4729029D-13 -0.3149348D+02
  0.1303139D+01  0.4757533D-13 -0.3149475D+02
  0.1359060D+01  0.4792739D-13 -0.3149608D+02
  0.1415040D+01  0.4828235D-13 -0.3149746D+02
  0.1471081D+01  0.4864473D-13 -0.3149889D+02
  0.1527187D+01  0.4895552D-13 -0.3150038D+02
  0.1583359D+01  0.4928679D-13 -0.3150192D+02
  0.1639600D+01  0.4957201D-13 -0.3150352D+02
  0.1667747D+01  0.4975592D-13 -0.3150434D+02
  0.0000000D+00  0.0000000D+00 -0.3147947D+02
  0.2761747D-01  0.4067045D-13 -0.3147948D+02
  0.8285267D-01  0.4094137D-13 -0.3147953D+02
  0.1380914D+00  0.4118062D-13 -0.3147964D+02
  0.1933361D+00  0.4154347D-13 -0.3147981D+02
  0.2485891D+00  0.4175383D-13 -0.3148003D+02
  0.3038527D+00  0.4207038D-13 -0.3148031D+02
  0.3591293D+00  0.4235136D-13 -0.3148064D+02
  0.4144213D+00  0.4260888D-13 -0.3148103D+02
  0.4697311D+00  0.4290572D-13 -0.3148147D+02
  0.5250610D+00  0.4323284D-13 -0.3148197D+02
  0.5804135D+00  0.4353369D-13 -0.3148253D+02
  0.6357909D+00  0.4380438D-13 -0.3148314D+02
  0.6911955D+00  0.4402293D-13 -0.3148380D+02
  0.7466299D+00  0.4434141D-13 -0.3148452D+02
  0.8020964D+00  0.4473384D-13 -0.3148530D+02
  0.8575974D+00  0.4505506D-13 -0.3148613D+02
  0.9131353D+00  0.4526950D-13 -0.3148701D+02
  0.9687126D+00  0.4562611D-13 -0.3148795D+02
  0.1024332D+01  0.4588809D-13 -0.3148895D+02
  0.1079995D+01  0.4624959D-13 -0.3149000D+02
  0.1135705D+01  0.4657296D-13 -0.3149111D+02
  0.1191464D+01  0.4688085D-13 -0.3149227D+02
  0.1247274D+01  0.4729029D-13 -0.3149348D+02
  0.1303139D+01  0.4757533D-13 -0.3149475D+02
  0.1359060D+01  0.4792739D-13 -0.3149608D+02
  0.1415040D+01  0.4828235D-13 -0.3149746D+02
  0.1471081D+01  0.4864473D-13 -0.3149889D+02
  0.1527187D+01  0.4895552D-13 -0.3150038D+02
  0.1583359D+01  0.4928679D-13 -0.3150192D+02
  0.1639600D+01  0.4957201D-13 -0.3150352D+02
  0.1667747D+01  0.4975592D-13 -0.3150434D+02
  0.0000000D+00  0.0000000D+00 -0.3147947D+02
  0.2761747D-01  0.4067045D-13 -0.3147948D+02
  0.8285267D-01  0.4094137D-13 -0.3147953D+02
  0.1380914D+00  0.4118062D-13 -0.3147964D+02
  0.1933361D+00  0.4154347D-13 -0.3147981D+02
  0.2485891D+00  0.4175383D-13 -0.3148003D+02
  0.3038527D+00  0.4207038D-13 -0.3148031D+02
  0.3591293D+00  0.4235136D-13 -0.3148064D+02
  0.4144213D+00  0.4260888D-13 -0.3148103D+02
  0.4697311D+00  0.4290572D-13 -0.3148147D+02
  0.5250610D+00  0.4323284D-13 -0.3148197D+02
  0.5804135D+00  0.4353369D-13 -0.3148253D+02
  0.6357909D+00  0.4380438D-13 -0.3148314D+02
  0.6911955D+00  0.4402293D-13 -0.3148380D+02
  0.7466299D+00  0.4434141D-13 -0.3148452D+02
  0.8020964D+00  0.4473384D-13 -0.3148530D+02
  0.8575974D+00  0.4505506D-13 -0.3148613D+02
  0.9131353D+00  0.4526950D-13 -0.3148701D+02
  0.9687126D+00  0.4562611D-13 -0.3148795D+02
  0.1024332D+01  0.4588809D-13 -0.3148895D+02
  0.1079995D+01  0.4624959D-13 -0.3149000D+02
  0.1135705D+01  0.4657296D-13 -0.3149111D+02
  0.1191464D+01  0.4688085D-13 -0.3149227D+02
  0.1247274D+01  0.4729029D-13 -0.3149348D+02
  0.1303139D+01  0.4757533D-13 -0.3149475D+02
  0.1359060D+01  0.4792739D-13 -0.3149608D+02
  0.1415040D+01  0.4828235D-13 -0.3149746D+02
  0.1471081D+01  0.4864473D-13 -0.3149889D+02
  0.1527187D+01  0.4895552D-13 -0.3150038D+02
  0.1583359D+01  0.4928679D-13 -0.3150192D+02
  0.1639600D+01  0.4957201D-13 -0.3150352D+02
  0.1667747D+01  0.4975592D-13 -0.3150434D+02
  0.0000000D+00  0.0000000D+00 -0.3147947D+02
  0.2761747D-01  0.4067045D-13 -0.3147948D+02
  0.8285267D-01  0.4094137D-13 -0.3147953D+02
  0.1380914D+00  0.4118062D-13 -0.3147964D+02
  0.1933361D+00  0.4154347D-13 -0.3147981D+02
  0.2485891D+00  0.4175383D-13 -0.3148003D+02
  0.3038527D+00  0.4207038D-13 -0.3148031D+02
  0.3591293D+00  0.4235136D-13 -0.3148064D+02
  0.4144213D+00  0.4260888D-13 -0.3148103D+02
  0.4697311D+00  0.4290572D-13 -0.3148147D+02
  0.5250610D+00  0.4323284D-13 -0.3148197D+02
  0.5804135D+00  0.4353369D-13 -0.3148253D+02
  0.6357909D+00  0.4380438D-13 -0.3148314D+02
  0.6911955D+00  0.4402293D-13 -0.3148380D+02
  0.7466299D+00  0.4434141D-13 -0.3148452D+02
  0.8020964D+00  0.4473384D-13 -0.3148530D+02
  0.8575974D+00  0.4505506D-13 -0.3148613D+02
  0.9131353D+00  0.4526950D-13 -0.3148701D+02
  0.9687126D+00  0.4562611D-13 -0.3148795D+02
  0.1024332D+01  0.4588809D-13 -0.3148895D+02
  0.1079995D+01  0.4624959D-13 -0.3149000D+02
  0.1135705D+01  0.4657296D-13 -0.3149111D+02
  0.1191464D+01  0.4688085D-13 -0.3149227D+02
  0.1247274D+01  0.4729029D-13 -0.3149348D+02
  0.1303139D+01  0.4757533D-13 -0.3149475D+02
  0.1359060D+01  0.4792739D-13 -0.3149608D+02
  0.1415040D+01  0.4828235D-13 -0.3149746D+02
  0.1471081D+01  0.4864473D-13 -0.3149889D+02
  0.1527187D+01  0.4895552D-13 -0.3150038D+02
  0.1583359D+01  0.4928679D-13 -0.3150192D+02
  0.1639600D+01  0.4957201D-13 -0.3150352D+02
  0.1667747D+01  0.4975592D-13 -0.3150434D+02
  0.0000000D+00  0.0000000D+00 -0.3147947D+02
  0.2761747D-01  0.4067045D-13 -0.3147948D+02
  0.8285267D-01  0.4094137D-13 -0.3147953D+02
  0.1380914D+00  0.4118062D-13 -0.3147964D+02
  0.1933361D+00  0.4154347D-13 -0.3147981D+02
  0.2485891D+00  0.4175383D-13 -0.3148003D+02
  0.3038527D+00  0.4207038D-13 -0.3148031D+02
  0.3591293D+00  0.4235136D-13 -0.3148064D+02
  0.4144213D+00  0.4260888D-13 -0.3148103D+02
  0.4697311D+00  0.4290572D-13 -0.3148147D+02
  0.5250610D+00  0.4323284D-13 -0.3148197D+02
  0.5804135D+00  0.4353369D-13 -0.3148253D+02
  0.6357909D+00  0.4380438D-13 -0.3148314D+02
  0.6911955D+00  0.4402293D-13 -0.3148380D+02
  0.7466299D+00  0.4434141D-13 -0.3148452D+02
  0.8020964D+00  0.4473384D-13 -0.3148530D+02
  0.8575974D+00  0.4505506D-13 -0.3148613D+02
  0.9131353D+00  0.4526950D-13 -0.3148701D+02
  0.9687126D+00  0.4562611D-13 -0.3148795D+02
  0.1024332D+01  0.4588809D-13 -0.3148895D+02
  0.1079995D+01  0.4624959D-13 -0.3149000D+02
  0.1135705D+01  0.4657296D-13 -0.3149111D+02
  0.1191464D+01  0.4688085D-13 -0.3149227D+02
  0.1247274D+01  0.4729029D-13 -0.3149348D+02
  0.1303139D+01  0.4757533D-13 -0.3149475D+02
  0.1359060D+01  0.4792739D-13 -0.3149608D+02
  0.1415040D+01  0.4828235D-13 -0.3149746D+02
  0.1471081D+01  0.4864473D-13 -0.3149889D+02
  0.1527187D+01  0.4895552D-13 -0.3150038D+02
  0.1583359D+01  0.4928679D-13 -0.3150192D+02
  0.1639600D+01  0.4957201D-13 -0.3150352D+02
  0.1667747D+01  0.4975592D-13 -0.3150434D+02
  0.0000000D+00  0.0000000D+00 -0.3147947D+02
  0.2761747D-01  0.4067045D-13 -0.3147948D+02
  0.8285267D-01  0.4094137D-13 -0.3147953D+02
  0.1380914D+00  0.4118062D-13 -0.3147964D+02
  0.1933361D+00  0.4154347D-13 -0.3147981D+02
  0.2485891D+00  0.4175383D-13 -0.3148003D+02
  0.3038527D+00  0.4207038D-13 -0.3148031D+02
  0.3591293D+00  0.4235136D-13 -0.3148064D+02
  0.4144213D+00  0.4260888D-13 -0.3148103D+02
  0.4697311D+00  0.4290572D-13 -0.3148147D+02
  0.5250610D+00  0.4323284D-13 -0.3148197D+02
  0.5804135D+00  0.4353369D-13 -0.3148253D+02
  0.6357909D+00  0.4380438D-13 -0.3148314D+02
  0.6911955D+00  0.4402293D-13 -0.3148380D+02
  0.7466299D+00  0.4434141D-13 -0.3148452D+02
  0.8020964D+00  0.4473384D-13 -0.3148530D+02
  0.8575974D+00  0.4505506D-13 -0.3148613D+02
  0.9131353D+00  0.4526950D-13 -0.3148701D+02
  0.9687126D+00  0.4562611D-13 -0.3148795D+02
  0.1024332D+01  0.4588809D-13 -0.3148895D+02
  0.1079995D+01  0.4624959D-13 -0.3149000D+02
  0.1135705D+01  0.4657296D-13 -0.3149111D+02
  0.1191464D+01  0.4688085D-13 -0.3149227D+02
  0.1247274D+01  0.4729029D-13 -0.3149348D+02
  0.1303139D+01  0.4757533D-13 -0.3149475D+02
  0.1359060D+01  0.4792739D-13 -0.3149608D+02
  0.1415040D+01  0.4828235D-13 -0.3149746D+02
  0.1471081D+01  0.4864473D-13 -0.3149889D+02
  0.1527187D+01  0.4895552D-13 -0.3150038D+02
  0.1583359D+01  0.4928679D-13 -0.3150192D+02
  0.1639600D+01  0.4957201D-13 -0.3150352D+02
  0.1667747D+01  0.4975592D-13 -0.3150434D+02
  0.0000000D+00  0.0000000D+00 -0.3147947D+02
  0.2761747D-01  0.4067045D-13 -0.3147948D+02
  0.8285267D-01  0.4094137D-13 -0.3147953D+02
  0.1380914D+00  0.4118062D-13 -0.3147964D+02
  0.1933361D+00  0.4154347D-13 -0.3147981D+02
  0.2485891D+00  0.4175383D-13 -0.3148003D+02
  0.3038527D+00  0.4207038D-13 -0.3148031D+02
  0.3591293D+00  0.4235136D-13 -0.3148064D+02
  0.4144213D+00  0.4260888D-13 -0.3148103D+02
  0.4697311D+00  0.4290572D-13 -0.3148147D+02
  0.5250610D+00  0.4323284D-13 -0.3148197D+02
  0.5804135D+00  0.4353369D-13 -0.3148253D+02
  0.6357909D+00  0.4380438D-13 -0.3148314D+02
  0.6911955D+00  0.4402293D-13 -0.3148380D+02
  0.7466299D+00  0.4434141D-13 -0.3148452D+02
  0.8020964D+00  0.4473384D-13 -0.3148530D+02
  0.8575974D+00  0.4505506D-13 -0.3148613D+02
  0.9131353D+00  0.4526950D-13 -0.3148701D+02
  0.9687126D+00  0.4562611D-13 -0.3148795D+02
  0.1024332D+01  0.4588809D-13 -0.3148895D+02
  0.1079995D+01  0.4624959D-13 -0.3149000D+02
  0.1135705D+01  0.4657296D-13 -0.3149111D+02
  0.1191464D+01  0.4688085D-13 -0.3149227D+02
  0.1247274D+01  0.4729029D-13 -0.3149348D+02
  0.1303139D+01  0.4757533D-13 -0.3149475D+02
  0.1359060D+01  0.4792739D-13 -0.3149608D+02
  0.1415040D+01  0.4828235D-13 -0.3149746D+02
  0.1471081D+01  0.4864473D-13 -0.3149889D+02
  0.1527187D+01  0.4895552D-13 -0.3150038D+02
  0.1583359D+01  0.4928679D-13 -0.3150192D+02
  0.1639600D+01  0.4957201D-13 -0.3150352D+02
  0.1667747D+01  0.4975592D-13 -0.3150434D+02
  0.0000000D+00  0.0000000D+00 -0.3147947D+02
  0.2761747D-01  0.4067045D-13 -0.3147948D+02
  0.8285267D-01  0.4094137D-13 -0.3147953D+02
  0.1380914D+00  0.4118062D-13 -0.3147964D+02
  0.1933361D+00  0.4154347D-13 -0.3147981D+02
  0.2485891D+00  0.4175383D-13 -0.3148003D+02
  0.3038527D+00  0.4207038D-13 -0.3148031D+02
  0.3591293D+00  0.4235136D-13 -0.3148064D+02
  0.4144213D+00  0.4260888D-13 -0.3148103D+02
  0.4697311D+00  0.4290572D-13 -0.3148147D+02
  0.5250610D+00  0.4323284D-13 -0.3148197D+02
  0.5804135D+00  0.4353369D-13 -0.3148253D+02
  0.6357909D+00  0.4380438D-13 -0.3148314D+02
  0.6911955D+00  0.4402293D-13 -0.3148380D+02
  0.7466299D+00  0.4434141D-13 -0.3148452D+02
  0.8020964D+00  0.4473384D-13 -0.3148530D+02
  0.8575974D+00  0.4505506D-13 -0.3148613D+02
  0.9131353D+00  0.4526950D-13 -0.3148701D+02
  0.9687126D+00  0.4562611D-13 -0.3148795D+02
  0.1024332D+01  0.4588809D-13 -0.3148895D+02
  0.1079995D+01  0.4624959D-13 -0.3149000D+02
  0.1135705D+01  0.4657296D-13 -0.3149111D+02
  0.1191464D+01  0.4688085D-13 -0.3149227D+02
  0.1247274D+01  0.4729029D-13 -0.3149348D+02
  0.1303139D+01  0.4757533D-13 -0.3149475D+02
  0.1359060D+01  0.4792739D-13 -0.3149608D+02
  0.1415040D+01  0.4828235D-13 -0.3149746D+02
  0.1471081D+01  0.4864473D-13 -0.3149889D+02
  0.1527187D+01  0.4895552D-13 -0.3150038D+02
  0.1583359D+01  0.4928679D-13 -0.3150192D+02
  0.1639600D+01  0.4957201D-13 -0.3150352D+02
  0.1667747D+01  0.4975592D-13 -0.3150434D+02
  0.0000000D+00  0.0000000D+00 -0.3149328D+02
  0.2761399D-01  0.4067824D-13 -0.3149329D+02
  0.8284224D-01  0.4101734D-13 -0.3149334D+02
  0.1380740D+00  0.4116230D-13 -0.3149345D+02
  0.1933117D+00  0.4151706D-13 -0.3149362D+02
  0.2485577D+00  0.4173081D-13 -0.3149384D+02
  0.3038144D+00  0.4204488D-13 -0.3149412D+02
  0.3590841D+00  0.4236337D-13 -0.3149446D+02
  0.4143691D+00  0.4261468D-13 -0.3149485D+02
  0.4696720D+00  0.4292760D-13 -0.3149530D+02
  0.5249950D+00  0.4322613D-13 -0.3149580D+02
  0.5803405D+00  0.4349544D-13 -0.3149636D+02
  0.6357109D+00  0.4376330D-13 -0.3149697D+02
  0.6911087D+00  0.4403919D-13 -0.3149764D+02
  0.7465361D+00  0.4438577D-13 -0.3149837D+02
  0.8019957D+00  0.4466000D-13 -0.3149915D+02
  0.8574898D+00  0.4496719D-13 -0.3149998D+02
  0.9130208D+00  0.4532753D-13 -0.3150087D+02
  0.9685911D+00  0.4561855D-13 -0.3150182D+02
  0.1024203D+01  0.4592822D-13 -0.3150283D+02
  0.1079860D+01  0.4622036D-13 -0.3150388D+02
  0.1135563D+01  0.4658234D-13 -0.3150500D+02
  0.1191315D+01  0.4685705D-13 -0.3150617D+02
  0.1247118D+01  0.4720013D-13 -0.3150739D+02
  0.1302976D+01  0.4752952D-13 -0.3150867D+02
  0.1358890D+01  0.4789626D-13 -0.3151001D+02
  0.1414863D+01  0.4822114D-13 -0.3151139D+02
  0.1470898D+01  0.4861303D-13 -0.3151284D+02
  0.1526996D+01  0.4888946D-13 -0.3151434D+02
  0.1583162D+01  0.4926710D-13 -0.3151589D+02
  0.1639396D+01  0.4962378D-13 -0.3151750D+02
  0.1667540D+01  0.4981069D-13 -0.3151833D+02
  0.0000000D+00  0.0000000D+00 -0.3149328D+02
  0.2761399D-01  0.4067824D-13 -0.3149329D+02
  0.8284224D-01  0.4101734D-13 -0.3149334D+02
  0.1380740D+00  0.4116230D-13 -0.3149345D+02
  0.1933117D+00  0.4151706D-13 -0.3149362D+02
  0.2485577D+00  0.4173081D-13 -0.3149384D+02
  0.3038144D+00  0.4204488D-13 -0.3149412D+02
  0.3590841D+00  0.4236337D-13 -0.3149446D+02
  0.4143691D+00  0.4261468D-13 -0.3149485D+02
  0.4696720D+00  0.4292760D-13 -0.3149530D+02
  0.5249950D+00  0.4322613D-13 -0.3149580D+02
  0.5803405D+00  0.4349544D-13 -0.3149636D+02
  0.6357109D+00  0.4376330D-13 -0.3149697D+02
  0.6911087D+00  0.4403919D-13 -0.3149764D+02
  0.7465361D+00  0.4438577D-13 -0.3149837D+02
  0.8019957D+00  0.4466000D-13 -0.3149915D+02
  0.8574898D+00  0.4496719D-13 -0.3149998D+02
  0.9130208D+00  0.4532753D-13 -0.3150087D+02
  0.9685911D+00  0.4561855D-13 -0.3150182D+02
  0.1024203D+01  0.4592822D-13 -0.3150283D+02
  0.1079860D+01  0.4622036D-13 -0.3150388D+02
  0.1135563D+01  0.4658234D-13 -0.3150500D+02
  0.1191315D+01  0.4685705D-13 -0.3150617D+02
  0.1247118D+01  0.4720013D-13 -0.3150739D+02
  0.1302976D+01  0.4752952D-13 -0.3150867D+02
  0.1358890D+01  0.4789626D-13 -0.3151001D+02
  0.1414863D+01  0.4822114D-13 -0.3151139D+02
  0.1470898D+01  0.4861303D-13 -0.3151284D+02
  0.1526996D+01  0.4888946D-13 -0.3151434D+02
  0.1583162D+01  0.4926710D-13 -0.3151589D+02
  0.1639396D+01  0.4962378D-13 -0.3151750D+02
  0.1667540D+01  0.4981069D-13 -0.3151833D+02
  0.0000000D+00  0.0000000D+00 -0.3149328D+02
  0.2761399D-01  0.4067824D-13 -0.3149329D+02
  0.8284224D-01  0.4101734D-13 -0.3149334D+02
  0.1380740D+00  0.4116230D-13 -0.3149345D+02
  0.1933117D+00  0.4151706D-13 -0.3149362D+02
  0.2485577D+00  0.4173081D-13 -0.3149384D+02
  0.3038144D+00  0.4204488D-13 -0.3149412D+02
  0.3590841D+00  0.4236337D-13 -0.3149446D+02
  0.4143691D+00  0.4261468D-13 -0.3149485D+02
  0.4696720D+00  0.4292760D-13 -0.3149530D+02
  0.5249950D+00  0.4322613D-13 -0.3149580D+02
  0.5803405D+00  0.4349544D-13 -0.3149636D+02
  0.6357109D+00  0.4376330D-13 -0.3149697D+02
  0.6911087D+00  0.4403919D-13 -0.3149764D+02
  0.7465361D+00  0.4438577D-13 -0.3149837D+02
  0.8019957D+00  0.4466000D-13 -0.3149915D+02
  0.8574898D+00  0.4496719D-13 -0.3149998D+02
  0.9130208D+00  0.4532753D-13 -0.3150087D+02
  0.9685911D+00  0.4561855D-13 -0.3150182D+02
  0.1024203D+01  0.4592822D-13 -0.3150283D+02
  0.1079860D+01  0.4622036D-13 -0.3150388D+02
  0.1135563D+01  0.4658234D-13 -0.3150500D+02
  0.1191315D+01  0.4685705D-13 -0.3150617D+02
  0.1247118D+01  0.4720013D-13 -0.3150739D+02
  0.1302976D+01  0.4752952D-13 -0.3150867D+02
  0.1358890D+01  0.4789626D-13 -0.3151001D+02
  0.1414863D+01  0.4822114D-13 -0.3151139D+02
  0.1470898D+01  0.4861303D-13 -0.3151284D+02
  0.1526996D+01  0.4888946D-13 -0.3151434D+02
  0.1583162D+01  0.4926710D-13 -0.3151589D+02
  0.1639396D+01  0.4962378D-13 -0.3151750D+02
  0.1667540D+01  0.4981069D-13 -0.3151833D+02
  0.0000000D+00  0.0000000D+00 -0.3149328D+02
  0.2761399D-01  0.4067824D-13 -0.3149329D+02
  0.8284224D-01  0.4101734D-13 -0.3149334D+02
  0.1380740D+00  0.4116230D-13 -0.3149345D+02
  0.1933117D+00  0.4151706D-13 -0.3149362D+02
  0.2485577D+00  0.4173081D-13 -0.3149384D+02
  0.3038144D+00  0.4204488D-13 -0.3149412D+02
  0.3590841D+00  0.4236337D-13 -0.3149446D+02
  0.4143691D+00  0.4261468D-13 -0.3149485D+02
  0.4696720D+00  0.4292760D-13 -0.3149530D+02
  0.5249950D+00  0.4322613D-13 -0.3149580D+02
  0.5803405D+00  0.4349544D-13 -0.3149636D+02
  0.6357109D+00  0.4376330D-13 -0.3149697D+02
  0.6911087D+00  0.4403919D-13 -0.3149764D+02
  0.7465361D+00  0.4438577D-13 -0.3149837D+02
  0.8019957D+00  0.4466000D-13 -0.3149915D+02
  0.8574898D+00  0.4496719D-13 -0.3149998D+02
  0.9130208D+00  0.4532753D-13 -0.3150087D+02
  0.9685911D+00  0.4561855D-13 -0.3150182D+02
  0.1024203D+01  0.4592822D-13 -0.3150283D+02
  0.1079860D+01  0.4622036D-13 -0.3150388D+02
  0.1135563D+01  0.4658234D-13 -0.3150500D+02
  0.1191315D+01  0.4685705D-13 -0.3150617D+02
  0.1247118D+01  0.4720013D-13 -0.3150739D+02
  0.1302976D+01  0.4752952D-13 -0.3150867D+02
  0.1358890D+01  0.4789626D-13 -0.3151001D+02
  0.1414863D+01  0.4822114D-13 -0.3151139D+02
  0.1470898D+01  0.4861303D-13 -0.3151284D+02
  0.1526996D+01  0.4888946D-13 -0.3151434D+02
  0.1583162D+01  0.4926710D-13 -0.3151589D+02
  0.1639396D+01  0.4962378D-13 -0.3151750D+02
  0.1667540D+01  0.4981069D-13 -0.3151833D+02
  0.0000000D+00  0.0000000D+00 -0.3149328D+02
  0.2761399D-01  0.4067824D-13 -0.3149329D+02
  0.8284224D-01  0.4101734D-13 -0.3149334D+02
  0.1380740D+00  0.4116230D-13 -0.3149345D+02
  0.1933117D+00  0.4151706D-13 -0.3149362D+02
  0.2485577D+00  0.4173081D-13 -0.3149384D+02
  0.3038144D+00  0.4204488D-13 -0.3149412D+02
  0.3590841D+00  0.4236337D-13 -0.3149446D+02
  0.4143691D+00  0.4261468D-13 -0.3149485D+02
  0.4696720D+00  0.4292760D-13 -0.3149530D+02
  0.5249950D+00  0.4322613D-13 -0.3149580D+02
  0.5803405D+00  0.4349544D-13 -0.3149636D+02
  0.6357109D+00  0.4376330D-13 -0.3149697D+02
  0.6911087D+00  0.4403919D-13 -0.3149764D+02
  0.7465361D+00  0.4438577D-13 -0.3149837D+02
  0.8019957D+00  0.4466000D-13 -0.3149915D+02
  0.8574898D+00  0.4496719D-13 -0.3149998D+02
  0.9130208D+00  0.4532753D-13 -0.3150087D+02
  0.9685911D+00  0.4561855D-13 -0.3150182D+02
  0.1024203D+01  0.4592822D-13 -0.3150283D+02
  0.1079860D+01  0.4622036D-13 -0.3150388D+02
  0.1135563D+01  0.4658234D-13 -0.3150500D+02
  0.1191315D+01  0.4685705D-13 -0.3150617D+02
  0.1247118D+01  0.4720013D-13 -0.3150739D+02
  0.1302976D+01  0.4752952D-13 -0.3150867D+02
  0.1358890D+01  0.4789626D-13 -0.3151001D+02
  0.1414863D+01  0.4822114D-13 -0.3151139D+02
  0.1470898D+01  0.4861303D-13 -0.3151284D+02
  0.1526996D+01  0.4888946D-13 -0.3151434D+02
  0.1583162D+01  0.4926710D-13 -0.3151589D+02
  0.1639396D+01  0.4962378D-13 -0.3151750D+02
  0.1667540D+01  0.4981069D-13 -0.3151833D+02
  0.0000000D+00  0.0000000D+00 -0.3149328D+02
  0.2761399D-01  0.4067824D-13 -0.3149329D+02
  0.8284224D-01  0.4101734D-13 -0.3149334D+02
  0.1380740D+00  0.4116230D-13 -0.3149345D+02
  0.1933117D+00  0.4151706D-13 -0.3149362D+02
  0.2485577D+00  0.4173081D-13 -0.3149384D+02
  0.3038144D+00  0.4204488D-13 -0.3149412D+02
  0.3590841D+00  0.4236337D-13 -0.3149446D+02
  0.4143691D+00  0.4261468D-13 -0.3149485D+02
  0.4696720D+00  0.4292760D-13 -0.3149530D+02
  0.5249950D+00  0.4322613D-13 -0.3149580D+02
  0.5803405D+00  0.4349544D-13 -0.3149636D+02
  0.6357109D+00  0.4376330D-13 -0.3149697D+02
  0.6911087D+00  0.4403919D-13 -0.3149764D+02
  0.7465361D+00  0.4438577D-13 -0.3149837D+02
  0.8019957D+00  0.4466000D-13 -0.3149915D+02
  0.8574898D+00  0.4496719D-13 -0.3149998D+02
  0.9130208D+00  0.4532753D-13 -0.3150087D+02
  0.9685911D+00  0.4561855D-13 -0.3150182D+02
  0.1024203D+01  0.4592822D-13 -0.3150283D+02
  0.1079860D+01  0.4622036D-13 -0.3150388D+02
  0.1135563D+01  0.4658234D-13 -0.3150500D+02
  0.1191315D+01  0.4685705D-13 -0.3150617D+02
  0.1247118D+01  0.4720013D-13 -0.3150739D+02
  0.1302976D+01  0.4752952D-13 -0.3150867D+02
  0.1358890D+01  0.4789626D-13 -0.3151001D+02
  0.1414863D+01  0.4822114D-13 -0.3151139D+02
  0.1470898D+01  0.4861303D-13 -0.3151284D+02
  0.1526996D+01  0.4888946D-13 -0.3151434D+02
  0.1583162D+01  0.4926710D-13 -0.3151589D+02
  0.1639396D+01  0.4962378D-13 -0.3151750D+02
  0.1667540D+01  0.4981069D-13 -0.3151833D+02
  0.0000000D+00  0.0000000D+00 -0.3149328D+02
  0.2761399D-01  0.4067824D-13 -0.3149329D+02
  0.8284224D-01  0.4101734D-13 -0.3149334D+02
  0.1380740D+00  0.4116230D-13 -0.3149345D+02
  0.1933117D+00  0.4151706D-13 -0.3149362D+02
  0.2485577D+00  0.4173081D-13 -0.3149384D+02
  0.3038144D+00  0.4204488D-13 -0.3149412D+02
  0.3590841D+00  0.4236337D-13 -0.3149446D+02
  0.4143691D+00  0.4261468D-13 -0.3149485D+02
  0.4696720D+00  0.4292760D-13 -0.3149530D+02
  0.5249950D+00  0.4322613D-13 -0.3149580D+02
  0.5803405D+00  0.4349544D-13 -0.3149636D+02
  0.6357109D+00  0.4376330D-13 -0.3149697D+02
  0.6911087D+00  0.4403919D-13 -0.3149764D+02
  0.7465361D+00  0.4438577D-13 -0.3149837D+02
  0.8019957D+00  0.4466000D-13 -0.3149915D+02
  0.8574898D+00  0.4496719D-13 -0.3149998D+02
  0.9130208D+00  0.4532753D-13 -0.3150087D+02
  0.9685911D+00  0.4561855D-13 -0.3150182D+02
  0.1024203D+01  0.4592822D-13 -0.3150283D+02
  0.1079860D+01  0.4622036D-13 -0.3150388D+02
  0.1135563D+01  0.4658234D-13 -0.3150500D+02
  0.1191315D+01  0.4685705D-13 -0.3150617D+02
  0.1247118D+01  0.4720013D-13 -0.3150739D+02
  0.1302976D+01  0.4752952D-13 -0.3150867D+02
  0.1358890D+01  0.4789626D-13 -0.3151001D+02
  0.1414863D+01  0.4822114D-13 -0.3151139D+02
  0.1470898D+01  0.4861303D-13 -0.3151284D+02
  0.1526996D+01  0.4888946D-13 -0.3151434D+02
  0.1583162D+01  0.4926710D-13 -0.3151589D+02
  0.1639396D+01  0.4962378D-13 -0.3151750D+02
  0.1667540D+01  0.4981069D-13 -0.3151833D+02
  0.0000000D+00  0.0000000D+00 -0.3149328D+02
  0.2761399D-01  0.4067824D-13 -0.3149329D+02
  0.8284224D-01  0.4101734D-13 -0.3149334D+02
  0.1380740D+00  0.4116230D-13 -0.3149345D+02
  0.1933117D+00  0.4151706D-13 -0.3149362D+02
  0.2485577D+00  0.4173081D-13 -0.3149384D+02
  0.3038144D+00  0.4204488D-13 -0.3149412D+02
  0.3590841D+00  0.4236337D-13 -0.3149446D+02
  0.4143691D+00  0.4261468D-13 -0.3149485D+02
  0.4696720D+00  0.4292760D-13 -0.3149530D+02
  0.5249950D+00  0.4322613D-13 -0.3149580D+02
  0.5803405D+00  0.4349544D-13 -0.3149636D+02
  0.6357109D+00  0.4376330D-13 -0.3149697D+02
  0.6911087D+00  0.4403919D-13 -0.3149764D+02
  0.7465361D+00  0.4438577D-13 -0.3149837D+02
  0.8019957D+00  0.4466000D-13 -0.3149915D+02
  0.8574898D+00  0.4496719D-13 -0.3149998D+02
  0.9130208D+00  0.4532753D-13 -0.3150087D+02
  0.9685911D+00  0.4561855D-13 -0.3150182D+02
  0.1024203D+01  0.4592822D-13 -0.3150283D+02
  0.1079860D+01  0.4622036D-13 -0.3150388D+02
  0.1135563D+01  0.4658234D-13 -0.3150500D+02
  0.1191315D+01  0.4685705D-13 -0.3150617D+02
  0.1247118D+01  0.4720013D-13 -0.3150739D+02
  0.1302976D+01  0.4752952D-13 -0.3150867D+02
  0.1358890D+01  0.4789626D-13 -0.3151001D+02
  0.1414863D+01  0.4822114D-13 -0.3151139D+02
  0.1470898D+01  0.4861303D-13 -0.3151284D+02
  0.1526996D+01  0.4888946D-13 -0.3151434D+02
  0.1583162D+01  0.4926710D-13 -0.3151589D+02
  0.1639396D+01  0.4962378D-13 -0.3151750D+02
  0.1667540D+01  0.4981069D-13 -0.3151833D+02
  0.0000000D+00  0.0000000D+00 -0.3149328D+02
  0.2761399D-01  0.4067824D-13 -0.3149329D+02
  0.8284224D-01  0.4101734D-13 -0.3149334D+02
  0.1380740D+00  0.4116230D-13 -0.3149345D+02
  0.1933117D+00  0.4151706D-13 -0.3149362D+02
  0.2485577D+00  0.4173081D-13 -0.3149384D+02
  0.3038144D+00  0.4204488D-13 -0.3149412D+02
  0.3590841D+00  0.4236337D-13 -0.3149446D+02
  0.4143691D+00  0.4261468D-13 -0.3149485D+02
  0.4696720D+00  0.4292760D-13 -0.3149530D+02
  0.5249950D+00  0.4322613D-13 -0.3149580D+02
  0.5803405D+00  0.4349544D-13 -0.3149636D+02
  0.6357109D+00  0.4376330D-13 -0.3149697D+02
  0.6911087D+00  0.4403919D-13 -0.3149764D+02
  0.7465361D+00  0.4438577D-13 -0.3149837D+02
  0.8019957D+00  0.4466000D-13 -0.3149915D+02
  0.8574898D+00  0.4496719D-13 -0.3149998D+02
  0.9130208D+00  0.4532753D-13 -0.3150087D+02
  0.9685911D+00  0.4561855D-13 -0.3150182D+02
  0.1024203D+01  0.4592822D-13 -0.3150283D+02
  0.1079860D+01  0.4622036D-13 -0.3150388D+02
  0.1135563D+01  0.4658234D-13 -0.3150500D+02
  0.1191315D+01  0.4685705D-13 -0.3150617D+02
  0.1247118D+01  0.4720013D-13 -0.3150739D+02
  0.1302976D+01  0.4752952D-13 -0.3150867D+02
  0.1358890D+01  0.4789626D-13 -0.3151001D+02
  0.1414863D+01  0.4822114D-13 -0.3151139D+02
  0.1470898D+01  0.4861303D-13 -0.3151284D+02
  0.1526996D+01  0.4888946D-13 -0.3151434D+02
  0.1583162D+01  0.4926710D-13 -0.3151589D+02
  0.1639396D+01  0.4962378D-13 -0.3151750D+02
  0.1667540D+01  0.4981069D-13 -0.3151833D+02
  0.0000000D+00  0.0000000D+00 -0.3149328D+02
  0.2761399D-01  0.4067824D-13 -0.3149329D+02
  0.8284224D-01  0.4101734D-13 -0.3149334D+02
  0.1380740D+00  0.4116230D-13 -0.3149345D+02
  0.1933117D+00  0.4151706D-13 -0.3149362D+02
  0.2485577D+00  0.4173081D-13 -0.3149384D+02
  0.3038144D+00  0.4204488D-13 -0.3149412D+02
  0.3590841D+00  0.4236337D-13 -0.3149446D+02
  0.4143691D+00  0.4261468D-13 -0.3149485D+02
  0.4696720D+00  0.4292760D-13 -0.3149530D+02
  0.5249950D+00  0.4322613D-13 -0.3149580D+02
  0.5803405D+00  0.4349544D-13 -0.3149636D+02
  0.6357109D+00  0.4376330D-13 -0.3149697D+02
  0.6911087D+00  0.4403919D-13 -0.3149764D+02
  0.7465361D+00  0.4438577D-13 -0.3149837D+02
  0.8019957D+00  0.4466000D-13 -0.3149915D+02
  0.8574898D+00  0.4496719D-13 -0.3149998D+02
  0.9130208D+00  0.4532753D-13 -0.3150087D+02
  0.9685911D+00  0.4561855D-13 -0.3150182D+02
  0.1024203D+01  0.4592822D-13 -0.3150283D+02
  0.1079860D+01  0.4622036D-13 -0.3150388D+02
  0.1135563D+01  0.4658234D-13 -0.3150500D+02
  0.1191315D+01  0.4685705D-13 -0.3150617D+02
  0.1247118D+01  0.4720013D-13 -0.3150739D+02
  0.1302976D+01  0.4752952D-13 -0.3150867D+02
  0.1358890D+01  0.4789626D-13 -0.3151001D+02
  0.1414863D+01  0.4822114D-13 -0.3151139D+02
  0.1470898D+01  0.4861303D-13 -0.3151284D+02
  0.1526996D+01  0.4888946D-13 -0.3151434D+02
  0.1583162D+01  0.4926710D-13 -0.3151589D+02
  0.1639396D+01  0.4962378D-13 -0.3151750D+02
  0.1667540D+01  0.4981069D-13 -0.3151833D+02
  0.0000000D+00  0.0000000D+00 -0.3149328D+02
  0.2761399D-01  0.4067824D-13 -0.3149329D+02
  0.8284224D-01  0.4101734D-13 -0.3149334D+02
  0.1380740D+00  0.4116230D-13 -0.3149345D+02
  0.1933117D+00  0.4151706D-13 -0.3149362D+02
  0.2485577D+00  0.4173081D-13 -0.3149384D+02
  0.3038144D+00  0.4204488D-13 -0.3149412D+02
  0.3590841D+00  0.4236337D-13 -0.3149446D+02
  0.4143691D+00  0.4261468D-13 -0.3149485D+02
  0.4696720D+00  0.4292760D-13 -0.3149530D+02
  0.5249950D+00  0.4322613D-13 -0.3149580D+02
  0.5803405D+00  0.4349544D-13 -0.3149636D+02
  0.6357109D+00  0.4376330D-13 -0.3149697D+02
  0.6911087D+00  0.4403919D-13 -0.3149764D+02
  0.7465361D+00  0.4438577D-13 -0.3149837D+02
  0.8019957D+00  0.4466000D-13 -0.3149915D+02
  0.8574898D+00  0.4496719D-13 -0.3149998D+02
  0.9130208D+00  0.4532753D-13 -0.3150087D+02
  0.9685911D+00  0.4561855D-13 -0.3150182D+02
  0.1024203D+01  0.4592822D-13 -0.3150283D+02
  0.1079860D+01  0.4622036D-13 -0.3150388D+02
  0.1135563D+01  0.4658234D-13 -0.3150500D+02
  0.1191315D+01  0.4685705D-13 -0.3150617D+02
  0.1247118D+01  0.4720013D-13 -0.3150739D+02
  0.1302976D+01  0.4752952D-13 -0.3150867D+02
  0.1358890D+01  0.4789626D-13 -0.3151001D+02
  0.1414863D+01  0.4822114D-13 -0.3151139D+02
  0.1470898D+01  0.4861303D-13 -0.3151284D+02
  0.1526996D+01  0.4888946D-13 -0.3151434D+02
  0.1583162D+01  0.4926710D-13 -0.3151589D+02
  0.1639396D+01  0.4962378D-13 -0.3151750D+02
  0.1667540D+01  0.4981069D-13 -0.3151833D+02
  0.0000000D+00  0.0000000D+00 -0.3149328D+02
  0.2761399D-01  0.4067824D-13 -0.3149329D+02
  0.8284224D-01  0.4101734D-13 -0.3149334D+02
  0.1380740D+00  0.4116230D-13 -0.3149345D+02
  0.1933117D+00  0.4151706D-13 -0.3149362D+02
  0.2485577D+00  0.4173081D-13 -0.3149384D+02
  0.3038144D+00  0.4204488D-13 -0.3149412D+02
  0.3590841D+00  0.4236337D-13 -0.3149446D+02
  0.4143691D+00  0.4261468D-13 -0.3149485D+02
  0.4696720D+00  0.4292760D-13 -0.3149530D+02
  0.5249950D+00  0.4322613D-13 -0.3149580D+02
  0.5803405D+00  0.4349544D-13 -0.3149636D+02
  0.6357109D+00  0.4376330D-13 -0.3149697D+02
  0.6911087D+00  0.4403919D-13 -0.3149764D+02
  0.7465361D+00  0.4438577D-13 -0.3149837D+02
  0.8019957D+00  0.4466000D-13 -0.3149915D+02
  0.8574898D+00  0.4496719D-13 -0.3149998D+02
  0.9130208D+00  0.4532753D-13 -0.3150087D+02
  0.9685911D+00  0.4561855D-13 -0.3150182D+02
  0.1024203D+01  0.4592822D-13 -0.3150283D+02
  0.1079860D+01  0.4622036D-13 -0.3150388D+02
  0.1135563D+01  0.4658234D-13 -0.3150500D+02
  0.1191315D+01  0.4685705D-13 -0.3150617D+02
  0.1247118D+01  0.4720013D-13 -0.3150739D+02
  0.1302976D+01  0.4752952D-13 -0.3150867D+02
  0.1358890D+01  0.4789626D-13 -0.3151001D+02
  0.1414863D+01  0.4822114D-13 -0.3151139D+02
  0.1470898D+01  0.4861303D-13 -0.3151284D+02
  0.1526996D+01  0.4888946D-13 -0.3151434D+02
  0.1583162D+01  0.4926710D-13 -0.3151589D+02
  0.1639396D+01  0.4962378D-13 -0.3151750D+02
  0.1667540D+01  0.4981069D-13 -0.3151833D+02
  0.0000000D+00  0.0000000D+00 -0.3149328D+02
  0.2761399D-01  0.4067824D-13 -0.3149329D+02
  0.8284224D-01  0.4101734D-13 -0.3149334D+02
  0.1380740D+00  0.4116230D-13 -0.3149345D+02
  0.1933117D+00  0.4151706D-13 -0.3149362D+02
  0.2485577D+00  0.4173081D-13 -0.3149384D+02
  0.3038144D+00  0.4204488D-13 -0.3149412D+02
  0.3590841D+00  0.4236337D-13 -0.3149446D+02
  0.4143691D+00  0.4261468D-13 -0.3149485D+02
  0.4696720D+00  0.4292760D-13 -0.3149530D+02
  0.5249950D+00  0.4322613D-13 -0.3149580D+02
  0.5803405D+00  0.4349544D-13 -0.3149636D+02
  0.6357109D+00  0.4376330D-13 -0.3149697D+02
  0.6911087D+00  0.4403919D-13 -0.3149764D+02
  0.7465361D+00  0.4438577D-13 -0.3149837D+02
  0.8019957D+00  0.4466000D-13 -0.3149915D+02
  0.8574898D+00  0.4496719D-13 -0.3149998D+02
  0.9130208D+00  0.4532753D-13 -0.3150087D+02
  0.9685911D+00  0.4561855D-13 -0.3150182D+02
  0.1024203D+01  0.4592822D-13 -0.3150283D+02
  0.1079860D+01  0.4622036D-13 -0.3150388D+02
  0.1135563D+01  0.4658234D-13 -0.3150500D+02
  0.1191315D+01  0.4685705D-13 -0.3150617D+02
  0.1247118D+01  0.4720013D-13 -0.3150739D+02
  0.1302976D+01  0.4752952D-13 -0.3150867D+02
  0.1358890D+01  0.4789626D-13 -0.3151001D+02
  0.1414863D+01  0.4822114D-13 -0.3151139D+02
  0.1470898D+01  0.4861303D-13 -0.3151284D+02
  0.1526996D+01  0.4888946D-13 -0.3151434D+02
  0.1583162D+01  0.4926710D-13 -0.3151589D+02
  0.1639396D+01  0.4962378D-13 -0.3151750D+02
  0.1667540D+01  0.4981069D-13 -0.3151833D+02
  0.0000000D+00  0.0000000D+00 -0.3149328D+02
  0.2761399D-01  0.4067824D-13 -0.3149329D+02
  0.8284224D-01  0.4101734D-13 -0.3149334D+02
  0.1380740D+00  0.4116230D-13 -0.3149345D+02
  0.1933117D+00  0.4151706D-13 -0.3149362D+02
  0.2485577D+00  0.4173081D-13 -0.3149384D+02
  0.3038144D+00  0.4204488D-13 -0.3149412D+02
  0.3590841D+00  0.4236337D-13 -0.3149446D+02
  0.4143691D+00  0.4261468D-13 -0.3149485D+02
  0.4696720D+00  0.4292760D-13 -0.3149530D+02
  0.5249950D+00  0.4322613D-13 -0.3149580D+02
  0.5803405D+00  0.4349544D-13 -0.3149636D+02
  0.6357109D+00  0.4376330D-13 -0.3149697D+02
  0.6911087D+00  0.4403919D-13 -0.3149764D+02
  0.7465361D+00  0.4438577D-13 -0.3149837D+02
  0.8019957D+00  0.4466000D-13 -0.3149915D+02
  0.8574898D+00  0.4496719D-13 -0.3149998D+02
  0.9130208D+00  0.4532753D-13 -0.3150087D+02
  0.9685911D+00  0.4561855D-13 -0.3150182D+02
  0.1024203D+01  0.4592822D-13 -0.3150283D+02
  0.1079860D+01  0.4622036D-13 -0.3150388D+02
  0.1135563D+01  0.4658234D-13 -0.3150500D+02
  0.1191315D+01  0.4685705D-13 -0.3150617D+02
  0.1247118D+01  0.4720013D-13 -0.3150739D+02
  0.1302976D+01  0.4752952D-13 -0.3150867D+02
  0.1358890D+01  0.4789626D-13 -0.3151001D+02
  0.1414863D+01  0.4822114D-13 -0.3151139D+02
  0.1470898D+01  0.4861303D-13 -0.3151284D+02
  0.1526996D+01  0.4888946D-13 -0.3151434D+02
  0.1583162D+01  0.4926710D-13 -0.3151589D+02
  0.1639396D+01  0.4962378D-13 -0.3151750D+02
  0.1667540D+01  0.4981069D-13 -0.3151833D+02
  0.0000000D+00  0.0000000D+00 -0.3149328D+02
  0.2761399D-01  0.4067824D-13 -0.3149329D+02
  0.8284224D-01  0.4101734D-13 -0.3149334D+02
  0.1380740D+00  0.4116230D-13 -0.3149345D+02
  0.1933117D+00  0.4151706D-13 -0.3149362D+02
  0.2485577D+00  0.4173081D-13 -0.3149384D+02
  0.3038144D+00  0.4204488D-13 -0.3149412D+02
  0.3590841D+00  0.4236337D-13 -0.3149446D+02
  0.4143691D+00  0.4261468D-13 -0.3149485D+02
  0.4696720D+00  0.4292760D-13 -0.3149530D+02
  0.5249950D+00  0.4322613D-13 -0.3149580D+02
  0.5803405D+00  0.4349544D-13 -0.3149636D+02
  0.6357109D+00  0.4376330D-13 -0.3149697D+02
  0.6911087D+00  0.4403919D-13 -0.3149764D+02
  0.7465361D+00  0.4438577D-13 -0.3149837D+02
  0.8019957D+00  0.4466000D-13 -0.3149915D+02
  0.8574898D+00  0.4496719D-13 -0.3149998D+02
  0.9130208D+00  0.4532753D-13 -0.3150087D+02
  0.9685911D+00  0.4561855D-13 -0.3150182D+02
  0.1024203D+01  0.4592822D-13 -0.3150283D+02
  0.1079860D+01  0.4622036D-13 -0.3150388D+02
  0.1135563D+01  0.4658234D-13 -0.3150500D+02
  0.1191315D+01  0.4685705D-13 -0.3150617D+02
  0.1247118D+01  0.4720013D-13 -0.3150739D+02
  0.1302976D+01  0.4752952D-13 -0.3150867D+02
  0.1358890D+01  0.4789626D-13 -0.3151001D+02
  0.1414863D+01  0.4822114D-13 -0.3151139D+02
  0.1470898D+01  0.4861303D-13 -0.3151284D+02
  0.1526996D+01  0.4888946D-13 -0.3151434D+02
  0.1583162D+01  0.4926710D-13 -0.3151589D+02
  0.1639396D+01  0.4962378D-13 -0.3151750D+02
  0.1667540D+01  0.4981069D-13 -0.3151833D+02
  0.0000000D+00  0.0000000D+00 -0.3149328D+02
  0.2761399D-01  0.4067824D-13 -0.3149329D+02
  0.8284224D-01  0.4101734D-13 -0.3149334D+02
  0.1380740D+00  0.4116230D-13 -0.3149345D+02
  0.1933117D+00  0.4151706D-13 -0.3149362D+02
  0.2485577D+00  0.4173081D-13 -0.3149384D+02
  0.3038144D+00  0.4204488D-13 -0.3149412D+02
  0.3590841D+00  0.4236337D-13 -0.3149446D+02
  0.4143691D+00  0.4261468D-13 -0.3149485D+02
  0.4696720D+00  0.4292760D-13 -0.3149530D+02
  0.5249950D+00  0.4322613D-13 -0.3149580D+02
  0.5803405D+00  0.4349544D-13 -0.3149636D+02
  0.6357109D+00  0.4376330D-13 -0.3149697D+02
  0.6911087D+00  0.4403919D-13 -0.3149764D+02
  0.7465361D+00  0.4438577D-13 -0.3149837D+02
  0.8019957D+00  0.4466000D-13 -0.3149915D+02
  0.8574898D+00  0.4496719D-13 -0.3149998D+02
  0.9130208D+00  0.4532753D-13 -0.3150087D+02
  0.9685911D+00  0.4561855D-13 -0.3150182D+02
  0.1024203D+01  0.4592822D-13 -0.3150283D+02
  0.1079860D+01  0.4622036D-13 -0.3150388D+02
  0.1135563D+01  0.4658234D-13 -0.3150500D+02
  0.1191315D+01  0.4685705D-13 -0.3150617D+02
  0.1247118D+01  0.4720013D-13 -0.3150739D+02
  0.1302976D+01  0.4752952D-13 -0.3150867D+02
  0.1358890D+01  0.4789626D-13 -0.3151001D+02
  0.1414863D+01  0.4822114D-13 -0.3151139D+02
  0.1470898D+01  0.4861303D-13 -0.3151284D+02
  0.1526996D+01  0.4888946D-13 -0.3151434D+02
  0.1583162D+01  0.4926710D-13 -0.3151589D+02
  0.1639396D+01  0.4962378D-13 -0.3151750D+02
  0.1667540D+01  0.4981069D-13 -0.3151833D+02
  0.0000000D+00  0.0000000D+00 -0.3149328D+02
  0.2761399D-01  0.4067824D-13 -0.3149329D+02
  0.8284224D-01  0.4101734D-13 -0.3149334D+02
  0.1380740D+00  0.4116230D-13 -0.3149345D+02
  0.1933117D+00  0.4151706D-13 -0.3149362D+02
  0.2485577D+00  0.4173081D-13 -0.3149384D+02
  0.3038144D+00  0.4204488D-13 -0.3149412D+02
  0.3590841D+00  0.4236337D-13 -0.3149446D+02
  0.4143691D+00  0.4261468D-13 -0.3149485D+02
  0.4696720D+00  0.4292760D-13 -0.3149530D+02
  0.5249950D+00  0.4322613D-13 -0.3149580D+02
  0.5803405D+00  0.4349544D-13 -0.3149636D+02
  0.6357109D+00  0.4376330D-13 -0.3149697D+02
  0.6911087D+00  0.4403919D-13 -0.3149764D+02
  0.7465361D+00  0.4438577D-13 -0.3149837D+02
  0.8019957D+00  0.4466000D-13 -0.3149915D+02
  0.8574898D+00  0.4496719D-13 -0.3149998D+02
  0.9130208D+00  0.4532753D-13 -0.3150087D+02
  0.9685911D+00  0.4561855D-13 -0.3150182D+02
  0.1024203D+01  0.4592822D-13 -0.3150283D+02
  0.1079860D+01  0.4622036D-13 -0.3150388D+02
  0.1135563D+01  0.4658234D-13 -0.3150500D+02
  0.1191315D+01  0.4685705D-13 -0.3150617D+02
  0.1247118D+01  0.4720013D-13 -0.3150739D+02
  0.1302976D+01  0.4752952D-13 -0.3150867D+02
  0.1358890D+01  0.4789626D-13 -0.3151001D+02
  0.1414863D+01  0.4822114D-13 -0.3151139D+02
  0.1470898D+01  0.4861303D-13 -0.3151284D+02
  0.1526996D+01  0.4888946D-13 -0.3151434D+02
  0.1583162D+01  0.4926710D-13 -0.3151589D+02
  0.1639396D+01  0.4962378D-13 -0.3151750D+02
  0.1667540D+01  0.4981069D-13 -0.3151833D+02
  0.0000000D+00  0.0000000D+00 -0.3149328D+02
  0.2761399D-01  0.4067824D-13 -0.3149329D+02
  0.8284224D-01  0.4101734D-13 -0.3149334D+02
  0.1380740D+00  0.4116230D-13 -0.3149345D+02
  0.1933117D+00  0.4151706D-13 -0.3149362D+02
  0.2485577D+00  0.4173081D-13 -0.3149384D+02
  0.3038144D+00  0.4204488D-13 -0.3149412D+02
  0.3590841D+00  0.4236337D-13 -0.3149446D+02
  0.4143691D+00  0.4261468D-13 -0.3149485D+02
  0.4696720D+00  0.4292760D-13 -0.3149530D+02
  0.5249950D+00  0.4322613D-13 -0.3149580D+02
  0.5803405D+00  0.4349544D-13 -0.3149636D+02
  0.6357109D+00  0.4376330D-13 -0.3149697D+02
  0.6911087D+00  0.4403919D-13 -0.3149764D+02
  0.7465361D+00  0.4438577D-13 -0.3149837D+02
  0.8019957D+00  0.4466000D-13 -0.3149915D+02
  0.8574898D+00  0.4496719D-13 -0.3149998D+02
  0.9130208D+00  0.4532753D-13 -0.3150087D+02
  0.9685911D+00  0.4561855D-13 -0.3150182D+02
  0.1024203D+01  0.4592822D-13 -0.3150283D+02
  0.1079860D+01  0.4622036D-13 -0.3150388D+02
  0.1135563D+01  0.4658234D-13 -0.3150500D+02
  0.1191315D+01  0.4685705D-13 -0.3150617D+02
  0.1247118D+01  0.4720013D-13 -0.3150739D+02
  0.1302976D+01  0.4752952D-13 -0.3150867D+02
  0.1358890D+01  0.4789626D-13 -0.3151001D+02
  0.1414863D+01  0.4822114D-13 -0.3151139D+02
  0.1470898D+01  0.4861303D-13 -0.3151284D+02
  0.1526996D+01  0.4888946D-13 -0.3151434D+02
  0.1583162D+01  0.4926710D-13 -0.3151589D+02
  0.1639396D+01  0.4962378D-13 -0.3151750D+02
  0.1667540D+01  0.4981069D-13 -0.3151833D+02
  0.0000000D+00  0.0000000D+00 -0.3149328D+02
  0.2761399D-01  0.4067824D-13 -0.3149329D+02
  0.8284224D-01  0.4101734D-13 -0.3149334D+02
  0.1380740D+00  0.4116230D-13 -0.3149345D+02
  0.1933117D+00  0.4151706D-13 -0.3149362D+02
  0.2485577D+00  0.4173081D-13 -0.3149384D+02
  0.3038144D+00  0.4204488D-13 -0.3149412D+02
  0.3590841D+00  0.4236337D-13 -0.3149446D+02
  0.4143691D+00  0.4261468D-13 -0.3149485D+02
  0.4696720D+00  0.4292760D-13 -0.3149530D+02
  0.5249950D+00  0.4322613D-13 -0.3149580D+02
  0.5803405D+00  0.4349544D-13 -0.3149636D+02
  0.6357109D+00  0.4376330D-13 -0.3149697D+02
  0.6911087D+00  0.4403919D-13 -0.3149764D+02
  0.7465361D+00  0.4438577D-13 -0.3149837D+02
  0.8019957D+00  0.4466000D-13 -0.3149915D+02
  0.8574898D+00  0.4496719D-13 -0.3149998D+02
  0.9130208D+00  0.4532753D-13 -0.3150087D+02
  0.9685911D+00  0.4561855D-13 -0.3150182D+02
  0.1024203D+01  0.4592822D-13 -0.3150283D+02
  0.1079860D+01  0.4622036D-13 -0.3150388D+02
  0.1135563D+01  0.4658234D-13 -0.3150500D+02
  0.1191315D+01  0.4685705D-13 -0.3150617D+02
  0.1247118D+01  0.4720013D-13 -0.3150739D+02
  0.1302976D+01  0.4752952D-13 -0.3150867D+02
  0.1358890D+01  0.4789626D-13 -0.3151001D+02
  0.1414863D+01  0.4822114D-13 -0.3151139D+02
  0.1470898D+01  0.4861303D-13 -0.3151284D+02
  0.1526996D+01  0.4888946D-13 -0.3151434D+02
  0.1583162D+01  0.4926710D-13 -0.3151589D+02
  0.1639396D+01  0.4962378D-13 -0.3151750D+02
  0.1667540D+01  0.4981069D-13 -0.3151833D+02
  0.0000000D+00  0.0000000D+00 -0.3149328D+02
  0.2761399D-01  0.4067824D-13 -0.3149329D+02
  0.8284224D-01  0.4101734D-13 -0.3149334D+02
  0.1380740D+00  0.4116230D-13 -0.3149345D+02
  0.1933117D+00  0.4151706D-13 -0.3149362D+02
  0.2485577D+00  0.4173081D-13 -0.3149384D+02
  0.3038144D+00  0.4204488D-13 -0.3149412D+02
  0.3590841D+00  0.4236337D-13 -0.3149446D+02
  0.4143691D+00  0.4261468D-13 -0.3149485D+02
  0.4696720D+00  0.4292760D-13 -0.3149530D+02
  0.5249950D+00  0.4322613D-13 -0.3149580D+02
  0.5803405D+00  0.4349544D-13 -0.3149636D+02
  0.6357109D+00  0.4376330D-13 -0.3149697D+02
  0.6911087D+00  0.4403919D-13 -0.3149764D+02
  0.7465361D+00  0.4438577D-13 -0.3149837D+02
  0.8019957D+00  0.4466000D-13 -0.3149915D+02
  0.8574898D+00  0.4496719D-13 -0.3149998D+02
  0.9130208D+00  0.4532753D-13 -0.3150087D+02
  0.9685911D+00  0.4561855D-13 -0.3150182D+02
  0.1024203D+01  0.4592822D-13 -0.3150283D+02
  0.1079860D+01  0.4622036D-13 -0.3150388D+02
  0.1135563D+01  0.4658234D-13 -0.3150500D+02
  0.1191315D+01  0.4685705D-13 -0.3150617D+02
  0.1247118D+01  0.4720013D-13 -0.3150739D+02
  0.1302976D+01  0.4752952D-13 -0.3150867D+02
  0.1358890D+01  0.4789626D-13 -0.3151001D+02
  0.1414863D+01  0.4822114D-13 -0.3151139D+02
  0.1470898D+01  0.4861303D-13 -0.3151284D+02
  0.1526996D+01  0.4888946D-13 -0.3151434D+02
  0.1583162D+01  0.4926710D-13 -0.3151589D+02
  0.1639396D+01  0.4962378D-13 -0.3151750D+02
  0.1667540D+01  0.4981069D-13 -0.3151833D+02
  0.0000000D+00  0.0000000D+00 -0.3149328D+02
  0.2761399D-01  0.4067824D-13 -0.3149329D+02
  0.8284224D-01  0.4101734D-13 -0.3149334D+02
  0.1380740D+00  0.4116230D-13 -0.3149345D+02
  0.1933117D+00  0.4151706D-13 -0.3149362D+02
  0.2485577D+00  0.4173081D-13 -0.3149384D+02
  0.3038144D+00  0.4204488D-13 -0.3149412D+02
  0.3590841D+00  0.4236337D-13 -0.3149446D+02
  0.4143691D+00  0.4261468D-13 -0.3149485D+02
  0.4696720D+00  0.4292760D-13 -0.3149530D+02
  0.5249950D+00  0.4322613D-13 -0.3149580D+02
  0.5803405D+00  0.4349544D-13 -0.3149636D+02
  0.6357109D+00  0.4376330D-13 -0.3149697D+02
  0.6911087D+00  0.4403919D-13 -0.3149764D+02
  0.7465361D+00  0.4438577D-13 -0.3149837D+02
  0.8019957D+00  0.4466000D-13 -0.3149915D+02
  0.8574898D+00  0.4496719D-13 -0.3149998D+02
  0.9130208D+00  0.4532753D-13 -0.3150087D+02
  0.9685911D+00  0.4561855D-13 -0.3150182D+02
  0.1024203D+01  0.4592822D-13 -0.3150283D+02
  0.1079860D+01  0.4622036D-13 -0.3150388D+02
  0.1135563D+01  0.4658234D-13 -0.3150500D+02
  0.1191315D+01  0.4685705D-13 -0.3150617D+02
  0.1247118D+01  0.4720013D-13 -0.3150739D+02
  0.1302976D+01  0.4752952D-13 -0.3150867D+02
  0.1358890D+01  0.4789626D-13 -0.3151001D+02
  0.1414863D+01  0.4822114D-13 -0.3151139D+02
  0.1470898D+01  0.4861303D-13 -0.3151284D+02
  0.1526996D+01  0.4888946D-13 -0.3151434D+02
  0.1583162D+01  0.4926710D-13 -0.3151589D+02
  0.1639396D+01  0.4962378D-13 -0.3151750D+02
  0.1667540D+01  0.4981069D-13 -0.3151833D+02
  0.0000000D+00  0.0000000D+00 -0.3149328D+02
  0.2761399D-01  0.4067824D-13 -0.3149329D+02
  0.8284224D-01  0.4101734D-13 -0.3149334D+02
  0.1380740D+00  0.4116230D-13 -0.3149345D+02
  0.1933117D+00  0.4151706D-13 -0.3149362D+02
  0.2485577D+00  0.4173081D-13 -0.3149384D+02
  0.3038144D+00  0.4204488D-13 -0.3149412D+02
  0.3590841D+00  0.4236337D-13 -0.3149446D+02
  0.4143691D+00  0.4261468D-13 -0.3149485D+02
  0.4696720D+00  0.4292760D-13 -0.3149530D+02
  0.5249950D+00  0.4322613D-13 -0.3149580D+02
  0.5803405D+00  0.4349544D-13 -0.3149636D+02
  0.6357109D+00  0.4376330D-13 -0.3149697D+02
  0.6911087D+00  0.4403919D-13 -0.3149764D+02
  0.7465361D+00  0.4438577D-13 -0.3149837D+02
  0.8019957D+00  0.4466000D-13 -0.3149915D+02
  0.8574898D+00  0.4496719D-13 -0.3149998D+02
  0.9130208D+00  0.4532753D-13 -0.3150087D+02
  0.9685911D+00  0.4561855D-13 -0.3150182D+02
  0.1024203D+01  0.4592822D-13 -0.3150283D+02
  0.1079860D+01  0.4622036D-13 -0.3150388D+02
  0.1135563D+01  0.4658234D-13 -0.3150500D+02
  0.1191315D+01  0.4685705D-13 -0.3150617D+02
  0.1247118D+01  0.4720013D-13 -0.3150739D+02
  0.1302976D+01  0.4752952D-13 -0.3150867D+02
  0.1358890D+01  0.4789626D-13 -0.3151001D+02
  0.1414863D+01  0.4822114D-13 -0.3151139D+02
  0.1470898D+01  0.4861303D-13 -0.3151284D+02
  0.1526996D+01  0.4888946D-13 -0.3151434D+02
  0.1583162D+01  0.4926710D-13 -0.3151589D+02
  0.1639396D+01  0.4962378D-13 -0.3151750D+02
  0.1667540D+01  0.4981069D-13 -0.3151833D+02
  0.0000000D+00  0.0000000D+00 -0.3149328D+02
  0.2761399D-01  0.4067824D-13 -0.3149329D+02
  0.8284224D-01  0.4101734D-13 -0.3149334D+02
  0.1380740D+00  0.4116230D-13 -0.3149345D+02
  0.1933117D+00  0.4151706D-13 -0.3149362D+02
  0.2485577D+00  0.4173081D-13 -0.3149384D+02
  0.3038144D+00  0.4204488D-13 -0.3149412D+02
  0.3590841D+00  0.4236337D-13 -0.3149446D+02
  0.4143691D+00  0.4261468D-13 -0.3149485D+02
  0.4696720D+00  0.4292760D-13 -0.3149530D+02
  0.5249950D+00  0.4322613D-13 -0.3149580D+02
  0.5803405D+00  0.4349544D-13 -0.3149636D+02
  0.6357109D+00  0.4376330D-13 -0.3149697D+02
  0.6911087D+00  0.4403919D-13 -0.3149764D+02
  0.7465361D+00  0.4438577D-13 -0.3149837D+02
  0.8019957D+00  0.4466000D-13 -0.3149915D+02
  0.8574898D+00  0.4496719D-13 -0.3149998D+02
  0.9130208D+00  0.4532753D-13 -0.3150087D+02
  0.9685911D+00  0.4561855D-13 -0.3150182D+02
  0.1024203D+01  0.4592822D-13 -0.3150283D+02
  0.1079860D+01  0.4622036D-13 -0.3150388D+02
  0.1135563D+01  0.4658234D-13 -0.3150500D+02
  0.1191315D+01  0.4685705D-13 -0.3150617D+02
  0.1247118D+01  0.4720013D-13 -0.3150739D+02
  0.1302976D+01  0.4752952D-13 -0.3150867D+02
  0.1358890D+01  0.4789626D-13 -0.3151001D+02
  0.1414863D+01  0.4822114D-13 -0.3151139D+02
  0.1470898D+01  0.4861303D-13 -0.3151284D+02
  0.1526996D+01  0.4888946D-13 -0.3151434D+02
  0.1583162D+01  0.4926710D-13 -0.3151589D+02
  0.1639396D+01  0.4962378D-13 -0.3151750D+02
  0.1667540D+01  0.4981069D-13 -0.3151833D+02
  0.0000000D+00  0.0000000D+00 -0.3149328D+02
  0.2761399D-01  0.4067824D-13 -0.3149329D+02
  0.8284224D-01  0.4101734D-13 -0.3149334D+02
  0.1380740D+00  0.4116230D-13 -0.3149345D+02
  0.1933117D+00  0.4151706D-13 -0.3149362D+02
  0.2485577D+00  0.4173081D-13 -0.3149384D+02
  0.3038144D+00  0.4204488D-13 -0.3149412D+02
  0.3590841D+00  0.4236337D-13 -0.3149446D+02
  0.4143691D+00  0.4261468D-13 -0.3149485D+02
  0.4696720D+00  0.4292760D-13 -0.3149530D+02
  0.5249950D+00  0.4322613D-13 -0.3149580D+02
  0.5803405D+00  0.4349544D-13 -0.3149636D+02
  0.6357109D+00  0.4376330D-13 -0.3149697D+02
  0.6911087D+00  0.4403919D-13 -0.3149764D+02
  0.7465361D+00  0.4438577D-13 -0.3149837D+02
  0.8019957D+00  0.4466000D-13 -0.3149915D+02
  0.8574898D+00  0.4496719D-13 -0.3149998D+02
  0.9130208D+00  0.4532753D-13 -0.3150087D+02
  0.9685911D+00  0.4561855D-13 -0.3150182D+02
  0.1024203D+01  0.4592822D-13 -0.3150283D+02
  0.1079860D+01  0.4622036D-13 -0.3150388D+02
  0.1135563D+01  0.4658234D-13 -0.3150500D+02
  0.1191315D+01  0.4685705D-13 -0.3150617D+02
  0.1247118D+01  0.4720013D-13 -0.3150739D+02
  0.1302976D+01  0.4752952D-13 -0.3150867D+02
  0.1358890D+01  0.4789626D-13 -0.3151001D+02
  0.1414863D+01  0.4822114D-13 -0.3151139D+02
  0.1470898D+01  0.4861303D-13 -0.3151284D+02
  0.1526996D+01  0.4888946D-13 -0.3151434D+02
  0.1583162D+01  0.4926710D-13 -0.3151589D+02
  0.1639396D+01  0.4962378D-13 -0.3151750D+02
  0.1667540D+01  0.4981069D-13 -0.3151833D+02
  0.0000000D+00  0.0000000D+00 -0.3149328D+02
  0.2761399D-01  0.4067824D-13 -0.3149329D+02
  0.8284224D-01  0.4101734D-13 -0.3149334D+02
  0.1380740D+00  0.4116230D-13 -0.3149345D+02
  0.1933117D+00  0.4151706D-13 -0.3149362D+02
  0.2485577D+00  0.4173081D-13 -0.3149384D+02
  0.3038144D+00  0.4204488D-13 -0.3149412D+02
  0.3590841D+00  0.4236337D-13 -0.3149446D+02
  0.4143691D+00  0.4261468D-13 -0.3149485D+02
  0.4696720D+00  0.4292760D-13 -0.3149530D+02
  0.5249950D+00  0.4322613D-13 -0.3149580D+02
  0.5803405D+00  0.4349544D-13 -0.3149636D+02
  0.6357109D+00  0.4376330D-13 -0.3149697D+02
  0.6911087D+00  0.4403919D-13 -0.3149764D+02
  0.7465361D+00  0.4438577D-13 -0.3149837D+02
  0.8019957D+00  0.4466000D-13 -0.3149915D+02
  0.8574898D+00  0.4496719D-13 -0.3149998D+02
  0.9130208D+00  0.4532753D-13 -0.3150087D+02
  0.9685911D+00  0.4561855D-13 -0.3150182D+02
  0.1024203D+01  0.4592822D-13 -0.3150283D+02
  0.1079860D+01  0.4622036D-13 -0.3150388D+02
  0.1135563D+01  0.4658234D-13 -0.3150500D+02
  0.1191315D+01  0.4685705D-13 -0.3150617D+02
  0.1247118D+01  0.4720013D-13 -0.3150739D+02
  0.1302976D+01  0.4752952D-13 -0.3150867D+02
  0.1358890D+01  0.4789626D-13 -0.3151001D+02
  0.1414863D+01  0.4822114D-13 -0.3151139D+02
  0.1470898D+01  0.4861303D-13 -0.3151284D+02
  0.1526996D+01  0.4888946D-13 -0.3151434D+02
  0.1583162D+01  0.4926710D-13 -0.3151589D+02
  0.1639396D+01  0.4962378D-13 -0.3151750D+02
  0.1667540D+01  0.4981069D-13 -0.3151833D+02
  0.0000000D+00  0.0000000D+00 -0.3149328D+02
  0.2761399D-01  0.4067824D-13 -0.3149329D+02
  0.8284224D-01  0.4101734D-13 -0.3149334D+02
  0.1380740D+00  0.4116230D-13 -0.3149345D+02
  0.1933117D+00  0.4151706D-13 -0.3149362D+02
  0.2485577D+00  0.4173081D-13 -0.3149384D+02
  0.3038144D+00  0.4204488D-13 -0.3149412D+02
  0.3590841D+00  0.4236337D-13 -0.3149446D+02
  0.4143691D+00  0.4261468D-13 -0.3149485D+02
  0.4696720D+00  0.4292760D-13 -0.3149530D+02
  0.5249950D+00  0.4322613D-13 -0.3149580D+02
  0.5803405D+00  0.4349544D-13 -0.3149636D+02
  0.6357109D+00  0.4376330D-13 -0.3149697D+02
  0.6911087D+00  0.4403919D-13 -0.3149764D+02
  0.7465361D+00  0.4438577D-13 -0.3149837D+02
  0.8019957D+00  0.4466000D-13 -0.3149915D+02
  0.8574898D+00  0.4496719D-13 -0.3149998D+02
  0.9130208D+00  0.4532753D-13 -0.3150087D+02
  0.9685911D+00  0.4561855D-13 -0.3150182D+02
  0.1024203D+01  0.4592822D-13 -0.3150283D+02
  0.1079860D+01  0.4622036D-13 -0.3150388D+02
  0.1135563D+01  0.4658234D-13 -0.3150500D+02
  0.1191315D+01  0.4685705D-13 -0.3150617D+02
  0.1247118D+01  0.4720013D-13 -0.3150739D+02
  0.1302976D+01  0.4752952D-13 -0.3150867D+02
  0.1358890D+01  0.4789626D-13 -0.3151001D+02
  0.1414863D+01  0.4822114D-13 -0.3151139D+02
  0.1470898D+01  0.4861303D-13 -0.3151284D+02
  0.1526996D+01  0.4888946D-13 -0.3151434D+02
  0.1583162D+01  0.4926710D-13 -0.3151589D+02
  0.1639396D+01  0.4962378D-13 -0.3151750D+02
  0.1667540D+01  0.4981069D-13 -0.3151833D+02
  0.0000000D+00  0.0000000D+00 -0.3149328D+02
  0.2761399D-01  0.4067824D-13 -0.3149329D+02
  0.8284224D-01  0.4101734D-13 -0.3149334D+02
  0.1380740D+00  0.4116230D-13 -0.3149345D+02
  0.1933117D+00  0.4151706D-13 -0.3149362D+02
  0.2485577D+00  0.4173081D-13 -0.3149384D+02
  0.3038144D+00  0.4204488D-13 -0.3149412D+02
  0.3590841D+00  0.4236337D-13 -0.3149446D+02
  0.4143691D+00  0.4261468D-13 -0.3149485D+02
  0.4696720D+00  0.4292760D-13 -0.3149530D+02
  0.5249950D+00  0.4322613D-13 -0.3149580D+02
  0.5803405D+00  0.4349544D-13 -0.3149636D+02
  0.6357109D+00  0.4376330D-13 -0.3149697D+02
  0.6911087D+00  0.4403919D-13 -0.3149764D+02
  0.7465361D+00  0.4438577D-13 -0.3149837D+02
  0.8019957D+00  0.4466000D-13 -0.3149915D+02
  0.8574898D+00  0.4496719D-13 -0.3149998D+02
  0.9130208D+00  0.4532753D-13 -0.3150087D+02
  0.9685911D+00  0.4561855D-13 -0.3150182D+02
  0.1024203D+01  0.4592822D-13 -0.3150283D+02
  0.1079860D+01  0.4622036D-13 -0.3150388D+02
  0.1135563D+01  0.4658234D-13 -0.3150500D+02
  0.1191315D+01  0.4685705D-13 -0.3150617D+02
  0.1247118D+01  0.4720013D-13 -0.3150739D+02
  0.1302976D+01  0.4752952D-13 -0.3150867D+02
  0.1358890D+01  0.4789626D-13 -0.3151001D+02
  0.1414863D+01  0.4822114D-13 -0.3151139D+02
  0.1470898D+01  0.4861303D-13 -0.3151284D+02
  0.1526996D+01  0.4888946D-13 -0.3151434D+02
  0.1583162D+01  0.4926710D-13 -0.3151589D+02
  0.1639396D+01  0.4962378D-13 -0.3151750D+02
  0.1667540D+01  0.4981069D-13 -0.3151833D+02
  0.0000000D+00  0.0000000D+00 -0.3149328D+02
  0.2761399D-01  0.4067824D-13 -0.3149329D+02
  0.8284224D-01  0.4101734D-13 -0.3149334D+02
  0.1380740D+00  0.4116230D-13 -0.3149345D+02
  0.1933117D+00  0.4151706D-13 -0.3149362D+02
  0.2485577D+00  0.4173081D-13 -0.3149384D+02
  0.3038144D+00  0.4204488D-13 -0.3149412D+02
  0.3590841D+00  0.4236337D-13 -0.3149446D+02
  0.4143691D+00  0.4261468D-13 -0.3149485D+02
  0.4696720D+00  0.4292760D-13 -0.3149530D+02
  0.5249950D+00  0.4322613D-13 -0.3149580D+02
  0.5803405D+00  0.4349544D-13 -0.3149636D+02
  0.6357109D+00  0.4376330D-13 -0.3149697D+02
  0.6911087D+00  0.4403919D-13 -0.3149764D+02
  0.7465361D+00  0.4438577D-13 -0.3149837D+02
  0.8019957D+00  0.4466000D-13 -0.3149915D+02
  0.8574898D+00  0.4496719D-13 -0.3149998D+02
  0.9130208D+00  0.4532753D-13 -0.3150087D+02
  0.9685911D+00  0.4561855D-13 -0.3150182D+02
  0.1024203D+01  0.4592822D-13 -0.3150283D+02
  0.1079860D+01  0.4622036D-13 -0.3150388D+02
  0.1135563D+01  0.4658234D-13 -0.3150500D+02
  0.1191315D+01  0.4685705D-13 -0.3150617D+02
  0.1247118D+01  0.4720013D-13 -0.3150739D+02
  0.1302976D+01  0.4752952D-13 -0.3150867D+02
  0.1358890D+01  0.4789626D-13 -0.3151001D+02
  0.1414863D+01  0.4822114D-13 -0.3151139D+02
  0.1470898D+01  0.4861303D-13 -0.3151284D+02
  0.1526996D+01  0.4888946D-13 -0.3151434D+02
  0.1583162D+01  0.4926710D-13 -0.3151589D+02
  0.1639396D+01  0.4962378D-13 -0.3151750D+02
  0.1667540D+01  0.4981069D-13 -0.3151833D+02
  0.0000000D+00  0.0000000D+00 -0.3149328D+02
  0.2761399D-01  0.4067824D-13 -0.3149329D+02
  0.8284224D-01  0.4101734D-13 -0.3149334D+02
  0.1380740D+00  0.4116230D-13 -0.3149345D+02
  0.1933117D+00  0.4151706D-13 -0.3149362D+02
  0.2485577D+00  0.4173081D-13 -0.3149384D+02
  0.3038144D+00  0.4204488D-13 -0.3149412D+02
  0.3590841D+00  0.4236337D-13 -0.3149446D+02
  0.4143691D+00  0.4261468D-13 -0.3149485D+02
  0.4696720D+00  0.4292760D-13 -0.3149530D+02
  0.5249950D+00  0.4322613D-13 -0.3149580D+02
  0.5803405D+00  0.4349544D-13 -0.3149636D+02
  0.6357109D+00  0.4376330D-13 -0.3149697D+02
  0.6911087D+00  0.4403919D-13 -0.3149764D+02
  0.7465361D+00  0.4438577D-13 -0.3149837D+02
  0.8019957D+00  0.4466000D-13 -0.3149915D+02
  0.8574898D+00  0.4496719D-13 -0.3149998D+02
  0.9130208D+00  0.4532753D-13 -0.3150087D+02
  0.9685911D+00  0.4561855D-13 -0.3150182D+02
  0.1024203D+01  0.4592822D-13 -0.3150283D+02
  0.1079860D+01  0.4622036D-13 -0.3150388D+02
  0.1135563D+01  0.4658234D-13 -0.3150500D+02
  0.1191315D+01  0.4685705D-13 -0.3150617D+02
  0.1247118D+01  0.4720013D-13 -0.3150739D+02
  0.1302976D+01  0.4752952D-13 -0.3150867D+02
  0.1358890D+01  0.4789626D-13 -0.3151001D+02
  0.1414863D+01  0.4822114D-13 -0.3151139D+02
  0.1470898D+01  0.4861303D-13 -0.3151284D+02
  0.1526996D+01  0.4888946D-13 -0.3151434D+02
  0.1583162D+01  0.4926710D-13 -0.3151589D+02
  0.1639396D+01  0.4962378D-13 -0.3151750D+02
  0.1667540D+01  0.4981069D-13 -0.3151833D+02
  0.0000000D+00  0.0000000D+00 -0.3149328D+02
  0.2761399D-01  0.4067824D-13 -0.3149329D+02
  0.8284224D-01  0.4101734D-13 -0.3149334D+02
  0.1380740D+00  0.4116230D-13 -0.3149345D+02
  0.1933117D+00  0.4151706D-13 -0.3149362D+02
  0.2485577D+00  0.4173081D-13 -0.3149384D+02
  0.3038144D+00  0.4204488D-13 -0.3149412D+02
  0.3590841D+00  0.4236337D-13 -0.3149446D+02
  0.4143691D+00  0.4261468D-13 -0.3149485D+02
  0.4696720D+00  0.4292760D-13 -0.3149530D+02
  0.5249950D+00  0.4322613D-13 -0.3149580D+02
  0.5803405D+00  0.4349544D-13 -0.3149636D+02
  0.6357109D+00  0.4376330D-13 -0.3149697D+02
  0.6911087D+00  0.4403919D-13 -0.3149764D+02
  0.7465361D+00  0.4438577D-13 -0.3149837D+02
  0.8019957D+00  0.4466000D-13 -0.3149915D+02
  0.8574898D+00  0.4496719D-13 -0.3149998D+02
  0.9130208D+00  0.4532753D-13 -0.3150087D+02
  0.9685911D+00  0.4561855D-13 -0.3150182D+02
  0.1024203D+01  0.4592822D-13 -0.3150283D+02
  0.1079860D+01  0.4622036D-13 -0.3150388D+02
  0.1135563D+01  0.4658234D-13 -0.3150500D+02
  0.1191315D+01  0.4685705D-13 -0.3150617D+02
  0.1247118D+01  0.4720013D-13 -0.3150739D+02
  0.1302976D+01  0.4752952D-13 -0.3150867D+02
  0.1358890D+01  0.4789626D-13 -0.3151001D+02
  0.1414863D+01  0.4822114D-13 -0.3151139D+02
  0.1470898D+01  0.4861303D-13 -0.3151284D+02
  0.1526996D+01  0.4888946D-13 -0.3151434D+02
  0.1583162D+01  0.4926710D-13 -0.3151589D+02
  0.1639396D+01  0.4962378D-13 -0.3151750D+02
  0.1667540D+01  0.4981069D-13 -0.3151833D+02
  0.0000000D+00  0.0000000D+00 -0.3149328D+02
  0.2761399D-01  0.4067824D-13 -0.3149329D+02
  0.8284224D-01  0.4101734D-13 -0.3149334D+02
  0.1380740D+00  0.4116230D-13 -0.3149345D+02
  0.1933117D+00  0.4151706D-13 -0.3149362D+02
  0.2485577D+00  0.4173081D-13 -0.3149384D+02
  0.3038144D+00  0.4204488D-13 -0.3149412D+02
  0.3590841D+00  0.4236337D-13 -0.3149446D+02
  0.4143691D+00  0.4261468D-13 -0.3149485D+02
  0.4696720D+00  0.4292760D-13 -0.3149530D+02
  0.5249950D+00  0.4322613D-13 -0.3149580D+02
  0.5803405D+00  0.4349544D-13 -0.3149636D+02
  0.6357109D+00  0.4376330D-13 -0.3149697D+02
  0.6911087D+00  0.4403919D-13 -0.3149764D+02
  0.7465361D+00  0.4438577D-13 -0.3149837D+02
  0.8019957D+00  0.4466000D-13 -0.3149915D+02
  0.8574898D+00  0.4496719D-13 -0.3149998D+02
  0.9130208D+00  0.4532753D-13 -0.3150087D+02
  0.9685911D+00  0.4561855D-13 -0.3150182D+02
  0.1024203D+01  0.4592822D-13 -0.3150283D+02
  0.1079860D+01  0.4622036D-13 -0.3150388D+02
  0.1135563D+01  0.4658234D-13 -0.3150500D+02
  0.1191315D+01  0.4685705D-13 -0.3150617D+02
  0.1247118D+01  0.4720013D-13 -0.3150739D+02
  0.1302976D+01  0.4752952D-13 -0.3150867D+02
  0.1358890D+01  0.4789626D-13 -0.3151001D+02
  0.1414863D+01  0.4822114D-13 -0.3151139D+02
  0.1470898D+01  0.4861303D-13 -0.3151284D+02
  0.1526996D+01  0.4888946D-13 -0.3151434D+02
  0.1583162D+01  0.4926710D-13 -0.3151589D+02
  0.1639396D+01  0.4962378D-13 -0.3151750D+02
  0.1667540D+01  0.4981069D-13 -0.3151833D+02
  0.0000000D+00  0.0000000D+00 -0.3149328D+02
  0.2761399D-01  0.4067824D-13 -0.3149329D+02
  0.8284224D-01  0.4101734D-13 -0.3149334D+02
  0.1380740D+00  0.4116230D-13 -0.3149345D+02
  0.1933117D+00  0.4151706D-13 -0.3149362D+02
  0.2485577D+00  0.4173081D-13 -0.3149384D+02
  0.3038144D+00  0.4204488D-13 -0.3149412D+02
  0.3590841D+00  0.4236337D-13 -0.3149446D+02
  0.4143691D+00  0.4261468D-13 -0.3149485D+02
  0.4696720D+00  0.4292760D-13 -0.3149530D+02
  0.5249950D+00  0.4322613D-13 -0.3149580D+02
  0.5803405D+00  0.4349544D-13 -0.3149636D+02
  0.6357109D+00  0.4376330D-13 -0.3149697D+02
  0.6911087D+00  0.4403919D-13 -0.3149764D+02
  0.7465361D+00  0.4438577D-13 -0.3149837D+02
  0.8019957D+00  0.4466000D-13 -0.3149915D+02
  0.8574898D+00  0.4496719D-13 -0.3149998D+02
  0.9130208D+00  0.4532753D-13 -0.3150087D+02
  0.9685911D+00  0.4561855D-13 -0.3150182D+02
  0.1024203D+01  0.4592822D-13 -0.3150283D+02
  0.1079860D+01  0.4622036D-13 -0.3150388D+02
  0.1135563D+01  0.4658234D-13 -0.3150500D+02
  0.1191315D+01  0.4685705D-13 -0.3150617D+02
  0.1247118D+01  0.4720013D-13 -0.3150739D+02
  0.1302976D+01  0.4752952D-13 -0.3150867D+02
  0.1358890D+01  0.4789626D-13 -0.3151001D+02
  0.1414863D+01  0.4822114D-13 -0.3151139D+02
  0.1470898D+01  0.4861303D-13 -0.3151284D+02
  0.1526996D+01  0.4888946D-13 -0.3151434D+02
  0.1583162D+01  0.4926710D-13 -0.3151589D+02
  0.1639396D+01  0.4962378D-13 -0.3151750D+02
  0.1667540D+01  0.4981069D-13 -0.3151833D+02
  0.0000000D+00  0.0000000D+00 -0.3149328D+02
  0.2761399D-01  0.4067824D-13 -0.3149329D+02
  0.8284224D-01  0.4101734D-13 -0.3149334D+02
  0.1380740D+00  0.4116230D-13 -0.3149345D+02
  0.1933117D+00  0.4151706D-13 -0.3149362D+02
  0.2485577D+00  0.4173081D-13 -0.3149384D+02
  0.3038144D+00  0.4204488D-13 -0.3149412D+02
  0.3590841D+00  0.4236337D-13 -0.3149446D+02
  0.4143691D+00  0.4261468D-13 -0.3149485D+02
  0.4696720D+00  0.4292760D-13 -0.3149530D+02
  0.5249950D+00  0.4322613D-13 -0.3149580D+02
  0.5803405D+00  0.4349544D-13 -0.3149636D+02
  0.6357109D+00  0.4376330D-13 -0.3149697D+02
  0.6911087D+00  0.4403919D-13 -0.3149764D+02
  0.7465361D+00  0.4438577D-13 -0.3149837D+02
  0.8019957D+00  0.4466000D-13 -0.3149915D+02
  0.8574898D+00  0.4496719D-13 -0.3149998D+02
  0.9130208D+00  0.4532753D-13 -0.3150087D+02
  0.9685911D+00  0.4561855D-13 -0.3150182D+02
  0.1024203D+01  0.4592822D-13 -0.3150283D+02
  0.1079860D+01  0.4622036D-13 -0.3150388D+02
  0.1135563D+01  0.4658234D-13 -0.3150500D+02
  0.1191315D+01  0.4685705D-13 -0.3150617D+02
  0.1247118D+01  0.4720013D-13 -0.3150739D+02
  0.1302976D+01  0.4752952D-13 -0.3150867D+02
  0.1358890D+01  0.4789626D-13 -0.3151001D+02
  0.1414863D+01  0.4822114D-13 -0.3151139D+02
  0.1470898D+01  0.4861303D-13 -0.3151284D+02
  0.1526996D+01  0.4888946D-13 -0.3151434D+02
  0.1583162D+01  0.4926710D-13 -0.3151589D+02
  0.1639396D+01  0.4962378D-13 -0.3151750D+02
  0.1667540D+01  0.4981069D-13 -0.3151833D+02
  0.0000000D+00  0.0000000D+00 -0.3149328D+02
  0.2761399D-01  0.4067824D-13 -0.3149329D+02
  0.8284224D-01  0.4101734D-13 -0.3149334D+02
  0.1380740D+00  0.4116230D-13 -0.3149345D+02
  0.1933117D+00  0.4151706D-13 -0.3149362D+02
  0.2485577D+00  0.4173081D-13 -0.3149384D+02
  0.3038144D+00  0.4204488D-13 -0.3149412D+02
  0.3590841D+00  0.4236337D-13 -0.3149446D+02
  0.4143691D+00  0.4261468D-13 -0.3149485D+02
  0.4696720D+00  0.4292760D-13 -0.3149530D+02
  0.5249950D+00  0.4322613D-13 -0.3149580D+02
  0.5803405D+00  0.4349544D-13 -0.3149636D+02
  0.6357109D+00  0.4376330D-13 -0.3149697D+02
  0.6911087D+00  0.4403919D-13 -0.3149764D+02
  0.7465361D+00  0.4438577D-13 -0.3149837D+02
  0.8019957D+00  0.4466000D-13 -0.3149915D+02
  0.8574898D+00  0.4496719D-13 -0.3149998D+02
  0.9130208D+00  0.4532753D-13 -0.3150087D+02
  0.9685911D+00  0.4561855D-13 -0.3150182D+02
  0.1024203D+01  0.4592822D-13 -0.3150283D+02
  0.1079860D+01  0.4622036D-13 -0.3150388D+02
  0.1135563D+01  0.4658234D-13 -0.3150500D+02
  0.1191315D+01  0.4685705D-13 -0.3150617D+02
  0.1247118D+01  0.4720013D-13 -0.3150739D+02
  0.1302976D+01  0.4752952D-13 -0.3150867D+02
  0.1358890D+01  0.4789626D-13 -0.3151001D+02
  0.1414863D+01  0.4822114D-13 -0.3151139D+02
  0.1470898D+01  0.4861303D-13 -0.3151284D+02
  0.1526996D+01  0.4888946D-13 -0.3151434D+02
  0.1583162D+01  0.4926710D-13 -0.3151589D+02
  0.1639396D+01  0.4962378D-13 -0.3151750D+02
  0.1667540D+01  0.4981069D-13 -0.3151833D+02
  0.0000000D+00  0.0000000D+00 -0.3149328D+02
  0.2761399D-01  0.4067824D-13 -0.3149329D+02
  0.8284224D-01  0.4101734D-13 -0.3149334D+02
  0.1380740D+00  0.4116230D-13 -0.3149345D+02
  0.1933117D+00  0.4151706D-13 -0.3149362D+02
  0.2485577D+00  0.4173081D-13 -0.3149384D+02
  0.3038144D+00  0.4204488D-13 -0.3149412D+02
  0.3590841D+00  0.4236337D-13 -0.3149446D+02
  0.4143691D+00  0.4261468D-13 -0.3149485D+02
  0.4696720D+00  0.4292760D-13 -0.3149530D+02
  0.5249950D+00  0.4322613D-13 -0.3149580D+02
  0.5803405D+00  0.4349544D-13 -0.3149636D+02
  0.6357109D+00  0.4376330D-13 -0.3149697D+02
  0.6911087D+00  0.4403919D-13 -0.3149764D+02
  0.7465361D+00  0.4438577D-13 -0.3149837D+02
  0.8019957D+00  0.4466000D-13 -0.3149915D+02
  0.8574898D+00  0.4496719D-13 -0.3149998D+02
  0.9130208D+00  0.4532753D-13 -0.3150087D+02
  0.9685911D+00  0.4561855D-13 -0.3150182D+02
  0.1024203D+01  0.4592822D-13 -0.3150283D+02
  0.1079860D+01  0.4622036D-13 -0.3150388D+02
  0.1135563D+01  0.4658234D-13 -0.3150500D+02
  0.1191315D+01  0.4685705D-13 -0.3150617D+02
  0.1247118D+01  0.4720013D-13 -0.3150739D+02
  0.1302976D+01  0.4752952D-13 -0.3150867D+02
  0.1358890D+01  0.4789626D-13 -0.3151001D+02
  0.1414863D+01  0.4822114D-13 -0.3151139D+02
  0.1470898D+01  0.4861303D-13 -0.3151284D+02
  0.1526996D+01  0.4888946D-13 -0.3151434D+02
  0.1583162D+01  0.4926710D-13 -0.3151589D+02
  0.1639396D+01  0.4962378D-13 -0.3151750D+02
  0.1667540D+01  0.4981069D-13 -0.3151833D+02
  0.0000000D+00  0.0000000D+00 -0.3149328D+02
  0.2761399D-01  0.4067824D-13 -0.3149329D+02
  0.8284224D-01  0.4101734D-13 -0.3149334D+02
  0.1380740D+00  0.4116230D-13 -0.3149345D+02
  0.1933117D+00  0.4151706D-13 -0.3149362D+02
  0.2485577D+00  0.4173081D-13 -0.3149384D+02
  0.3038144D+00  0.4204488D-13 -0.3149412D+02
  0.3590841D+00  0.4236337D-13 -0.3149446D+02
  0.4143691D+00  0.4261468D-13 -0.3149485D+02
  0.4696720D+00  0.4292760D-13 -0.3149530D+02
  0.5249950D+00  0.4322613D-13 -0.3149580D+02
  0.5803405D+00  0.4349544D-13 -0.3149636D+02
  0.6357109D+00  0.4376330D-13 -0.3149697D+02
  0.6911087D+00  0.4403919D-13 -0.3149764D+02
  0.7465361D+00  0.4438577D-13 -0.3149837D+02
  0.8019957D+00  0.4466000D-13 -0.3149915D+02
  0.8574898D+00  0.4496719D-13 -0.3149998D+02
  0.9130208D+00  0.4532753D-13 -0.3150087D+02
  0.9685911D+00  0.4561855D-13 -0.3150182D+02
  0.1024203D+01  0.4592822D-13 -0.3150283D+02
  0.1079860D+01  0.4622036D-13 -0.3150388D+02
  0.1135563D+01  0.4658234D-13 -0.3150500D+02
  0.1191315D+01  0.4685705D-13 -0.3150617D+02
  0.1247118D+01  0.4720013D-13 -0.3150739D+02
  0.1302976D+01  0.4752952D-13 -0.3150867D+02
  0.1358890D+01  0.4789626D-13 -0.3151001D+02
  0.1414863D+01  0.4822114D-13 -0.3151139D+02
  0.1470898D+01  0.4861303D-13 -0.3151284D+02
  0.1526996D+01  0.4888946D-13 -0.3151434D+02
  0.1583162D+01  0.4926710D-13 -0.3151589D+02
  0.1639396D+01  0.4962378D-13 -0.3151750D+02
  0.1667540D+01  0.4981069D-13 -0.3151833D+02
  0.0000000D+00  0.0000000D+00 -0.3149328D+02
  0.2761399D-01  0.4067824D-13 -0.3149329D+02
  0.8284224D-01  0.4101734D-13 -0.3149334D+02
  0.1380740D+00  0.4116230D-13 -0.3149345D+02
  0.1933117D+00  0.4151706D-13 -0.3149362D+02
  0.2485577D+00  0.4173081D-13 -0.3149384D+02
  0.3038144D+00  0.4204488D-13 -0.3149412D+02
  0.3590841D+00  0.4236337D-13 -0.3149446D+02
  0.4143691D+00  0.4261468D-13 -0.3149485D+02
  0.4696720D+00  0.4292760D-13 -0.3149530D+02
  0.5249950D+00  0.4322613D-13 -0.3149580D+02
  0.5803405D+00  0.4349544D-13 -0.3149636D+02
  0.6357109D+00  0.4376330D-13 -0.3149697D+02
  0.6911087D+00  0.4403919D-13 -0.3149764D+02
  0.7465361D+00  0.4438577D-13 -0.3149837D+02
  0.8019957D+00  0.4466000D-13 -0.3149915D+02
  0.8574898D+00  0.4496719D-13 -0.3149998D+02
  0.9130208D+00  0.4532753D-13 -0.3150087D+02
  0.9685911D+00  0.4561855D-13 -0.3150182D+02
  0.1024203D+01  0.4592822D-13 -0.3150283D+02
  0.1079860D+01  0.4622036D-13 -0.3150388D+02
  0.1135563D+01  0.4658234D-13 -0.3150500D+02
  0.1191315D+01  0.4685705D-13 -0.3150617D+02
  0.1247118D+01  0.4720013D-13 -0.3150739D+02
  0.1302976D+01  0.4752952D-13 -0.3150867D+02
  0.1358890D+01  0.4789626D-13 -0.3151001D+02
  0.1414863D+01  0.4822114D-13 -0.3151139D+02
  0.1470898D+01  0.4861303D-13 -0.3151284D+02
  0.1526996D+01  0.4888946D-13 -0.3151434D+02
  0.1583162D+01  0.4926710D-13 -0.3151589D+02
  0.1639396D+01  0.4962378D-13 -0.3151750D+02
  0.1667540D+01  0.4981069D-13 -0.3151833D+02
  0.0000000D+00  0.0000000D+00 -0.3149328D+02
  0.2761399D-01  0.4067824D-13 -0.3149329D+02
  0.8284224D-01  0.4101734D-13 -0.3149334D+02
  0.1380740D+00  0.4116230D-13 -0.3149345D+02
  0.1933117D+00  0.4151706D-13 -0.3149362D+02
  0.2485577D+00  0.4173081D-13 -0.3149384D+02
  0.3038144D+00  0.4204488D-13 -0.3149412D+02
  0.3590841D+00  0.4236337D-13 -0.3149446D+02
  0.4143691D+00  0.4261468D-13 -0.3149485D+02
  0.4696720D+00  0.4292760D-13 -0.3149530D+02
  0.5249950D+00  0.4322613D-13 -0.3149580D+02
  0.5803405D+00  0.4349544D-13 -0.3149636D+02
  0.6357109D+00  0.4376330D-13 -0.3149697D+02
  0.6911087D+00  0.4403919D-13 -0.3149764D+02
  0.7465361D+00  0.4438577D-13 -0.3149837D+02
  0.8019957D+00  0.4466000D-13 -0.3149915D+02
  0.8574898D+00  0.4496719D-13 -0.3149998D+02
  0.9130208D+00  0.4532753D-13 -0.3150087D+02
  0.9685911D+00  0.4561855D-13 -0.3150182D+02
  0.1024203D+01  0.4592822D-13 -0.3150283D+02
  0.1079860D+01  0.4622036D-13 -0.3150388D+02
  0.1135563D+01  0.4658234D-13 -0.3150500D+02
  0.1191315D+01  0.4685705D-13 -0.3150617D+02
  0.1247118D+01  0.4720013D-13 -0.3150739D+02
  0.1302976D+01  0.4752952D-13 -0.3150867D+02
  0.1358890D+01  0.4789626D-13 -0.3151001D+02
  0.1414863D+01  0.4822114D-13 -0.3151139D+02
  0.1470898D+01  0.4861303D-13 -0.3151284D+02
  0.1526996D+01  0.4888946D-13 -0.3151434D+02
  0.1583162D+01  0.4926710D-13 -0.3151589D+02
  0.1639396D+01  0.4962378D-13 -0.3151750D+02
  0.1667540D+01  0.4981069D-13 -0.3151833D+02
  0.0000000D+00  0.0000000D+00 -0.3149328D+02
  0.2761399D-01  0.4067824D-13 -0.3149329D+02
  0.8284224D-01  0.4101734D-13 -0.3149334D+02
  0.1380740D+00  0.4116230D-13 -0.3149345D+02
  0.1933117D+00  0.4151706D-13 -0.3149362D+02
  0.2485577D+00  0.4173081D-13 -0.3149384D+02
  0.3038144D+00  0.4204488D-13 -0.3149412D+02
  0.3590841D+00  0.4236337D-13 -0.3149446D+02
  0.4143691D+00  0.4261468D-13 -0.3149485D+02
  0.4696720D+00  0.4292760D-13 -0.3149530D+02
  0.5249950D+00  0.4322613D-13 -0.3149580D+02
  0.5803405D+00  0.4349544D-13 -0.3149636D+02
  0.6357109D+00  0.4376330D-13 -0.3149697D+02
  0.6911087D+00  0.4403919D-13 -0.3149764D+02
  0.7465361D+00  0.4438577D-13 -0.3149837D+02
  0.8019957D+00  0.4466000D-13 -0.3149915D+02
  0.8574898D+00  0.4496719D-13 -0.3149998D+02
  0.9130208D+00  0.4532753D-13 -0.3150087D+02
  0.9685911D+00  0.4561855D-13 -0.3150182D+02
  0.1024203D+01  0.4592822D-13 -0.3150283D+02
  0.1079860D+01  0.4622036D-13 -0.3150388D+02
  0.1135563D+01  0.4658234D-13 -0.3150500D+02
  0.1191315D+01  0.4685705D-13 -0.3150617D+02
  0.1247118D+01  0.4720013D-13 -0.3150739D+02
  0.1302976D+01  0.4752952D-13 -0.3150867D+02
  0.1358890D+01  0.4789626D-13 -0.3151001D+02
  0.1414863D+01  0.4822114D-13 -0.3151139D+02
  0.1470898D+01  0.4861303D-13 -0.3151284D+02
  0.1526996D+01  0.4888946D-13 -0.3151434D+02
  0.1583162D+01  0.4926710D-13 -0.3151589D+02
  0.1639396D+01  0.4962378D-13 -0.3151750D+02
  0.1667540D+01  0.4981069D-13 -0.3151833D+02
  0.0000000D+00  0.0000000D+00 -0.3149328D+02
  0.2761399D-01  0.4067824D-13 -0.3149329D+02
  0.8284224D-01  0.4101734D-13 -0.3149334D+02
  0.1380740D+00  0.4116230D-13 -0.3149345D+02
  0.1933117D+00  0.4151706D-13 -0.3149362D+02
  0.2485577D+00  0.4173081D-13 -0.3149384D+02
  0.3038144D+00  0.4204488D-13 -0.3149412D+02
  0.3590841D+00  0.4236337D-13 -0.3149446D+02
  0.4143691D+00  0.4261468D-13 -0.3149485D+02
  0.4696720D+00  0.4292760D-13 -0.3149530D+02
  0.5249950D+00  0.4322613D-13 -0.3149580D+02
  0.5803405D+00  0.4349544D-13 -0.3149636D+02
  0.6357109D+00  0.4376330D-13 -0.3149697D+02
  0.6911087D+00  0.4403919D-13 -0.3149764D+02
  0.7465361D+00  0.4438577D-13 -0.3149837D+02
  0.8019957D+00  0.4466000D-13 -0.3149915D+02
  0.8574898D+00  0.4496719D-13 -0.3149998D+02
  0.9130208D+00  0.4532753D-13 -0.3150087D+02
  0.9685911D+00  0.4561855D-13 -0.3150182D+02
  0.1024203D+01  0.4592822D-13 -0.3150283D+02
  0.1079860D+01  0.4622036D-13 -0.3150388D+02
  0.1135563D+01  0.4658234D-13 -0.3150500D+02
  0.1191315D+01  0.4685705D-13 -0.3150617D+02
  0.1247118D+01  0.4720013D-13 -0.3150739D+02
  0.1302976D+01  0.4752952D-13 -0.3150867D+02
  0.1358890D+01  0.4789626D-13 -0.3151001D+02
  0.1414863D+01  0.4822114D-13 -0.3151139D+02
  0.1470898D+01  0.4861303D-13 -0.3151284D+02
  0.1526996D+01  0.4888946D-13 -0.3151434D+02
  0.1583162D+01  0.4926710D-13 -0.3151589D+02
  0.1639396D+01  0.4962378D-13 -0.3151750D+02
  0.1667540D+01  0.4981069D-13 -0.3151833D+02
  0.0000000D+00  0.0000000D+00 -0.3149328D+02
  0.2761399D-01  0.4067824D-13 -0.3149329D+02
  0.8284224D-01  0.4101734D-13 -0.3149334D+02
  0.1380740D+00  0.4116230D-13 -0.3149345D+02
  0.1933117D+00  0.4151706D-13 -0.3149362D+02
  0.2485577D+00  0.4173081D-13 -0.3149384D+02
  0.3038144D+00  0.4204488D-13 -0.3149412D+02
  0.3590841D+00  0.4236337D-13 -0.3149446D+02
  0.4143691D+00  0.4261468D-13 -0.3149485D+02
  0.4696720D+00  0.4292760D-13 -0.3149530D+02
  0.5249950D+00  0.4322613D-13 -0.3149580D+02
  0.5803405D+00  0.4349544D-13 -0.3149636D+02
  0.6357109D+00  0.4376330D-13 -0.3149697D+02
  0.6911087D+00  0.4403919D-13 -0.3149764D+02
  0.7465361D+00  0.4438577D-13 -0.3149837D+02
  0.8019957D+00  0.4466000D-13 -0.3149915D+02
  0.8574898D+00  0.4496719D-13 -0.3149998D+02
  0.9130208D+00  0.4532753D-13 -0.3150087D+02
  0.9685911D+00  0.4561855D-13 -0.3150182D+02
  0.1024203D+01  0.4592822D-13 -0.3150283D+02
  0.1079860D+01  0.4622036D-13 -0.3150388D+02
  0.1135563D+01  0.4658234D-13 -0.3150500D+02
  0.1191315D+01  0.4685705D-13 -0.3150617D+02
  0.1247118D+01  0.4720013D-13 -0.3150739D+02
  0.1302976D+01  0.4752952D-13 -0.3150867D+02
  0.1358890D+01  0.4789626D-13 -0.3151001D+02
  0.1414863D+01  0.4822114D-13 -0.3151139D+02
  0.1470898D+01  0.4861303D-13 -0.3151284D+02
  0.1526996D+01  0.4888946D-13 -0.3151434D+02
  0.1583162D+01  0.4926710D-13 -0.3151589D+02
  0.1639396D+01  0.4962378D-13 -0.3151750D+02
  0.1667540D+01  0.4981069D-13 -0.3151833D+02
  0.0000000D+00  0.0000000D+00 -0.3149328D+02
  0.2761399D-01  0.4067824D-13 -0.3149329D+02
  0.8284224D-01  0.4101734D-13 -0.3149334D+02
  0.1380740D+00  0.4116230D-13 -0.3149345D+02
  0.1933117D+00  0.4151706D-13 -0.3149362D+02
  0.2485577D+00  0.4173081D-13 -0.3149384D+02
  0.3038144D+00  0.4204488D-13 -0.3149412D+02
  0.3590841D+00  0.4236337D-13 -0.3149446D+02
  0.4143691D+00  0.4261468D-13 -0.3149485D+02
  0.4696720D+00  0.4292760D-13 -0.3149530D+02
  0.5249950D+00  0.4322613D-13 -0.3149580D+02
  0.5803405D+00  0.4349544D-13 -0.3149636D+02
  0.6357109D+00  0.4376330D-13 -0.3149697D+02
  0.6911087D+00  0.4403919D-13 -0.3149764D+02
  0.7465361D+00  0.4438577D-13 -0.3149837D+02
  0.8019957D+00  0.4466000D-13 -0.3149915D+02
  0.8574898D+00  0.4496719D-13 -0.3149998D+02
  0.9130208D+00  0.4532753D-13 -0.3150087D+02
  0.9685911D+00  0.4561855D-13 -0.3150182D+02
  0.1024203D+01  0.4592822D-13 -0.3150283D+02
  0.1079860D+01  0.4622036D-13 -0.3150388D+02
  0.1135563D+01  0.4658234D-13 -0.3150500D+02
  0.1191315D+01  0.4685705D-13 -0.3150617D+02
  0.1247118D+01  0.4720013D-13 -0.3150739D+02
  0.1302976D+01  0.4752952D-13 -0.3150867D+02
  0.1358890D+01  0.4789626D-13 -0.3151001D+02
  0.1414863D+01  0.4822114D-13 -0.3151139D+02
  0.1470898D+01  0.4861303D-13 -0.3151284D+02
  0.1526996D+01  0.4888946D-13 -0.3151434D+02
  0.1583162D+01  0.4926710D-13 -0.3151589D+02
  0.1639396D+01  0.4962378D-13 -0.3151750D+02
  0.1667540D+01  0.4981069D-13 -0.3151833D+02
  0.0000000D+00  0.0000000D+00 -0.3149328D+02
  0.2761399D-01  0.4067824D-13 -0.3149329D+02
  0.8284224D-01  0.4101734D-13 -0.3149334D+02
  0.1380740D+00  0.4116230D-13 -0.3149345D+02
  0.1933117D+00  0.4151706D-13 -0.3149362D+02
  0.2485577D+00  0.4173081D-13 -0.3149384D+02
  0.3038144D+00  0.4204488D-13 -0.3149412D+02
  0.3590841D+00  0.4236337D-13 -0.3149446D+02
  0.4143691D+00  0.4261468D-13 -0.3149485D+02
  0.4696720D+00  0.4292760D-13 -0.3149530D+02
  0.5249950D+00  0.4322613D-13 -0.3149580D+02
  0.5803405D+00  0.4349544D-13 -0.3149636D+02
  0.6357109D+00  0.4376330D-13 -0.3149697D+02
  0.6911087D+00  0.4403919D-13 -0.3149764D+02
  0.7465361D+00  0.4438577D-13 -0.3149837D+02
  0.8019957D+00  0.4466000D-13 -0.3149915D+02
  0.8574898D+00  0.4496719D-13 -0.3149998D+02
  0.9130208D+00  0.4532753D-13 -0.3150087D+02
  0.9685911D+00  0.4561855D-13 -0.3150182D+02
  0.1024203D+01  0.4592822D-13 -0.3150283D+02
  0.1079860D+01  0.4622036D-13 -0.3150388D+02
  0.1135563D+01  0.4658234D-13 -0.3150500D+02
  0.1191315D+01  0.4685705D-13 -0.3150617D+02
  0.1247118D+01  0.4720013D-13 -0.3150739D+02
  0.1302976D+01  0.4752952D-13 -0.3150867D+02
  0.1358890D+01  0.4789626D-13 -0.3151001D+02
  0.1414863D+01  0.4822114D-13 -0.3151139D+02
  0.1470898D+01  0.4861303D-13 -0.3151284D+02
  0.1526996D+01  0.4888946D-13 -0.3151434D+02
  0.1583162D+01  0.4926710D-13 -0.3151589D+02
  0.1639396D+01  0.4962378D-13 -0.3151750D+02
  0.1667540D+01  0.4981069D-13 -0.3151833D+02
  0.0000000D+00  0.0000000D+00 -0.3149328D+02
  0.2761399D-01  0.4067824D-13 -0.3149329D+02
  0.8284224D-01  0.4101734D-13 -0.3149334D+02
  0.1380740D+00  0.4116230D-13 -0.3149345D+02
  0.1933117D+00  0.4151706D-13 -0.3149362D+02
  0.2485577D+00  0.4173081D-13 -0.3149384D+02
  0.3038144D+00  0.4204488D-13 -0.3149412D+02
  0.3590841D+00  0.4236337D-13 -0.3149446D+02
  0.4143691D+00  0.4261468D-13 -0.3149485D+02
  0.4696720D+00  0.4292760D-13 -0.3149530D+02
  0.5249950D+00  0.4322613D-13 -0.3149580D+02
  0.5803405D+00  0.4349544D-13 -0.3149636D+02
  0.6357109D+00  0.4376330D-13 -0.3149697D+02
  0.6911087D+00  0.4403919D-13 -0.3149764D+02
  0.7465361D+00  0.4438577D-13 -0.3149837D+02
  0.8019957D+00  0.4466000D-13 -0.3149915D+02
  0.8574898D+00  0.4496719D-13 -0.3149998D+02
  0.9130208D+00  0.4532753D-13 -0.3150087D+02
  0.9685911D+00  0.4561855D-13 -0.3150182D+02
  0.1024203D+01  0.4592822D-13 -0.3150283D+02
  0.1079860D+01  0.4622036D-13 -0.3150388D+02
  0.1135563D+01  0.4658234D-13 -0.3150500D+02
  0.1191315D+01  0.4685705D-13 -0.3150617D+02
  0.1247118D+01  0.4720013D-13 -0.3150739D+02
  0.1302976D+01  0.4752952D-13 -0.3150867D+02
  0.1358890D+01  0.4789626D-13 -0.3151001D+02
  0.1414863D+01  0.4822114D-13 -0.3151139D+02
  0.1470898D+01  0.4861303D-13 -0.3151284D+02
  0.1526996D+01  0.4888946D-13 -0.3151434D+02
  0.1583162D+01  0.4926710D-13 -0.3151589D+02
  0.1639396D+01  0.4962378D-13 -0.3151750D+02
  0.1667540D+01  0.4981069D-13 -0.3151833D+02
  0.0000000D+00  0.0000000D+00 -0.3149328D+02
  0.2761399D-01  0.4067824D-13 -0.3149329D+02
  0.8284224D-01  0.4101734D-13 -0.3149334D+02
  0.1380740D+00  0.4116230D-13 -0.3149345D+02
  0.1933117D+00  0.4151706D-13 -0.3149362D+02
  0.2485577D+00  0.4173081D-13 -0.3149384D+02
  0.3038144D+00  0.4204488D-13 -0.3149412D+02
  0.3590841D+00  0.4236337D-13 -0.3149446D+02
  0.4143691D+00  0.4261468D-13 -0.3149485D+02
  0.4696720D+00  0.4292760D-13 -0.3149530D+02
  0.5249950D+00  0.4322613D-13 -0.3149580D+02
  0.5803405D+00  0.4349544D-13 -0.3149636D+02
  0.6357109D+00  0.4376330D-13 -0.3149697D+02
  0.6911087D+00  0.4403919D-13 -0.3149764D+02
  0.7465361D+00  0.4438577D-13 -0.3149837D+02
  0.8019957D+00  0.4466000D-13 -0.3149915D+02
  0.8574898D+00  0.4496719D-13 -0.3149998D+02
  0.9130208D+00  0.4532753D-13 -0.3150087D+02
  0.9685911D+00  0.4561855D-13 -0.3150182D+02
  0.1024203D+01  0.4592822D-13 -0.3150283D+02
  0.1079860D+01  0.4622036D-13 -0.3150388D+02
  0.1135563D+01  0.4658234D-13 -0.3150500D+02
  0.1191315D+01  0.4685705D-13 -0.3150617D+02
  0.1247118D+01  0.4720013D-13 -0.3150739D+02
  0.1302976D+01  0.4752952D-13 -0.3150867D+02
  0.1358890D+01  0.4789626D-13 -0.3151001D+02
  0.1414863D+01  0.4822114D-13 -0.3151139D+02
  0.1470898D+01  0.4861303D-13 -0.3151284D+02
  0.1526996D+01  0.4888946D-13 -0.3151434D+02
  0.1583162D+01  0.4926710D-13 -0.3151589D+02
  0.1639396D+01  0.4962378D-13 -0.3151750D+02
  0.1667540D+01  0.4981069D-13 -0.3151833D+02
  0.0000000D+00  0.0000000D+00 -0.3149328D+02
  0.2761399D-01  0.4067824D-13 -0.3149329D+02
  0.8284224D-01  0.4101734D-13 -0.3149334D+02
  0.1380740D+00  0.4116230D-13 -0.3149345D+02
  0.1933117D+00  0.4151706D-13 -0.3149362D+02
  0.2485577D+00  0.4173081D-13 -0.3149384D+02
  0.3038144D+00  0.4204488D-13 -0.3149412D+02
  0.3590841D+00  0.4236337D-13 -0.3149446D+02
  0.4143691D+00  0.4261468D-13 -0.3149485D+02
  0.4696720D+00  0.4292760D-13 -0.3149530D+02
  0.5249950D+00  0.4322613D-13 -0.3149580D+02
  0.5803405D+00  0.4349544D-13 -0.3149636D+02
  0.6357109D+00  0.4376330D-13 -0.3149697D+02
  0.6911087D+00  0.4403919D-13 -0.3149764D+02
  0.7465361D+00  0.4438577D-13 -0.3149837D+02
  0.8019957D+00  0.4466000D-13 -0.3149915D+02
  0.8574898D+00  0.4496719D-13 -0.3149998D+02
  0.9130208D+00  0.4532753D-13 -0.3150087D+02
  0.9685911D+00  0.4561855D-13 -0.3150182D+02
  0.1024203D+01  0.4592822D-13 -0.3150283D+02
  0.1079860D+01  0.4622036D-13 -0.3150388D+02
  0.1135563D+01  0.4658234D-13 -0.3150500D+02
  0.1191315D+01  0.4685705D-13 -0.3150617D+02
  0.1247118D+01  0.4720013D-13 -0.3150739D+02
  0.1302976D+01  0.4752952D-13 -0.3150867D+02
  0.1358890D+01  0.4789626D-13 -0.3151001D+02
  0.1414863D+01  0.4822114D-13 -0.3151139D+02
  0.1470898D+01  0.4861303D-13 -0.3151284D+02
  0.1526996D+01  0.4888946D-13 -0.3151434D+02
  0.1583162D+01  0.4926710D-13 -0.3151589D+02
  0.1639396D+01  0.4962378D-13 -0.3151750D+02
  0.1667540D+01  0.4981069D-13 -0.3151833D+02
  0.0000000D+00  0.0000000D+00 -0.3149328D+02
  0.2761399D-01  0.4067824D-13 -0.3149329D+02
  0.8284224D-01  0.4101734D-13 -0.3149334D+02
  0.1380740D+00  0.4116230D-13 -0.3149345D+02
  0.1933117D+00  0.4151706D-13 -0.3149362D+02
  0.2485577D+00  0.4173081D-13 -0.3149384D+02
  0.3038144D+00  0.4204488D-13 -0.3149412D+02
  0.3590841D+00  0.4236337D-13 -0.3149446D+02
  0.4143691D+00  0.4261468D-13 -0.3149485D+02
  0.4696720D+00  0.4292760D-13 -0.3149530D+02
  0.5249950D+00  0.4322613D-13 -0.3149580D+02
  0.5803405D+00  0.4349544D-13 -0.3149636D+02
  0.6357109D+00  0.4376330D-13 -0.3149697D+02
  0.6911087D+00  0.4403919D-13 -0.3149764D+02
  0.7465361D+00  0.4438577D-13 -0.3149837D+02
  0.8019957D+00  0.4466000D-13 -0.3149915D+02
  0.8574898D+00  0.4496719D-13 -0.3149998D+02
  0.9130208D+00  0.4532753D-13 -0.3150087D+02
  0.9685911D+00  0.4561855D-13 -0.3150182D+02
  0.1024203D+01  0.4592822D-13 -0.3150283D+02
  0.1079860D+01  0.4622036D-13 -0.3150388D+02
  0.1135563D+01  0.4658234D-13 -0.3150500D+02
  0.1191315D+01  0.4685705D-13 -0.3150617D+02
  0.1247118D+01  0.4720013D-13 -0.3150739D+02
  0.1302976D+01  0.4752952D-13 -0.3150867D+02
  0.1358890D+01  0.4789626D-13 -0.3151001D+02
  0.1414863D+01  0.4822114D-13 -0.3151139D+02
  0.1470898D+01  0.4861303D-13 -0.3151284D+02
  0.1526996D+01  0.4888946D-13 -0.3151434D+02
  0.1583162D+01  0.4926710D-13 -0.3151589D+02
  0.1639396D+01  0.4962378D-13 -0.3151750D+02
  0.1667540D+01  0.4981069D-13 -0.3151833D+02
  0.0000000D+00  0.0000000D+00 -0.3149328D+02
  0.2761399D-01  0.4067824D-13 -0.3149329D+02
  0.8284224D-01  0.4101734D-13 -0.3149334D+02
  0.1380740D+00  0.4116230D-13 -0.3149345D+02
  0.1933117D+00  0.4151706D-13 -0.3149362D+02
  0.2485577D+00  0.4173081D-13 -0.3149384D+02
  0.3038144D+00  0.4204488D-13 -0.3149412D+02
  0.3590841D+00  0.4236337D-13 -0.3149446D+02
  0.4143691D+00  0.4261468D-13 -0.3149485D+02
  0.4696720D+00  0.4292760D-13 -0.3149530D+02
  0.5249950D+00  0.4322613D-13 -0.3149580D+02
  0.5803405D+00  0.4349544D-13 -0.3149636D+02
  0.6357109D+00  0.4376330D-13 -0.3149697D+02
  0.6911087D+00  0.4403919D-13 -0.3149764D+02
  0.7465361D+00  0.4438577D-13 -0.3149837D+02
  0.8019957D+00  0.4466000D-13 -0.3149915D+02
  0.8574898D+00  0.4496719D-13 -0.3149998D+02
  0.9130208D+00  0.4532753D-13 -0.3150087D+02
  0.9685911D+00  0.4561855D-13 -0.3150182D+02
  0.1024203D+01  0.4592822D-13 -0.3150283D+02
  0.1079860D+01  0.4622036D-13 -0.3150388D+02
  0.1135563D+01  0.4658234D-13 -0.3150500D+02
  0.1191315D+01  0.4685705D-13 -0.3150617D+02
  0.1247118D+01  0.4720013D-13 -0.3150739D+02
  0.1302976D+01  0.4752952D-13 -0.3150867D+02
  0.1358890D+01  0.4789626D-13 -0.3151001D+02
  0.1414863D+01  0.4822114D-13 -0.3151139D+02
  0.1470898D+01  0.4861303D-13 -0.3151284D+02
  0.1526996D+01  0.4888946D-13 -0.3151434D+02
  0.1583162D+01  0.4926710D-13 -0.3151589D+02
  0.1639396D+01  0.4962378D-13 -0.3151750D+02
  0.1667540D+01  0.4981069D-13 -0.3151833D+02
  0.0000000D+00  0.0000000D+00 -0.3149328D+02
  0.2761399D-01  0.4067824D-13 -0.3149329D+02
  0.8284224D-01  0.4101734D-13 -0.3149334D+02
  0.1380740D+00  0.4116230D-13 -0.3149345D+02
  0.1933117D+00  0.4151706D-13 -0.3149362D+02
  0.2485577D+00  0.4173081D-13 -0.3149384D+02
  0.3038144D+00  0.4204488D-13 -0.3149412D+02
  0.3590841D+00  0.4236337D-13 -0.3149446D+02
  0.4143691D+00  0.4261468D-13 -0.3149485D+02
  0.4696720D+00  0.4292760D-13 -0.3149530D+02
  0.5249950D+00  0.4322613D-13 -0.3149580D+02
  0.5803405D+00  0.4349544D-13 -0.3149636D+02
  0.6357109D+00  0.4376330D-13 -0.3149697D+02
  0.6911087D+00  0.4403919D-13 -0.3149764D+02
  0.7465361D+00  0.4438577D-13 -0.3149837D+02
  0.8019957D+00  0.4466000D-13 -0.3149915D+02
  0.8574898D+00  0.4496719D-13 -0.3149998D+02
  0.9130208D+00  0.4532753D-13 -0.3150087D+02
  0.9685911D+00  0.4561855D-13 -0.3150182D+02
  0.1024203D+01  0.4592822D-13 -0.3150283D+02
  0.1079860D+01  0.4622036D-13 -0.3150388D+02
  0.1135563D+01  0.4658234D-13 -0.3150500D+02
  0.1191315D+01  0.4685705D-13 -0.3150617D+02
  0.1247118D+01  0.4720013D-13 -0.3150739D+02
  0.1302976D+01  0.4752952D-13 -0.3150867D+02
  0.1358890D+01  0.4789626D-13 -0.3151001D+02
  0.1414863D+01  0.4822114D-13 -0.3151139D+02
  0.1470898D+01  0.4861303D-13 -0.3151284D+02
  0.1526996D+01  0.4888946D-13 -0.3151434D+02
  0.1583162D+01  0.4926710D-13 -0.3151589D+02
  0.1639396D+01  0.4962378D-13 -0.3151750D+02
  0.1667540D+01  0.4981069D-13 -0.3151833D+02
  0.0000000D+00  0.0000000D+00 -0.3149328D+02
  0.2761399D-01  0.4067824D-13 -0.3149329D+02
  0.8284224D-01  0.4101734D-13 -0.3149334D+02
  0.1380740D+00  0.4116230D-13 -0.3149345D+02
  0.1933117D+00  0.4151706D-13 -0.3149362D+02
  0.2485577D+00  0.4173081D-13 -0.3149384D+02
  0.3038144D+00  0.4204488D-13 -0.3149412D+02
  0.3590841D+00  0.4236337D-13 -0.3149446D+02
  0.4143691D+00  0.4261468D-13 -0.3149485D+02
  0.4696720D+00  0.4292760D-13 -0.3149530D+02
  0.5249950D+00  0.4322613D-13 -0.3149580D+02
  0.5803405D+00  0.4349544D-13 -0.3149636D+02
  0.6357109D+00  0.4376330D-13 -0.3149697D+02
  0.6911087D+00  0.4403919D-13 -0.3149764D+02
  0.7465361D+00  0.4438577D-13 -0.3149837D+02
  0.8019957D+00  0.4466000D-13 -0.3149915D+02
  0.8574898D+00  0.4496719D-13 -0.3149998D+02
  0.9130208D+00  0.4532753D-13 -0.3150087D+02
  0.9685911D+00  0.4561855D-13 -0.3150182D+02
  0.1024203D+01  0.4592822D-13 -0.3150283D+02
  0.1079860D+01  0.4622036D-13 -0.3150388D+02
  0.1135563D+01  0.4658234D-13 -0.3150500D+02
  0.1191315D+01  0.4685705D-13 -0.3150617D+02
  0.1247118D+01  0.4720013D-13 -0.3150739D+02
  0.1302976D+01  0.4752952D-13 -0.3150867D+02
  0.1358890D+01  0.4789626D-13 -0.3151001D+02
  0.1414863D+01  0.4822114D-13 -0.3151139D+02
  0.1470898D+01  0.4861303D-13 -0.3151284D+02
  0.1526996D+01  0.4888946D-13 -0.3151434D+02
  0.1583162D+01  0.4926710D-13 -0.3151589D+02
  0.1639396D+01  0.4962378D-13 -0.3151750D+02
  0.1667540D+01  0.4981069D-13 -0.3151833D+02
  0.0000000D+00  0.0000000D+00 -0.3149328D+02
  0.2761399D-01  0.4067824D-13 -0.3149329D+02
  0.8284224D-01  0.4101734D-13 -0.3149334D+02
  0.1380740D+00  0.4116230D-13 -0.3149345D+02
  0.1933117D+00  0.4151706D-13 -0.3149362D+02
  0.2485577D+00  0.4173081D-13 -0.3149384D+02
  0.3038144D+00  0.4204488D-13 -0.3149412D+02
  0.3590841D+00  0.4236337D-13 -0.3149446D+02
  0.4143691D+00  0.4261468D-13 -0.3149485D+02
  0.4696720D+00  0.4292760D-13 -0.3149530D+02
  0.5249950D+00  0.4322613D-13 -0.3149580D+02
  0.5803405D+00  0.4349544D-13 -0.3149636D+02
  0.6357109D+00  0.4376330D-13 -0.3149697D+02
  0.6911087D+00  0.4403919D-13 -0.3149764D+02
  0.7465361D+00  0.4438577D-13 -0.3149837D+02
  0.8019957D+00  0.4466000D-13 -0.3149915D+02
  0.8574898D+00  0.4496719D-13 -0.3149998D+02
  0.9130208D+00  0.4532753D-13 -0.3150087D+02
  0.9685911D+00  0.4561855D-13 -0.3150182D+02
  0.1024203D+01  0.4592822D-13 -0.3150283D+02
  0.1079860D+01  0.4622036D-13 -0.3150388D+02
  0.1135563D+01  0.4658234D-13 -0.3150500D+02
  0.1191315D+01  0.4685705D-13 -0.3150617D+02
  0.1247118D+01  0.4720013D-13 -0.3150739D+02
  0.1302976D+01  0.4752952D-13 -0.3150867D+02
  0.1358890D+01  0.4789626D-13 -0.3151001D+02
  0.1414863D+01  0.4822114D-13 -0.3151139D+02
  0.1470898D+01  0.4861303D-13 -0.3151284D+02
  0.1526996D+01  0.4888946D-13 -0.3151434D+02
  0.1583162D+01  0.4926710D-13 -0.3151589D+02
  0.1639396D+01  0.4962378D-13 -0.3151750D+02
  0.1667540D+01  0.4981069D-13 -0.3151833D+02
  0.0000000D+00  0.0000000D+00 -0.3149328D+02
  0.2761399D-01  0.4067824D-13 -0.3149329D+02
  0.8284224D-01  0.4101734D-13 -0.3149334D+02
  0.1380740D+00  0.4116230D-13 -0.3149345D+02
  0.1933117D+00  0.4151706D-13 -0.3149362D+02
  0.2485577D+00  0.4173081D-13 -0.3149384D+02
  0.3038144D+00  0.4204488D-13 -0.3149412D+02
  0.3590841D+00  0.4236337D-13 -0.3149446D+02
  0.4143691D+00  0.4261468D-13 -0.3149485D+02
  0.4696720D+00  0.4292760D-13 -0.3149530D+02
  0.5249950D+00  0.4322613D-13 -0.3149580D+02
  0.5803405D+00  0.4349544D-13 -0.3149636D+02
  0.6357109D+00  0.4376330D-13 -0.3149697D+02
  0.6911087D+00  0.4403919D-13 -0.3149764D+02
  0.7465361D+00  0.4438577D-13 -0.3149837D+02
  0.8019957D+00  0.4466000D-13 -0.3149915D+02
  0.8574898D+00  0.4496719D-13 -0.3149998D+02
  0.9130208D+00  0.4532753D-13 -0.3150087D+02
  0.9685911D+00  0.4561855D-13 -0.3150182D+02
  0.1024203D+01  0.4592822D-13 -0.3150283D+02
  0.1079860D+01  0.4622036D-13 -0.3150388D+02
  0.1135563D+01  0.4658234D-13 -0.3150500D+02
  0.1191315D+01  0.4685705D-13 -0.3150617D+02
  0.1247118D+01  0.4720013D-13 -0.3150739D+02
  0.1302976D+01  0.4752952D-13 -0.3150867D+02
  0.1358890D+01  0.4789626D-13 -0.3151001D+02
  0.1414863D+01  0.4822114D-13 -0.3151139D+02
  0.1470898D+01  0.4861303D-13 -0.3151284D+02
  0.1526996D+01  0.4888946D-13 -0.3151434D+02
  0.1583162D+01  0.4926710D-13 -0.3151589D+02
  0.1639396D+01  0.4962378D-13 -0.3151750D+02
  0.1667540D+01  0.4981069D-13 -0.3151833D+02
  0.0000000D+00  0.0000000D+00 -0.3149328D+02
  0.2761399D-01  0.4067824D-13 -0.3149329D+02
  0.8284224D-01  0.4101734D-13 -0.3149334D+02
  0.1380740D+00  0.4116230D-13 -0.3149345D+02
  0.1933117D+00  0.4151706D-13 -0.3149362D+02
  0.2485577D+00  0.4173081D-13 -0.3149384D+02
  0.3038144D+00  0.4204488D-13 -0.3149412D+02
  0.3590841D+00  0.4236337D-13 -0.3149446D+02
  0.4143691D+00  0.4261468D-13 -0.3149485D+02
  0.4696720D+00  0.4292760D-13 -0.3149530D+02
  0.5249950D+00  0.4322613D-13 -0.3149580D+02
  0.5803405D+00  0.4349544D-13 -0.3149636D+02
  0.6357109D+00  0.4376330D-13 -0.3149697D+02
  0.6911087D+00  0.4403919D-13 -0.3149764D+02
  0.7465361D+00  0.4438577D-13 -0.3149837D+02
  0.8019957D+00  0.4466000D-13 -0.3149915D+02
  0.8574898D+00  0.4496719D-13 -0.3149998D+02
  0.9130208D+00  0.4532753D-13 -0.3150087D+02
  0.9685911D+00  0.4561855D-13 -0.3150182D+02
  0.1024203D+01  0.4592822D-13 -0.3150283D+02
  0.1079860D+01  0.4622036D-13 -0.3150388D+02
  0.1135563D+01  0.4658234D-13 -0.3150500D+02
  0.1191315D+01  0.4685705D-13 -0.3150617D+02
  0.1247118D+01  0.4720013D-13 -0.3150739D+02
  0.1302976D+01  0.4752952D-13 -0.3150867D+02
  0.1358890D+01  0.4789626D-13 -0.3151001D+02
  0.1414863D+01  0.4822114D-13 -0.3151139D+02
  0.1470898D+01  0.4861303D-13 -0.3151284D+02
  0.1526996D+01  0.4888946D-13 -0.3151434D+02
  0.1583162D+01  0.4926710D-13 -0.3151589D+02
  0.1639396D+01  0.4962378D-13 -0.3151750D+02
  0.1667540D+01  0.4981069D-13 -0.3151833D+02
  0.0000000D+00  0.0000000D+00 -0.3149328D+02
  0.2761399D-01  0.4067824D-13 -0.3149329D+02
  0.8284224D-01  0.4101734D-13 -0.3149334D+02
  0.1380740D+00  0.4116230D-13 -0.3149345D+02
  0.1933117D+00  0.4151706D-13 -0.3149362D+02
  0.2485577D+00  0.4173081D-13 -0.3149384D+02
  0.3038144D+00  0.4204488D-13 -0.3149412D+02
  0.3590841D+00  0.4236337D-13 -0.3149446D+02
  0.4143691D+00  0.4261468D-13 -0.3149485D+02
  0.4696720D+00  0.4292760D-13 -0.3149530D+02
  0.5249950D+00  0.4322613D-13 -0.3149580D+02
  0.5803405D+00  0.4349544D-13 -0.3149636D+02
  0.6357109D+00  0.4376330D-13 -0.3149697D+02
  0.6911087D+00  0.4403919D-13 -0.3149764D+02
  0.7465361D+00  0.4438577D-13 -0.3149837D+02
  0.8019957D+00  0.4466000D-13 -0.3149915D+02
  0.8574898D+00  0.4496719D-13 -0.3149998D+02
  0.9130208D+00  0.4532753D-13 -0.3150087D+02
  0.9685911D+00  0.4561855D-13 -0.3150182D+02
  0.1024203D+01  0.4592822D-13 -0.3150283D+02
  0.1079860D+01  0.4622036D-13 -0.3150388D+02
  0.1135563D+01  0.4658234D-13 -0.3150500D+02
  0.1191315D+01  0.4685705D-13 -0.3150617D+02
  0.1247118D+01  0.4720013D-13 -0.3150739D+02
  0.1302976D+01  0.4752952D-13 -0.3150867D+02
  0.1358890D+01  0.4789626D-13 -0.3151001D+02
  0.1414863D+01  0.4822114D-13 -0.3151139D+02
  0.1470898D+01  0.4861303D-13 -0.3151284D+02
  0.1526996D+01  0.4888946D-13 -0.3151434D+02
  0.1583162D+01  0.4926710D-13 -0.3151589D+02
  0.1639396D+01  0.4962378D-13 -0.3151750D+02
  0.1667540D+01  0.4981069D-13 -0.3151833D+02
  0.0000000D+00  0.0000000D+00 -0.3149328D+02
  0.2761399D-01  0.4067824D-13 -0.3149329D+02
  0.8284224D-01  0.4101734D-13 -0.3149334D+02
  0.1380740D+00  0.4116230D-13 -0.3149345D+02
  0.1933117D+00  0.4151706D-13 -0.3149362D+02
  0.2485577D+00  0.4173081D-13 -0.3149384D+02
  0.3038144D+00  0.4204488D-13 -0.3149412D+02
  0.3590841D+00  0.4236337D-13 -0.3149446D+02
  0.4143691D+00  0.4261468D-13 -0.3149485D+02
  0.4696720D+00  0.4292760D-13 -0.3149530D+02
  0.5249950D+00  0.4322613D-13 -0.3149580D+02
  0.5803405D+00  0.4349544D-13 -0.3149636D+02
  0.6357109D+00  0.4376330D-13 -0.3149697D+02
  0.6911087D+00  0.4403919D-13 -0.3149764D+02
  0.7465361D+00  0.4438577D-13 -0.3149837D+02
  0.8019957D+00  0.4466000D-13 -0.3149915D+02
  0.8574898D+00  0.4496719D-13 -0.3149998D+02
  0.9130208D+00  0.4532753D-13 -0.3150087D+02
  0.9685911D+00  0.4561855D-13 -0.3150182D+02
  0.1024203D+01  0.4592822D-13 -0.3150283D+02
  0.1079860D+01  0.4622036D-13 -0.3150388D+02
  0.1135563D+01  0.4658234D-13 -0.3150500D+02
  0.1191315D+01  0.4685705D-13 -0.3150617D+02
  0.1247118D+01  0.4720013D-13 -0.3150739D+02
  0.1302976D+01  0.4752952D-13 -0.3150867D+02
  0.1358890D+01  0.4789626D-13 -0.3151001D+02
  0.1414863D+01  0.4822114D-13 -0.3151139D+02
  0.1470898D+01  0.4861303D-13 -0.3151284D+02
  0.1526996D+01  0.4888946D-13 -0.3151434D+02
  0.1583162D+01  0.4926710D-13 -0.3151589D+02
  0.1639396D+01  0.4962378D-13 -0.3151750D+02
  0.1667540D+01  0.4981069D-13 -0.3151833D+02
  0.0000000D+00  0.0000000D+00 -0.3149328D+02
  0.2761399D-01  0.4067824D-13 -0.3149329D+02
  0.8284224D-01  0.4101734D-13 -0.3149334D+02
  0.1380740D+00  0.4116230D-13 -0.3149345D+02
  0.1933117D+00  0.4151706D-13 -0.3149362D+02
  0.2485577D+00  0.4173081D-13 -0.3149384D+02
  0.3038144D+00  0.4204488D-13 -0.3149412D+02
  0.3590841D+00  0.4236337D-13 -0.3149446D+02
  0.4143691D+00  0.4261468D-13 -0.3149485D+02
  0.4696720D+00  0.4292760D-13 -0.3149530D+02
  0.5249950D+00  0.4322613D-13 -0.3149580D+02
  0.5803405D+00  0.4349544D-13 -0.3149636D+02
  0.6357109D+00  0.4376330D-13 -0.3149697D+02
  0.6911087D+00  0.4403919D-13 -0.3149764D+02
  0.7465361D+00  0.4438577D-13 -0.3149837D+02
  0.8019957D+00  0.4466000D-13 -0.3149915D+02
  0.8574898D+00  0.4496719D-13 -0.3149998D+02
  0.9130208D+00  0.4532753D-13 -0.3150087D+02
  0.9685911D+00  0.4561855D-13 -0.3150182D+02
  0.1024203D+01  0.4592822D-13 -0.3150283D+02
  0.1079860D+01  0.4622036D-13 -0.3150388D+02
  0.1135563D+01  0.4658234D-13 -0.3150500D+02
  0.1191315D+01  0.4685705D-13 -0.3150617D+02
  0.1247118D+01  0.4720013D-13 -0.3150739D+02
  0.1302976D+01  0.4752952D-13 -0.3150867D+02
  0.1358890D+01  0.4789626D-13 -0.3151001D+02
  0.1414863D+01  0.4822114D-13 -0.3151139D+02
  0.1470898D+01  0.4861303D-13 -0.3151284D+02
  0.1526996D+01  0.4888946D-13 -0.3151434D+02
  0.1583162D+01  0.4926710D-13 -0.3151589D+02
  0.1639396D+01  0.4962378D-13 -0.3151750D+02
  0.1667540D+01  0.4981069D-13 -0.3151833D+02
  0.0000000D+00  0.0000000D+00 -0.3149328D+02
  0.2761399D-01  0.4067824D-13 -0.3149329D+02
  0.8284224D-01  0.4101734D-13 -0.3149334D+02
  0.1380740D+00  0.4116230D-13 -0.3149345D+02
  0.1933117D+00  0.4151706D-13 -0.3149362D+02
  0.2485577D+00  0.4173081D-13 -0.3149384D+02
  0.3038144D+00  0.4204488D-13 -0.3149412D+02
  0.3590841D+00  0.4236337D-13 -0.3149446D+02
  0.4143691D+00  0.4261468D-13 -0.3149485D+02
  0.4696720D+00  0.4292760D-13 -0.3149530D+02
  0.5249950D+00  0.4322613D-13 -0.3149580D+02
  0.5803405D+00  0.4349544D-13 -0.3149636D+02
  0.6357109D+00  0.4376330D-13 -0.3149697D+02
  0.6911087D+00  0.4403919D-13 -0.3149764D+02
  0.7465361D+00  0.4438577D-13 -0.3149837D+02
  0.8019957D+00  0.4466000D-13 -0.3149915D+02
  0.8574898D+00  0.4496719D-13 -0.3149998D+02
  0.9130208D+00  0.4532753D-13 -0.3150087D+02
  0.9685911D+00  0.4561855D-13 -0.3150182D+02
  0.1024203D+01  0.4592822D-13 -0.3150283D+02
  0.1079860D+01  0.4622036D-13 -0.3150388D+02
  0.1135563D+01  0.4658234D-13 -0.3150500D+02
  0.1191315D+01  0.4685705D-13 -0.3150617D+02
  0.1247118D+01  0.4720013D-13 -0.3150739D+02
  0.1302976D+01  0.4752952D-13 -0.3150867D+02
  0.1358890D+01  0.4789626D-13 -0.3151001D+02
  0.1414863D+01  0.4822114D-13 -0.3151139D+02
  0.1470898D+01  0.4861303D-13 -0.3151284D+02
  0.1526996D+01  0.4888946D-13 -0.3151434D+02
  0.1583162D+01  0.4926710D-13 -0.3151589D+02
  0.1639396D+01  0.4962378D-13 -0.3151750D+02
  0.1667540D+01  0.4981069D-13 -0.3151833D+02
  0.0000000D+00  0.0000000D+00 -0.3149328D+02
  0.2761399D-01  0.4067824D-13 -0.3149329D+02
  0.8284224D-01  0.4101734D-13 -0.3149334D+02
  0.1380740D+00  0.4116230D-13 -0.3149345D+02
  0.1933117D+00  0.4151706D-13 -0.3149362D+02
  0.2485577D+00  0.4173081D-13 -0.3149384D+02
  0.3038144D+00  0.4204488D-13 -0.3149412D+02
  0.3590841D+00  0.4236337D-13 -0.3149446D+02
  0.4143691D+00  0.4261468D-13 -0.3149485D+02
  0.4696720D+00  0.4292760D-13 -0.3149530D+02
  0.5249950D+00  0.4322613D-13 -0.3149580D+02
  0.5803405D+00  0.4349544D-13 -0.3149636D+02
  0.6357109D+00  0.4376330D-13 -0.3149697D+02
  0.6911087D+00  0.4403919D-13 -0.3149764D+02
  0.7465361D+00  0.4438577D-13 -0.3149837D+02
  0.8019957D+00  0.4466000D-13 -0.3149915D+02
  0.8574898D+00  0.4496719D-13 -0.3149998D+02
  0.9130208D+00  0.4532753D-13 -0.3150087D+02
  0.9685911D+00  0.4561855D-13 -0.3150182D+02
  0.1024203D+01  0.4592822D-13 -0.3150283D+02
  0.1079860D+01  0.4622036D-13 -0.3150388D+02
  0.1135563D+01  0.4658234D-13 -0.3150500D+02
  0.1191315D+01  0.4685705D-13 -0.3150617D+02
  0.1247118D+01  0.4720013D-13 -0.3150739D+02
  0.1302976D+01  0.4752952D-13 -0.3150867D+02
  0.1358890D+01  0.4789626D-13 -0.3151001D+02
  0.1414863D+01  0.4822114D-13 -0.3151139D+02
  0.1470898D+01  0.4861303D-13 -0.3151284D+02
  0.1526996D+01  0.4888946D-13 -0.3151434D+02
  0.1583162D+01  0.4926710D-13 -0.3151589D+02
  0.1639396D+01  0.4962378D-13 -0.3151750D+02
  0.1667540D+01  0.4981069D-13 -0.3151833D+02
  0.0000000D+00  0.0000000D+00 -0.3149328D+02
  0.2761399D-01  0.4067824D-13 -0.3149329D+02
  0.8284224D-01  0.4101734D-13 -0.3149334D+02
  0.1380740D+00  0.4116230D-13 -0.3149345D+02
  0.1933117D+00  0.4151706D-13 -0.3149362D+02
  0.2485577D+00  0.4173081D-13 -0.3149384D+02
  0.3038144D+00  0.4204488D-13 -0.3149412D+02
  0.3590841D+00  0.4236337D-13 -0.3149446D+02
  0.4143691D+00  0.4261468D-13 -0.3149485D+02
  0.4696720D+00  0.4292760D-13 -0.3149530D+02
  0.5249950D+00  0.4322613D-13 -0.3149580D+02
  0.5803405D+00  0.4349544D-13 -0.3149636D+02
  0.6357109D+00  0.4376330D-13 -0.3149697D+02
  0.6911087D+00  0.4403919D-13 -0.3149764D+02
  0.7465361D+00  0.4438577D-13 -0.3149837D+02
  0.8019957D+00  0.4466000D-13 -0.3149915D+02
  0.8574898D+00  0.4496719D-13 -0.3149998D+02
  0.9130208D+00  0.4532753D-13 -0.3150087D+02
  0.9685911D+00  0.4561855D-13 -0.3150182D+02
  0.1024203D+01  0.4592822D-13 -0.3150283D+02
  0.1079860D+01  0.4622036D-13 -0.3150388D+02
  0.1135563D+01  0.4658234D-13 -0.3150500D+02
  0.1191315D+01  0.4685705D-13 -0.3150617D+02
  0.1247118D+01  0.4720013D-13 -0.3150739D+02
  0.1302976D+01  0.4752952D-13 -0.3150867D+02
  0.1358890D+01  0.4789626D-13 -0.3151001D+02
  0.1414863D+01  0.4822114D-13 -0.3151139D+02
  0.1470898D+01  0.4861303D-13 -0.3151284D+02
  0.1526996D+01  0.4888946D-13 -0.3151434D+02
  0.1583162D+01  0.4926710D-13 -0.3151589D+02
  0.1639396D+01  0.4962378D-13 -0.3151750D+02
  0.1667540D+01  0.4981069D-13 -0.3151833D+02
  0.0000000D+00  0.0000000D+00 -0.3149328D+02
  0.2761399D-01  0.4067824D-13 -0.3149329D+02
  0.8284224D-01  0.4101734D-13 -0.3149334D+02
  0.1380740D+00  0.4116230D-13 -0.3149345D+02
  0.1933117D+00  0.4151706D-13 -0.3149362D+02
  0.2485577D+00  0.4173081D-13 -0.3149384D+02
  0.3038144D+00  0.4204488D-13 -0.3149412D+02
  0.3590841D+00  0.4236337D-13 -0.3149446D+02
  0.4143691D+00  0.4261468D-13 -0.3149485D+02
  0.4696720D+00  0.4292760D-13 -0.3149530D+02
  0.5249950D+00  0.4322613D-13 -0.3149580D+02
  0.5803405D+00  0.4349544D-13 -0.3149636D+02
  0.6357109D+00  0.4376330D-13 -0.3149697D+02
  0.6911087D+00  0.4403919D-13 -0.3149764D+02
  0.7465361D+00  0.4438577D-13 -0.3149837D+02
  0.8019957D+00  0.4466000D-13 -0.3149915D+02
  0.8574898D+00  0.4496719D-13 -0.3149998D+02
  0.9130208D+00  0.4532753D-13 -0.3150087D+02
  0.9685911D+00  0.4561855D-13 -0.3150182D+02
  0.1024203D+01  0.4592822D-13 -0.3150283D+02
  0.1079860D+01  0.4622036D-13 -0.3150388D+02
  0.1135563D+01  0.4658234D-13 -0.3150500D+02
  0.1191315D+01  0.4685705D-13 -0.3150617D+02
  0.1247118D+01  0.4720013D-13 -0.3150739D+02
  0.1302976D+01  0.4752952D-13 -0.3150867D+02
  0.1358890D+01  0.4789626D-13 -0.3151001D+02
  0.1414863D+01  0.4822114D-13 -0.3151139D+02
  0.1470898D+01  0.4861303D-13 -0.3151284D+02
  0.1526996D+01  0.4888946D-13 -0.3151434D+02
  0.1583162D+01  0.4926710D-13 -0.3151589D+02
  0.1639396D+01  0.4962378D-13 -0.3151750D+02
  0.1667540D+01  0.4981069D-13 -0.3151833D+02
  0.0000000D+00  0.0000000D+00 -0.3149328D+02
  0.2761399D-01  0.4067824D-13 -0.3149329D+02
  0.8284224D-01  0.4101734D-13 -0.3149334D+02
  0.1380740D+00  0.4116230D-13 -0.3149345D+02
  0.1933117D+00  0.4151706D-13 -0.3149362D+02
  0.2485577D+00  0.4173081D-13 -0.3149384D+02
  0.3038144D+00  0.4204488D-13 -0.3149412D+02
  0.3590841D+00  0.4236337D-13 -0.3149446D+02
  0.4143691D+00  0.4261468D-13 -0.3149485D+02
  0.4696720D+00  0.4292760D-13 -0.3149530D+02
  0.5249950D+00  0.4322613D-13 -0.3149580D+02
  0.5803405D+00  0.4349544D-13 -0.3149636D+02
  0.6357109D+00  0.4376330D-13 -0.3149697D+02
  0.6911087D+00  0.4403919D-13 -0.3149764D+02
  0.7465361D+00  0.4438577D-13 -0.3149837D+02
  0.8019957D+00  0.4466000D-13 -0.3149915D+02
  0.8574898D+00  0.4496719D-13 -0.3149998D+02
  0.9130208D+00  0.4532753D-13 -0.3150087D+02
  0.9685911D+00  0.4561855D-13 -0.3150182D+02
  0.1024203D+01  0.4592822D-13 -0.3150283D+02
  0.1079860D+01  0.4622036D-13 -0.3150388D+02
  0.1135563D+01  0.4658234D-13 -0.3150500D+02
  0.1191315D+01  0.4685705D-13 -0.3150617D+02
  0.1247118D+01  0.4720013D-13 -0.3150739D+02
  0.1302976D+01  0.4752952D-13 -0.3150867D+02
  0.1358890D+01  0.4789626D-13 -0.3151001D+02
  0.1414863D+01  0.4822114D-13 -0.3151139D+02
  0.1470898D+01  0.4861303D-13 -0.3151284D+02
  0.1526996D+01  0.4888946D-13 -0.3151434D+02
  0.1583162D+01  0.4926710D-13 -0.3151589D+02
  0.1639396D+01  0.4962378D-13 -0.3151750D+02
  0.1667540D+01  0.4981069D-13 -0.3151833D+02
  0.0000000D+00  0.0000000D+00 -0.3152089D+02
  0.2760696D-01  0.4062557D-13 -0.3152090D+02
  0.8282114D-01  0.4091092D-13 -0.3152095D+02
  0.1380389D+00  0.4116605D-13 -0.3152107D+02
  0.1932625D+00  0.4144592D-13 -0.3152124D+02
  0.2484945D+00  0.4170940D-13 -0.3152146D+02
  0.3037370D+00  0.4204905D-13 -0.3152174D+02
  0.3589927D+00  0.4231047D-13 -0.3152208D+02
  0.4142637D+00  0.4254815D-13 -0.3152248D+02
  0.4695525D+00  0.4281905D-13 -0.3152293D+02
  0.5248614D+00  0.4324068D-13 -0.3152344D+02
  0.5801929D+00  0.4346669D-13 -0.3152401D+02
  0.6355493D+00  0.4373595D-13 -0.3152463D+02
  0.6909331D+00  0.4402807D-13 -0.3152531D+02
  0.7463465D+00  0.4437317D-13 -0.3152605D+02
  0.8017921D+00  0.4465933D-13 -0.3152684D+02
  0.8572722D+00  0.4491827D-13 -0.3152769D+02
  0.9127892D+00  0.4525366D-13 -0.3152859D+02
  0.9683456D+00  0.4553542D-13 -0.3152955D+02
  0.1023944D+01  0.4588278D-13 -0.3153057D+02
  0.1079586D+01  0.4624863D-13 -0.3153164D+02
  0.1135275D+01  0.4653236D-13 -0.3153277D+02
  0.1191013D+01  0.4687864D-13 -0.3153396D+02
  0.1246803D+01  0.4718659D-13 -0.3153520D+02
  0.1302647D+01  0.4752460D-13 -0.3153650D+02
  0.1358547D+01  0.4782421D-13 -0.3153785D+02
  0.1414506D+01  0.4821042D-13 -0.3153926D+02
  0.1470527D+01  0.4848891D-13 -0.3154073D+02
  0.1526612D+01  0.4889439D-13 -0.3154225D+02
  0.1582763D+01  0.4923897D-13 -0.3154383D+02
  0.1638984D+01  0.4956818D-13 -0.3154546D+02
  0.1667121D+01  0.4974314D-13 -0.3154630D+02
  0.0000000D+00  0.0000000D+00 -0.3152089D+02
  0.2760696D-01  0.4062557D-13 -0.3152090D+02
  0.8282114D-01  0.4091092D-13 -0.3152095D+02
  0.1380389D+00  0.4116605D-13 -0.3152107D+02
  0.1932625D+00  0.4144592D-13 -0.3152124D+02
  0.2484945D+00  0.4170940D-13 -0.3152146D+02
  0.3037370D+00  0.4204905D-13 -0.3152174D+02
  0.3589927D+00  0.4231047D-13 -0.3152208D+02
  0.4142637D+00  0.4254815D-13 -0.3152248D+02
  0.4695525D+00  0.4281905D-13 -0.3152293D+02
  0.5248614D+00  0.4324068D-13 -0.3152344D+02
  0.5801929D+00  0.4346669D-13 -0.3152401D+02
  0.6355493D+00  0.4373595D-13 -0.3152463D+02
  0.6909331D+00  0.4402807D-13 -0.3152531D+02
  0.7463465D+00  0.4437317D-13 -0.3152605D+02
  0.8017921D+00  0.4465933D-13 -0.3152684D+02
  0.8572722D+00  0.4491827D-13 -0.3152769D+02
  0.9127892D+00  0.4525366D-13 -0.3152859D+02
  0.9683456D+00  0.4553542D-13 -0.3152955D+02
  0.1023944D+01  0.4588278D-13 -0.3153057D+02
  0.1079586D+01  0.4624863D-13 -0.3153164D+02
  0.1135275D+01  0.4653236D-13 -0.3153277D+02
  0.1191013D+01  0.4687864D-13 -0.3153396D+02
  0.1246803D+01  0.4718659D-13 -0.3153520D+02
  0.1302647D+01  0.4752460D-13 -0.3153650D+02
  0.1358547D+01  0.4782421D-13 -0.3153785D+02
  0.1414506D+01  0.4821042D-13 -0.3153926D+02
  0.1470527D+01  0.4848891D-13 -0.3154073D+02
  0.1526612D+01  0.4889439D-13 -0.3154225D+02
  0.1582763D+01  0.4923897D-13 -0.3154383D+02
  0.1638984D+01  0.4956818D-13 -0.3154546D+02
  0.1667121D+01  0.4974314D-13 -0.3154630D+02
  0.0000000D+00  0.0000000D+00 -0.3152089D+02
  0.2760696D-01  0.4062557D-13 -0.3152090D+02
  0.8282114D-01  0.4091092D-13 -0.3152095D+02
  0.1380389D+00  0.4116605D-13 -0.3152107D+02
  0.1932625D+00  0.4144592D-13 -0.3152124D+02
  0.2484945D+00  0.4170940D-13 -0.3152146D+02
  0.3037370D+00  0.4204905D-13 -0.3152174D+02
  0.3589927D+00  0.4231047D-13 -0.3152208D+02
  0.4142637D+00  0.4254815D-13 -0.3152248D+02
  0.4695525D+00  0.4281905D-13 -0.3152293D+02
  0.5248614D+00  0.4324068D-13 -0.3152344D+02
  0.5801929D+00  0.4346669D-13 -0.3152401D+02
  0.6355493D+00  0.4373595D-13 -0.3152463D+02
  0.6909331D+00  0.4402807D-13 -0.3152531D+02
  0.7463465D+00  0.4437317D-13 -0.3152605D+02
  0.8017921D+00  0.4465933D-13 -0.3152684D+02
  0.8572722D+00  0.4491827D-13 -0.3152769D+02
  0.9127892D+00  0.4525366D-13 -0.3152859D+02
  0.9683456D+00  0.4553542D-13 -0.3152955D+02
  0.1023944D+01  0.4588278D-13 -0.3153057D+02
  0.1079586D+01  0.4624863D-13 -0.3153164D+02
  0.1135275D+01  0.4653236D-13 -0.3153277D+02
  0.1191013D+01  0.4687864D-13 -0.3153396D+02
  0.1246803D+01  0.4718659D-13 -0.3153520D+02
  0.1302647D+01  0.4752460D-13 -0.3153650D+02
  0.1358547D+01  0.4782421D-13 -0.3153785D+02
  0.1414506D+01  0.4821042D-13 -0.3153926D+02
  0.1470527D+01  0.4848891D-13 -0.3154073D+02
  0.1526612D+01  0.4889439D-13 -0.3154225D+02
  0.1582763D+01  0.4923897D-13 -0.3154383D+02
  0.1638984D+01  0.4956818D-13 -0.3154546D+02
  0.1667121D+01  0.4974314D-13 -0.3154630D+02
  0.0000000D+00  0.0000000D+00 -0.3152089D+02
  0.2760696D-01  0.4062557D-13 -0.3152090D+02
  0.8282114D-01  0.4091092D-13 -0.3152095D+02
  0.1380389D+00  0.4116605D-13 -0.3152107D+02
  0.1932625D+00  0.4144592D-13 -0.3152124D+02
  0.2484945D+00  0.4170940D-13 -0.3152146D+02
  0.3037370D+00  0.4204905D-13 -0.3152174D+02
  0.3589927D+00  0.4231047D-13 -0.3152208D+02
  0.4142637D+00  0.4254815D-13 -0.3152248D+02
  0.4695525D+00  0.4281905D-13 -0.3152293D+02
  0.5248614D+00  0.4324068D-13 -0.3152344D+02
  0.5801929D+00  0.4346669D-13 -0.3152401D+02
  0.6355493D+00  0.4373595D-13 -0.3152463D+02
  0.6909331D+00  0.4402807D-13 -0.3152531D+02
  0.7463465D+00  0.4437317D-13 -0.3152605D+02
  0.8017921D+00  0.4465933D-13 -0.3152684D+02
  0.8572722D+00  0.4491827D-13 -0.3152769D+02
  0.9127892D+00  0.4525366D-13 -0.3152859D+02
  0.9683456D+00  0.4553542D-13 -0.3152955D+02
  0.1023944D+01  0.4588278D-13 -0.3153057D+02
  0.1079586D+01  0.4624863D-13 -0.3153164D+02
  0.1135275D+01  0.4653236D-13 -0.3153277D+02
  0.1191013D+01  0.4687864D-13 -0.3153396D+02
  0.1246803D+01  0.4718659D-13 -0.3153520D+02
  0.1302647D+01  0.4752460D-13 -0.3153650D+02
  0.1358547D+01  0.4782421D-13 -0.3153785D+02
  0.1414506D+01  0.4821042D-13 -0.3153926D+02
  0.1470527D+01  0.4848891D-13 -0.3154073D+02
  0.1526612D+01  0.4889439D-13 -0.3154225D+02
  0.1582763D+01  0.4923897D-13 -0.3154383D+02
  0.1638984D+01  0.4956818D-13 -0.3154546D+02
  0.1667121D+01  0.4974314D-13 -0.3154630D+02
  0.0000000D+00  0.0000000D+00 -0.3152089D+02
  0.2760696D-01  0.4062557D-13 -0.3152090D+02
  0.8282114D-01  0.4091092D-13 -0.3152095D+02
  0.1380389D+00  0.4116605D-13 -0.3152107D+02
  0.1932625D+00  0.4144592D-13 -0.3152124D+02
  0.2484945D+00  0.4170940D-13 -0.3152146D+02
  0.3037370D+00  0.4204905D-13 -0.3152174D+02
  0.3589927D+00  0.4231047D-13 -0.3152208D+02
  0.4142637D+00  0.4254815D-13 -0.3152248D+02
  0.4695525D+00  0.4281905D-13 -0.3152293D+02
  0.5248614D+00  0.4324068D-13 -0.3152344D+02
  0.5801929D+00  0.4346669D-13 -0.3152401D+02
  0.6355493D+00  0.4373595D-13 -0.3152463D+02
  0.6909331D+00  0.4402807D-13 -0.3152531D+02
  0.7463465D+00  0.4437317D-13 -0.3152605D+02
  0.8017921D+00  0.4465933D-13 -0.3152684D+02
  0.8572722D+00  0.4491827D-13 -0.3152769D+02
  0.9127892D+00  0.4525366D-13 -0.3152859D+02
  0.9683456D+00  0.4553542D-13 -0.3152955D+02
  0.1023944D+01  0.4588278D-13 -0.3153057D+02
  0.1079586D+01  0.4624863D-13 -0.3153164D+02
  0.1135275D+01  0.4653236D-13 -0.3153277D+02
  0.1191013D+01  0.4687864D-13 -0.3153396D+02
  0.1246803D+01  0.4718659D-13 -0.3153520D+02
  0.1302647D+01  0.4752460D-13 -0.3153650D+02
  0.1358547D+01  0.4782421D-13 -0.3153785D+02
  0.1414506D+01  0.4821042D-13 -0.3153926D+02
  0.1470527D+01  0.4848891D-13 -0.3154073D+02
  0.1526612D+01  0.4889439D-13 -0.3154225D+02
  0.1582763D+01  0.4923897D-13 -0.3154383D+02
  0.1638984D+01  0.4956818D-13 -0.3154546D+02
  0.1667121D+01  0.4974314D-13 -0.3154630D+02
  0.0000000D+00  0.0000000D+00 -0.3152089D+02
  0.2760696D-01  0.4062557D-13 -0.3152090D+02
  0.8282114D-01  0.4091092D-13 -0.3152095D+02
  0.1380389D+00  0.4116605D-13 -0.3152107D+02
  0.1932625D+00  0.4144592D-13 -0.3152124D+02
  0.2484945D+00  0.4170940D-13 -0.3152146D+02
  0.3037370D+00  0.4204905D-13 -0.3152174D+02
  0.3589927D+00  0.4231047D-13 -0.3152208D+02
  0.4142637D+00  0.4254815D-13 -0.3152248D+02
  0.4695525D+00  0.4281905D-13 -0.3152293D+02
  0.5248614D+00  0.4324068D-13 -0.3152344D+02
  0.5801929D+00  0.4346669D-13 -0.3152401D+02
  0.6355493D+00  0.4373595D-13 -0.3152463D+02
  0.6909331D+00  0.4402807D-13 -0.3152531D+02
  0.7463465D+00  0.4437317D-13 -0.3152605D+02
  0.8017921D+00  0.4465933D-13 -0.3152684D+02
  0.8572722D+00  0.4491827D-13 -0.3152769D+02
  0.9127892D+00  0.4525366D-13 -0.3152859D+02
  0.9683456D+00  0.4553542D-13 -0.3152955D+02
  0.1023944D+01  0.4588278D-13 -0.3153057D+02
  0.1079586D+01  0.4624863D-13 -0.3153164D+02
  0.1135275D+01  0.4653236D-13 -0.3153277D+02
  0.1191013D+01  0.4687864D-13 -0.3153396D+02
  0.1246803D+01  0.4718659D-13 -0.3153520D+02
  0.1302647D+01  0.4752460D-13 -0.3153650D+02
  0.1358547D+01  0.4782421D-13 -0.3153785D+02
  0.1414506D+01  0.4821042D-13 -0.3153926D+02
  0.1470527D+01  0.4848891D-13 -0.3154073D+02
  0.1526612D+01  0.4889439D-13 -0.3154225D+02
  0.1582763D+01  0.4923897D-13 -0.3154383D+02
  0.1638984D+01  0.4956818D-13 -0.3154546D+02
  0.1667121D+01  0.4974314D-13 -0.3154630D+02
  0.0000000D+00  0.0000000D+00 -0.3152089D+02
  0.2760696D-01  0.4062557D-13 -0.3152090D+02
  0.8282114D-01  0.4091092D-13 -0.3152095D+02
  0.1380389D+00  0.4116605D-13 -0.3152107D+02
  0.1932625D+00  0.4144592D-13 -0.3152124D+02
  0.2484945D+00  0.4170940D-13 -0.3152146D+02
  0.3037370D+00  0.4204905D-13 -0.3152174D+02
  0.3589927D+00  0.4231047D-13 -0.3152208D+02
  0.4142637D+00  0.4254815D-13 -0.3152248D+02
  0.4695525D+00  0.4281905D-13 -0.3152293D+02
  0.5248614D+00  0.4324068D-13 -0.3152344D+02
  0.5801929D+00  0.4346669D-13 -0.3152401D+02
  0.6355493D+00  0.4373595D-13 -0.3152463D+02
  0.6909331D+00  0.4402807D-13 -0.3152531D+02
  0.7463465D+00  0.4437317D-13 -0.3152605D+02
  0.8017921D+00  0.4465933D-13 -0.3152684D+02
  0.8572722D+00  0.4491827D-13 -0.3152769D+02
  0.9127892D+00  0.4525366D-13 -0.3152859D+02
  0.9683456D+00  0.4553542D-13 -0.3152955D+02
  0.1023944D+01  0.4588278D-13 -0.3153057D+02
  0.1079586D+01  0.4624863D-13 -0.3153164D+02
  0.1135275D+01  0.4653236D-13 -0.3153277D+02
  0.1191013D+01  0.4687864D-13 -0.3153396D+02
  0.1246803D+01  0.4718659D-13 -0.3153520D+02
  0.1302647D+01  0.4752460D-13 -0.3153650D+02
  0.1358547D+01  0.4782421D-13 -0.3153785D+02
  0.1414506D+01  0.4821042D-13 -0.3153926D+02
  0.1470527D+01  0.4848891D-13 -0.3154073D+02
  0.1526612D+01  0.4889439D-13 -0.3154225D+02
  0.1582763D+01  0.4923897D-13 -0.3154383D+02
  0.1638984D+01  0.4956818D-13 -0.3154546D+02
  0.1667121D+01  0.4974314D-13 -0.3154630D+02
  0.0000000D+00  0.0000000D+00 -0.3152089D+02
  0.2760696D-01  0.4062557D-13 -0.3152090D+02
  0.8282114D-01  0.4091092D-13 -0.3152095D+02
  0.1380389D+00  0.4116605D-13 -0.3152107D+02
  0.1932625D+00  0.4144592D-13 -0.3152124D+02
  0.2484945D+00  0.4170940D-13 -0.3152146D+02
  0.3037370D+00  0.4204905D-13 -0.3152174D+02
  0.3589927D+00  0.4231047D-13 -0.3152208D+02
  0.4142637D+00  0.4254815D-13 -0.3152248D+02
  0.4695525D+00  0.4281905D-13 -0.3152293D+02
  0.5248614D+00  0.4324068D-13 -0.3152344D+02
  0.5801929D+00  0.4346669D-13 -0.3152401D+02
  0.6355493D+00  0.4373595D-13 -0.3152463D+02
  0.6909331D+00  0.4402807D-13 -0.3152531D+02
  0.7463465D+00  0.4437317D-13 -0.3152605D+02
  0.8017921D+00  0.4465933D-13 -0.3152684D+02
  0.8572722D+00  0.4491827D-13 -0.3152769D+02
  0.9127892D+00  0.4525366D-13 -0.3152859D+02
  0.9683456D+00  0.4553542D-13 -0.3152955D+02
  0.1023944D+01  0.4588278D-13 -0.3153057D+02
  0.1079586D+01  0.4624863D-13 -0.3153164D+02
  0.1135275D+01  0.4653236D-13 -0.3153277D+02
  0.1191013D+01  0.4687864D-13 -0.3153396D+02
  0.1246803D+01  0.4718659D-13 -0.3153520D+02
  0.1302647D+01  0.4752460D-13 -0.3153650D+02
  0.1358547D+01  0.4782421D-13 -0.3153785D+02
  0.1414506D+01  0.4821042D-13 -0.3153926D+02
  0.1470527D+01  0.4848891D-13 -0.3154073D+02
  0.1526612D+01  0.4889439D-13 -0.3154225D+02
  0.1582763D+01  0.4923897D-13 -0.3154383D+02
  0.1638984D+01  0.4956818D-13 -0.3154546D+02
  0.1667121D+01  0.4974314D-13 -0.3154630D+02
  0.0000000D+00  0.0000000D+00 -0.3152089D+02
  0.2760696D-01  0.4062557D-13 -0.3152090D+02
  0.8282114D-01  0.4091092D-13 -0.3152095D+02
  0.1380389D+00  0.4116605D-13 -0.3152107D+02
  0.1932625D+00  0.4144592D-13 -0.3152124D+02
  0.2484945D+00  0.4170940D-13 -0.3152146D+02
  0.3037370D+00  0.4204905D-13 -0.3152174D+02
  0.3589927D+00  0.4231047D-13 -0.3152208D+02
  0.4142637D+00  0.4254815D-13 -0.3152248D+02
  0.4695525D+00  0.4281905D-13 -0.3152293D+02
  0.5248614D+00  0.4324068D-13 -0.3152344D+02
  0.5801929D+00  0.4346669D-13 -0.3152401D+02
  0.6355493D+00  0.4373595D-13 -0.3152463D+02
  0.6909331D+00  0.4402807D-13 -0.3152531D+02
  0.7463465D+00  0.4437317D-13 -0.3152605D+02
  0.8017921D+00  0.4465933D-13 -0.3152684D+02
  0.8572722D+00  0.4491827D-13 -0.3152769D+02
  0.9127892D+00  0.4525366D-13 -0.3152859D+02
  0.9683456D+00  0.4553542D-13 -0.3152955D+02
  0.1023944D+01  0.4588278D-13 -0.3153057D+02
  0.1079586D+01  0.4624863D-13 -0.3153164D+02
  0.1135275D+01  0.4653236D-13 -0.3153277D+02
  0.1191013D+01  0.4687864D-13 -0.3153396D+02
  0.1246803D+01  0.4718659D-13 -0.3153520D+02
  0.1302647D+01  0.4752460D-13 -0.3153650D+02
  0.1358547D+01  0.4782421D-13 -0.3153785D+02
  0.1414506D+01  0.4821042D-13 -0.3153926D+02
  0.1470527D+01  0.4848891D-13 -0.3154073D+02
  0.1526612D+01  0.4889439D-13 -0.3154225D+02
  0.1582763D+01  0.4923897D-13 -0.3154383D+02
  0.1638984D+01  0.4956818D-13 -0.3154546D+02
  0.1667121D+01  0.4974314D-13 -0.3154630D+02
  0.0000000D+00  0.0000000D+00 -0.3152089D+02
  0.2760696D-01  0.4062557D-13 -0.3152090D+02
  0.8282114D-01  0.4091092D-13 -0.3152095D+02
  0.1380389D+00  0.4116605D-13 -0.3152107D+02
  0.1932625D+00  0.4144592D-13 -0.3152124D+02
  0.2484945D+00  0.4170940D-13 -0.3152146D+02
  0.3037370D+00  0.4204905D-13 -0.3152174D+02
  0.3589927D+00  0.4231047D-13 -0.3152208D+02
  0.4142637D+00  0.4254815D-13 -0.3152248D+02
  0.4695525D+00  0.4281905D-13 -0.3152293D+02
  0.5248614D+00  0.4324068D-13 -0.3152344D+02
  0.5801929D+00  0.4346669D-13 -0.3152401D+02
  0.6355493D+00  0.4373595D-13 -0.3152463D+02
  0.6909331D+00  0.4402807D-13 -0.3152531D+02
  0.7463465D+00  0.4437317D-13 -0.3152605D+02
  0.8017921D+00  0.4465933D-13 -0.3152684D+02
  0.8572722D+00  0.4491827D-13 -0.3152769D+02
  0.9127892D+00  0.4525366D-13 -0.3152859D+02
  0.9683456D+00  0.4553542D-13 -0.3152955D+02
  0.1023944D+01  0.4588278D-13 -0.3153057D+02
  0.1079586D+01  0.4624863D-13 -0.3153164D+02
  0.1135275D+01  0.4653236D-13 -0.3153277D+02
  0.1191013D+01  0.4687864D-13 -0.3153396D+02
  0.1246803D+01  0.4718659D-13 -0.3153520D+02
  0.1302647D+01  0.4752460D-13 -0.3153650D+02
  0.1358547D+01  0.4782421D-13 -0.3153785D+02
  0.1414506D+01  0.4821042D-13 -0.3153926D+02
  0.1470527D+01  0.4848891D-13 -0.3154073D+02
  0.1526612D+01  0.4889439D-13 -0.3154225D+02
  0.1582763D+01  0.4923897D-13 -0.3154383D+02
  0.1638984D+01  0.4956818D-13 -0.3154546D+02
  0.1667121D+01  0.4974314D-13 -0.3154630D+02
  0.0000000D+00  0.0000000D+00 -0.3152089D+02
  0.2760696D-01  0.4062557D-13 -0.3152090D+02
  0.8282114D-01  0.4091092D-13 -0.3152095D+02
  0.1380389D+00  0.4116605D-13 -0.3152107D+02
  0.1932625D+00  0.4144592D-13 -0.3152124D+02
  0.2484945D+00  0.4170940D-13 -0.3152146D+02
  0.3037370D+00  0.4204905D-13 -0.3152174D+02
  0.3589927D+00  0.4231047D-13 -0.3152208D+02
  0.4142637D+00  0.4254815D-13 -0.3152248D+02
  0.4695525D+00  0.4281905D-13 -0.3152293D+02
  0.5248614D+00  0.4324068D-13 -0.3152344D+02
  0.5801929D+00  0.4346669D-13 -0.3152401D+02
  0.6355493D+00  0.4373595D-13 -0.3152463D+02
  0.6909331D+00  0.4402807D-13 -0.3152531D+02
  0.7463465D+00  0.4437317D-13 -0.3152605D+02
  0.8017921D+00  0.4465933D-13 -0.3152684D+02
  0.8572722D+00  0.4491827D-13 -0.3152769D+02
  0.9127892D+00  0.4525366D-13 -0.3152859D+02
  0.9683456D+00  0.4553542D-13 -0.3152955D+02
  0.1023944D+01  0.4588278D-13 -0.3153057D+02
  0.1079586D+01  0.4624863D-13 -0.3153164D+02
  0.1135275D+01  0.4653236D-13 -0.3153277D+02
  0.1191013D+01  0.4687864D-13 -0.3153396D+02
  0.1246803D+01  0.4718659D-13 -0.3153520D+02
  0.1302647D+01  0.4752460D-13 -0.3153650D+02
  0.1358547D+01  0.4782421D-13 -0.3153785D+02
  0.1414506D+01  0.4821042D-13 -0.3153926D+02
  0.1470527D+01  0.4848891D-13 -0.3154073D+02
  0.1526612D+01  0.4889439D-13 -0.3154225D+02
  0.1582763D+01  0.4923897D-13 -0.3154383D+02
  0.1638984D+01  0.4956818D-13 -0.3154546D+02
  0.1667121D+01  0.4974314D-13 -0.3154630D+02
  0.0000000D+00  0.0000000D+00 -0.3152089D+02
  0.2760696D-01  0.4062557D-13 -0.3152090D+02
  0.8282114D-01  0.4091092D-13 -0.3152095D+02
  0.1380389D+00  0.4116605D-13 -0.3152107D+02
  0.1932625D+00  0.4144592D-13 -0.3152124D+02
  0.2484945D+00  0.4170940D-13 -0.3152146D+02
  0.3037370D+00  0.4204905D-13 -0.3152174D+02
  0.3589927D+00  0.4231047D-13 -0.3152208D+02
  0.4142637D+00  0.4254815D-13 -0.3152248D+02
  0.4695525D+00  0.4281905D-13 -0.3152293D+02
  0.5248614D+00  0.4324068D-13 -0.3152344D+02
  0.5801929D+00  0.4346669D-13 -0.3152401D+02
  0.6355493D+00  0.4373595D-13 -0.3152463D+02
  0.6909331D+00  0.4402807D-13 -0.3152531D+02
  0.7463465D+00  0.4437317D-13 -0.3152605D+02
  0.8017921D+00  0.4465933D-13 -0.3152684D+02
  0.8572722D+00  0.4491827D-13 -0.3152769D+02
  0.9127892D+00  0.4525366D-13 -0.3152859D+02
  0.9683456D+00  0.4553542D-13 -0.3152955D+02
  0.1023944D+01  0.4588278D-13 -0.3153057D+02
  0.1079586D+01  0.4624863D-13 -0.3153164D+02
  0.1135275D+01  0.4653236D-13 -0.3153277D+02
  0.1191013D+01  0.4687864D-13 -0.3153396D+02
  0.1246803D+01  0.4718659D-13 -0.3153520D+02
  0.1302647D+01  0.4752460D-13 -0.3153650D+02
  0.1358547D+01  0.4782421D-13 -0.3153785D+02
  0.1414506D+01  0.4821042D-13 -0.3153926D+02
  0.1470527D+01  0.4848891D-13 -0.3154073D+02
  0.1526612D+01  0.4889439D-13 -0.3154225D+02
  0.1582763D+01  0.4923897D-13 -0.3154383D+02
  0.1638984D+01  0.4956818D-13 -0.3154546D+02
  0.1667121D+01  0.4974314D-13 -0.3154630D+02
  0.0000000D+00  0.0000000D+00 -0.3152089D+02
  0.2760696D-01  0.4062557D-13 -0.3152090D+02
  0.8282114D-01  0.4091092D-13 -0.3152095D+02
  0.1380389D+00  0.4116605D-13 -0.3152107D+02
  0.1932625D+00  0.4144592D-13 -0.3152124D+02
  0.2484945D+00  0.4170940D-13 -0.3152146D+02
  0.3037370D+00  0.4204905D-13 -0.3152174D+02
  0.3589927D+00  0.4231047D-13 -0.3152208D+02
  0.4142637D+00  0.4254815D-13 -0.3152248D+02
  0.4695525D+00  0.4281905D-13 -0.3152293D+02
  0.5248614D+00  0.4324068D-13 -0.3152344D+02
  0.5801929D+00  0.4346669D-13 -0.3152401D+02
  0.6355493D+00  0.4373595D-13 -0.3152463D+02
  0.6909331D+00  0.4402807D-13 -0.3152531D+02
  0.7463465D+00  0.4437317D-13 -0.3152605D+02
  0.8017921D+00  0.4465933D-13 -0.3152684D+02
  0.8572722D+00  0.4491827D-13 -0.3152769D+02
  0.9127892D+00  0.4525366D-13 -0.3152859D+02
  0.9683456D+00  0.4553542D-13 -0.3152955D+02
  0.1023944D+01  0.4588278D-13 -0.3153057D+02
  0.1079586D+01  0.4624863D-13 -0.3153164D+02
  0.1135275D+01  0.4653236D-13 -0.3153277D+02
  0.1191013D+01  0.4687864D-13 -0.3153396D+02
  0.1246803D+01  0.4718659D-13 -0.3153520D+02
  0.1302647D+01  0.4752460D-13 -0.3153650D+02
  0.1358547D+01  0.4782421D-13 -0.3153785D+02
  0.1414506D+01  0.4821042D-13 -0.3153926D+02
  0.1470527D+01  0.4848891D-13 -0.3154073D+02
  0.1526612D+01  0.4889439D-13 -0.3154225D+02
  0.1582763D+01  0.4923897D-13 -0.3154383D+02
  0.1638984D+01  0.4956818D-13 -0.3154546D+02
  0.1667121D+01  0.4974314D-13 -0.3154630D+02
  0.0000000D+00  0.0000000D+00 -0.3152089D+02
  0.2760696D-01  0.4062557D-13 -0.3152090D+02
  0.8282114D-01  0.4091092D-13 -0.3152095D+02
  0.1380389D+00  0.4116605D-13 -0.3152107D+02
  0.1932625D+00  0.4144592D-13 -0.3152124D+02
  0.2484945D+00  0.4170940D-13 -0.3152146D+02
  0.3037370D+00  0.4204905D-13 -0.3152174D+02
  0.3589927D+00  0.4231047D-13 -0.3152208D+02
  0.4142637D+00  0.4254815D-13 -0.3152248D+02
  0.4695525D+00  0.4281905D-13 -0.3152293D+02
  0.5248614D+00  0.4324068D-13 -0.3152344D+02
  0.5801929D+00  0.4346669D-13 -0.3152401D+02
  0.6355493D+00  0.4373595D-13 -0.3152463D+02
  0.6909331D+00  0.4402807D-13 -0.3152531D+02
  0.7463465D+00  0.4437317D-13 -0.3152605D+02
  0.8017921D+00  0.4465933D-13 -0.3152684D+02
  0.8572722D+00  0.4491827D-13 -0.3152769D+02
  0.9127892D+00  0.4525366D-13 -0.3152859D+02
  0.9683456D+00  0.4553542D-13 -0.3152955D+02
  0.1023944D+01  0.4588278D-13 -0.3153057D+02
  0.1079586D+01  0.4624863D-13 -0.3153164D+02
  0.1135275D+01  0.4653236D-13 -0.3153277D+02
  0.1191013D+01  0.4687864D-13 -0.3153396D+02
  0.1246803D+01  0.4718659D-13 -0.3153520D+02
  0.1302647D+01  0.4752460D-13 -0.3153650D+02
  0.1358547D+01  0.4782421D-13 -0.3153785D+02
  0.1414506D+01  0.4821042D-13 -0.3153926D+02
  0.1470527D+01  0.4848891D-13 -0.3154073D+02
  0.1526612D+01  0.4889439D-13 -0.3154225D+02
  0.1582763D+01  0.4923897D-13 -0.3154383D+02
  0.1638984D+01  0.4956818D-13 -0.3154546D+02
  0.1667121D+01  0.4974314D-13 -0.3154630D+02
  0.0000000D+00  0.0000000D+00 -0.3152089D+02
  0.2760696D-01  0.4062557D-13 -0.3152090D+02
  0.8282114D-01  0.4091092D-13 -0.3152095D+02
  0.1380389D+00  0.4116605D-13 -0.3152107D+02
  0.1932625D+00  0.4144592D-13 -0.3152124D+02
  0.2484945D+00  0.4170940D-13 -0.3152146D+02
  0.3037370D+00  0.4204905D-13 -0.3152174D+02
  0.3589927D+00  0.4231047D-13 -0.3152208D+02
  0.4142637D+00  0.4254815D-13 -0.3152248D+02
  0.4695525D+00  0.4281905D-13 -0.3152293D+02
  0.5248614D+00  0.4324068D-13 -0.3152344D+02
  0.5801929D+00  0.4346669D-13 -0.3152401D+02
  0.6355493D+00  0.4373595D-13 -0.3152463D+02
  0.6909331D+00  0.4402807D-13 -0.3152531D+02
  0.7463465D+00  0.4437317D-13 -0.3152605D+02
  0.8017921D+00  0.4465933D-13 -0.3152684D+02
  0.8572722D+00  0.4491827D-13 -0.3152769D+02
  0.9127892D+00  0.4525366D-13 -0.3152859D+02
  0.9683456D+00  0.4553542D-13 -0.3152955D+02
  0.1023944D+01  0.4588278D-13 -0.3153057D+02
  0.1079586D+01  0.4624863D-13 -0.3153164D+02
  0.1135275D+01  0.4653236D-13 -0.3153277D+02
  0.1191013D+01  0.4687864D-13 -0.3153396D+02
  0.1246803D+01  0.4718659D-13 -0.3153520D+02
  0.1302647D+01  0.4752460D-13 -0.3153650D+02
  0.1358547D+01  0.4782421D-13 -0.3153785D+02
  0.1414506D+01  0.4821042D-13 -0.3153926D+02
  0.1470527D+01  0.4848891D-13 -0.3154073D+02
  0.1526612D+01  0.4889439D-13 -0.3154225D+02
  0.1582763D+01  0.4923897D-13 -0.3154383D+02
  0.1638984D+01  0.4956818D-13 -0.3154546D+02
  0.1667121D+01  0.4974314D-13 -0.3154630D+02
  0.0000000D+00  0.0000000D+00 -0.3152089D+02
  0.2760696D-01  0.4062557D-13 -0.3152090D+02
  0.8282114D-01  0.4091092D-13 -0.3152095D+02
  0.1380389D+00  0.4116605D-13 -0.3152107D+02
  0.1932625D+00  0.4144592D-13 -0.3152124D+02
  0.2484945D+00  0.4170940D-13 -0.3152146D+02
  0.3037370D+00  0.4204905D-13 -0.3152174D+02
  0.3589927D+00  0.4231047D-13 -0.3152208D+02
  0.4142637D+00  0.4254815D-13 -0.3152248D+02
  0.4695525D+00  0.4281905D-13 -0.3152293D+02
  0.5248614D+00  0.4324068D-13 -0.3152344D+02
  0.5801929D+00  0.4346669D-13 -0.3152401D+02
  0.6355493D+00  0.4373595D-13 -0.3152463D+02
  0.6909331D+00  0.4402807D-13 -0.3152531D+02
  0.7463465D+00  0.4437317D-13 -0.3152605D+02
  0.8017921D+00  0.4465933D-13 -0.3152684D+02
  0.8572722D+00  0.4491827D-13 -0.3152769D+02
  0.9127892D+00  0.4525366D-13 -0.3152859D+02
  0.9683456D+00  0.4553542D-13 -0.3152955D+02
  0.1023944D+01  0.4588278D-13 -0.3153057D+02
  0.1079586D+01  0.4624863D-13 -0.3153164D+02
  0.1135275D+01  0.4653236D-13 -0.3153277D+02
  0.1191013D+01  0.4687864D-13 -0.3153396D+02
  0.1246803D+01  0.4718659D-13 -0.3153520D+02
  0.1302647D+01  0.4752460D-13 -0.3153650D+02
  0.1358547D+01  0.4782421D-13 -0.3153785D+02
  0.1414506D+01  0.4821042D-13 -0.3153926D+02
  0.1470527D+01  0.4848891D-13 -0.3154073D+02
  0.1526612D+01  0.4889439D-13 -0.3154225D+02
  0.1582763D+01  0.4923897D-13 -0.3154383D+02
  0.1638984D+01  0.4956818D-13 -0.3154546D+02
  0.1667121D+01  0.4974314D-13 -0.3154630D+02
  0.0000000D+00  0.0000000D+00 -0.3152089D+02
  0.2760696D-01  0.4062557D-13 -0.3152090D+02
  0.8282114D-01  0.4091092D-13 -0.3152095D+02
  0.1380389D+00  0.4116605D-13 -0.3152107D+02
  0.1932625D+00  0.4144592D-13 -0.3152124D+02
  0.2484945D+00  0.4170940D-13 -0.3152146D+02
  0.3037370D+00  0.4204905D-13 -0.3152174D+02
  0.3589927D+00  0.4231047D-13 -0.3152208D+02
  0.4142637D+00  0.4254815D-13 -0.3152248D+02
  0.4695525D+00  0.4281905D-13 -0.3152293D+02
  0.5248614D+00  0.4324068D-13 -0.3152344D+02
  0.5801929D+00  0.4346669D-13 -0.3152401D+02
  0.6355493D+00  0.4373595D-13 -0.3152463D+02
  0.6909331D+00  0.4402807D-13 -0.3152531D+02
  0.7463465D+00  0.4437317D-13 -0.3152605D+02
  0.8017921D+00  0.4465933D-13 -0.3152684D+02
  0.8572722D+00  0.4491827D-13 -0.3152769D+02
  0.9127892D+00  0.4525366D-13 -0.3152859D+02
  0.9683456D+00  0.4553542D-13 -0.3152955D+02
  0.1023944D+01  0.4588278D-13 -0.3153057D+02
  0.1079586D+01  0.4624863D-13 -0.3153164D+02
  0.1135275D+01  0.4653236D-13 -0.3153277D+02
  0.1191013D+01  0.4687864D-13 -0.3153396D+02
  0.1246803D+01  0.4718659D-13 -0.3153520D+02
  0.1302647D+01  0.4752460D-13 -0.3153650D+02
  0.1358547D+01  0.4782421D-13 -0.3153785D+02
  0.1414506D+01  0.4821042D-13 -0.3153926D+02
  0.1470527D+01  0.4848891D-13 -0.3154073D+02
  0.1526612D+01  0.4889439D-13 -0.3154225D+02
  0.1582763D+01  0.4923897D-13 -0.3154383D+02
  0.1638984D+01  0.4956818D-13 -0.3154546D+02
  0.1667121D+01  0.4974314D-13 -0.3154630D+02
  0.0000000D+00  0.0000000D+00 -0.3152089D+02
  0.2760696D-01  0.4062557D-13 -0.3152090D+02
  0.8282114D-01  0.4091092D-13 -0.3152095D+02
  0.1380389D+00  0.4116605D-13 -0.3152107D+02
  0.1932625D+00  0.4144592D-13 -0.3152124D+02
  0.2484945D+00  0.4170940D-13 -0.3152146D+02
  0.3037370D+00  0.4204905D-13 -0.3152174D+02
  0.3589927D+00  0.4231047D-13 -0.3152208D+02
  0.4142637D+00  0.4254815D-13 -0.3152248D+02
  0.4695525D+00  0.4281905D-13 -0.3152293D+02
  0.5248614D+00  0.4324068D-13 -0.3152344D+02
  0.5801929D+00  0.4346669D-13 -0.3152401D+02
  0.6355493D+00  0.4373595D-13 -0.3152463D+02
  0.6909331D+00  0.4402807D-13 -0.3152531D+02
  0.7463465D+00  0.4437317D-13 -0.3152605D+02
  0.8017921D+00  0.4465933D-13 -0.3152684D+02
  0.8572722D+00  0.4491827D-13 -0.3152769D+02
  0.9127892D+00  0.4525366D-13 -0.3152859D+02
  0.9683456D+00  0.4553542D-13 -0.3152955D+02
  0.1023944D+01  0.4588278D-13 -0.3153057D+02
  0.1079586D+01  0.4624863D-13 -0.3153164D+02
  0.1135275D+01  0.4653236D-13 -0.3153277D+02
  0.1191013D+01  0.4687864D-13 -0.3153396D+02
  0.1246803D+01  0.4718659D-13 -0.3153520D+02
  0.1302647D+01  0.4752460D-13 -0.3153650D+02
  0.1358547D+01  0.4782421D-13 -0.3153785D+02
  0.1414506D+01  0.4821042D-13 -0.3153926D+02
  0.1470527D+01  0.4848891D-13 -0.3154073D+02
  0.1526612D+01  0.4889439D-13 -0.3154225D+02
  0.1582763D+01  0.4923897D-13 -0.3154383D+02
  0.1638984D+01  0.4956818D-13 -0.3154546D+02
  0.1667121D+01  0.4974314D-13 -0.3154630D+02
  0.0000000D+00  0.0000000D+00 -0.3152089D+02
  0.2760696D-01  0.4062557D-13 -0.3152090D+02
  0.8282114D-01  0.4091092D-13 -0.3152095D+02
  0.1380389D+00  0.4116605D-13 -0.3152107D+02
  0.1932625D+00  0.4144592D-13 -0.3152124D+02
  0.2484945D+00  0.4170940D-13 -0.3152146D+02
  0.3037370D+00  0.4204905D-13 -0.3152174D+02
  0.3589927D+00  0.4231047D-13 -0.3152208D+02
  0.4142637D+00  0.4254815D-13 -0.3152248D+02
  0.4695525D+00  0.4281905D-13 -0.3152293D+02
  0.5248614D+00  0.4324068D-13 -0.3152344D+02
  0.5801929D+00  0.4346669D-13 -0.3152401D+02
  0.6355493D+00  0.4373595D-13 -0.3152463D+02
  0.6909331D+00  0.4402807D-13 -0.3152531D+02
  0.7463465D+00  0.4437317D-13 -0.3152605D+02
  0.8017921D+00  0.4465933D-13 -0.3152684D+02
  0.8572722D+00  0.4491827D-13 -0.3152769D+02
  0.9127892D+00  0.4525366D-13 -0.3152859D+02
  0.9683456D+00  0.4553542D-13 -0.3152955D+02
  0.1023944D+01  0.4588278D-13 -0.3153057D+02
  0.1079586D+01  0.4624863D-13 -0.3153164D+02
  0.1135275D+01  0.4653236D-13 -0.3153277D+02
  0.1191013D+01  0.4687864D-13 -0.3153396D+02
  0.1246803D+01  0.4718659D-13 -0.3153520D+02
  0.1302647D+01  0.4752460D-13 -0.3153650D+02
  0.1358547D+01  0.4782421D-13 -0.3153785D+02
  0.1414506D+01  0.4821042D-13 -0.3153926D+02
  0.1470527D+01  0.4848891D-13 -0.3154073D+02
  0.1526612D+01  0.4889439D-13 -0.3154225D+02
  0.1582763D+01  0.4923897D-13 -0.3154383D+02
  0.1638984D+01  0.4956818D-13 -0.3154546D+02
  0.1667121D+01  0.4974314D-13 -0.3154630D+02
  0.0000000D+00  0.0000000D+00 -0.3152089D+02
  0.2760696D-01  0.4062557D-13 -0.3152090D+02
  0.8282114D-01  0.4091092D-13 -0.3152095D+02
  0.1380389D+00  0.4116605D-13 -0.3152107D+02
  0.1932625D+00  0.4144592D-13 -0.3152124D+02
  0.2484945D+00  0.4170940D-13 -0.3152146D+02
  0.3037370D+00  0.4204905D-13 -0.3152174D+02
  0.3589927D+00  0.4231047D-13 -0.3152208D+02
  0.4142637D+00  0.4254815D-13 -0.3152248D+02
  0.4695525D+00  0.4281905D-13 -0.3152293D+02
  0.5248614D+00  0.4324068D-13 -0.3152344D+02
  0.5801929D+00  0.4346669D-13 -0.3152401D+02
  0.6355493D+00  0.4373595D-13 -0.3152463D+02
  0.6909331D+00  0.4402807D-13 -0.3152531D+02
  0.7463465D+00  0.4437317D-13 -0.3152605D+02
  0.8017921D+00  0.4465933D-13 -0.3152684D+02
  0.8572722D+00  0.4491827D-13 -0.3152769D+02
  0.9127892D+00  0.4525366D-13 -0.3152859D+02
  0.9683456D+00  0.4553542D-13 -0.3152955D+02
  0.1023944D+01  0.4588278D-13 -0.3153057D+02
  0.1079586D+01  0.4624863D-13 -0.3153164D+02
  0.1135275D+01  0.4653236D-13 -0.3153277D+02
  0.1191013D+01  0.4687864D-13 -0.3153396D+02
  0.1246803D+01  0.4718659D-13 -0.3153520D+02
  0.1302647D+01  0.4752460D-13 -0.3153650D+02
  0.1358547D+01  0.4782421D-13 -0.3153785D+02
  0.1414506D+01  0.4821042D-13 -0.3153926D+02
  0.1470527D+01  0.4848891D-13 -0.3154073D+02
  0.1526612D+01  0.4889439D-13 -0.3154225D+02
  0.1582763D+01  0.4923897D-13 -0.3154383D+02
  0.1638984D+01  0.4956818D-13 -0.3154546D+02
  0.1667121D+01  0.4974314D-13 -0.3154630D+02
  0.0000000D+00  0.0000000D+00 -0.3152089D+02
  0.2760696D-01  0.4062557D-13 -0.3152090D+02
  0.8282114D-01  0.4091092D-13 -0.3152095D+02
  0.1380389D+00  0.4116605D-13 -0.3152107D+02
  0.1932625D+00  0.4144592D-13 -0.3152124D+02
  0.2484945D+00  0.4170940D-13 -0.3152146D+02
  0.3037370D+00  0.4204905D-13 -0.3152174D+02
  0.3589927D+00  0.4231047D-13 -0.3152208D+02
  0.4142637D+00  0.4254815D-13 -0.3152248D+02
  0.4695525D+00  0.4281905D-13 -0.3152293D+02
  0.5248614D+00  0.4324068D-13 -0.3152344D+02
  0.5801929D+00  0.4346669D-13 -0.3152401D+02
  0.6355493D+00  0.4373595D-13 -0.3152463D+02
  0.6909331D+00  0.4402807D-13 -0.3152531D+02
  0.7463465D+00  0.4437317D-13 -0.3152605D+02
  0.8017921D+00  0.4465933D-13 -0.3152684D+02
  0.8572722D+00  0.4491827D-13 -0.3152769D+02
  0.9127892D+00  0.4525366D-13 -0.3152859D+02
  0.9683456D+00  0.4553542D-13 -0.3152955D+02
  0.1023944D+01  0.4588278D-13 -0.3153057D+02
  0.1079586D+01  0.4624863D-13 -0.3153164D+02
  0.1135275D+01  0.4653236D-13 -0.3153277D+02
  0.1191013D+01  0.4687864D-13 -0.3153396D+02
  0.1246803D+01  0.4718659D-13 -0.3153520D+02
  0.1302647D+01  0.4752460D-13 -0.3153650D+02
  0.1358547D+01  0.4782421D-13 -0.3153785D+02
  0.1414506D+01  0.4821042D-13 -0.3153926D+02
  0.1470527D+01  0.4848891D-13 -0.3154073D+02
  0.1526612D+01  0.4889439D-13 -0.3154225D+02
  0.1582763D+01  0.4923897D-13 -0.3154383D+02
  0.1638984D+01  0.4956818D-13 -0.3154546D+02
  0.1667121D+01  0.4974314D-13 -0.3154630D+02
  0.0000000D+00  0.0000000D+00 -0.3152089D+02
  0.2760696D-01  0.4062557D-13 -0.3152090D+02
  0.8282114D-01  0.4091092D-13 -0.3152095D+02
  0.1380389D+00  0.4116605D-13 -0.3152107D+02
  0.1932625D+00  0.4144592D-13 -0.3152124D+02
  0.2484945D+00  0.4170940D-13 -0.3152146D+02
  0.3037370D+00  0.4204905D-13 -0.3152174D+02
  0.3589927D+00  0.4231047D-13 -0.3152208D+02
  0.4142637D+00  0.4254815D-13 -0.3152248D+02
  0.4695525D+00  0.4281905D-13 -0.3152293D+02
  0.5248614D+00  0.4324068D-13 -0.3152344D+02
  0.5801929D+00  0.4346669D-13 -0.3152401D+02
  0.6355493D+00  0.4373595D-13 -0.3152463D+02
  0.6909331D+00  0.4402807D-13 -0.3152531D+02
  0.7463465D+00  0.4437317D-13 -0.3152605D+02
  0.8017921D+00  0.4465933D-13 -0.3152684D+02
  0.8572722D+00  0.4491827D-13 -0.3152769D+02
  0.9127892D+00  0.4525366D-13 -0.3152859D+02
  0.9683456D+00  0.4553542D-13 -0.3152955D+02
  0.1023944D+01  0.4588278D-13 -0.3153057D+02
  0.1079586D+01  0.4624863D-13 -0.3153164D+02
  0.1135275D+01  0.4653236D-13 -0.3153277D+02
  0.1191013D+01  0.4687864D-13 -0.3153396D+02
  0.1246803D+01  0.4718659D-13 -0.3153520D+02
  0.1302647D+01  0.4752460D-13 -0.3153650D+02
  0.1358547D+01  0.4782421D-13 -0.3153785D+02
  0.1414506D+01  0.4821042D-13 -0.3153926D+02
  0.1470527D+01  0.4848891D-13 -0.3154073D+02
  0.1526612D+01  0.4889439D-13 -0.3154225D+02
  0.1582763D+01  0.4923897D-13 -0.3154383D+02
  0.1638984D+01  0.4956818D-13 -0.3154546D+02
  0.1667121D+01  0.4974314D-13 -0.3154630D+02
  0.0000000D+00  0.0000000D+00 -0.3152089D+02
  0.2760696D-01  0.4062557D-13 -0.3152090D+02
  0.8282114D-01  0.4091092D-13 -0.3152095D+02
  0.1380389D+00  0.4116605D-13 -0.3152107D+02
  0.1932625D+00  0.4144592D-13 -0.3152124D+02
  0.2484945D+00  0.4170940D-13 -0.3152146D+02
  0.3037370D+00  0.4204905D-13 -0.3152174D+02
  0.3589927D+00  0.4231047D-13 -0.3152208D+02
  0.4142637D+00  0.4254815D-13 -0.3152248D+02
  0.4695525D+00  0.4281905D-13 -0.3152293D+02
  0.5248614D+00  0.4324068D-13 -0.3152344D+02
  0.5801929D+00  0.4346669D-13 -0.3152401D+02
  0.6355493D+00  0.4373595D-13 -0.3152463D+02
  0.6909331D+00  0.4402807D-13 -0.3152531D+02
  0.7463465D+00  0.4437317D-13 -0.3152605D+02
  0.8017921D+00  0.4465933D-13 -0.3152684D+02
  0.8572722D+00  0.4491827D-13 -0.3152769D+02
  0.9127892D+00  0.4525366D-13 -0.3152859D+02
  0.9683456D+00  0.4553542D-13 -0.3152955D+02
  0.1023944D+01  0.4588278D-13 -0.3153057D+02
  0.1079586D+01  0.4624863D-13 -0.3153164D+02
  0.1135275D+01  0.4653236D-13 -0.3153277D+02
  0.1191013D+01  0.4687864D-13 -0.3153396D+02
  0.1246803D+01  0.4718659D-13 -0.3153520D+02
  0.1302647D+01  0.4752460D-13 -0.3153650D+02
  0.1358547D+01  0.4782421D-13 -0.3153785D+02
  0.1414506D+01  0.4821042D-13 -0.3153926D+02
  0.1470527D+01  0.4848891D-13 -0.3154073D+02
  0.1526612D+01  0.4889439D-13 -0.3154225D+02
  0.1582763D+01  0.4923897D-13 -0.3154383D+02
  0.1638984D+01  0.4956818D-13 -0.3154546D+02
  0.1667121D+01  0.4974314D-13 -0.3154630D+02
  0.0000000D+00  0.0000000D+00 -0.3152089D+02
  0.2760696D-01  0.4062557D-13 -0.3152090D+02
  0.8282114D-01  0.4091092D-13 -0.3152095D+02
  0.1380389D+00  0.4116605D-13 -0.3152107D+02
  0.1932625D+00  0.4144592D-13 -0.3152124D+02
  0.2484945D+00  0.4170940D-13 -0.3152146D+02
  0.3037370D+00  0.4204905D-13 -0.3152174D+02
  0.3589927D+00  0.4231047D-13 -0.3152208D+02
  0.4142637D+00  0.4254815D-13 -0.3152248D+02
  0.4695525D+00  0.4281905D-13 -0.3152293D+02
  0.5248614D+00  0.4324068D-13 -0.3152344D+02
  0.5801929D+00  0.4346669D-13 -0.3152401D+02
  0.6355493D+00  0.4373595D-13 -0.3152463D+02
  0.6909331D+00  0.4402807D-13 -0.3152531D+02
  0.7463465D+00  0.4437317D-13 -0.3152605D+02
  0.8017921D+00  0.4465933D-13 -0.3152684D+02
  0.8572722D+00  0.4491827D-13 -0.3152769D+02
  0.9127892D+00  0.4525366D-13 -0.3152859D+02
  0.9683456D+00  0.4553542D-13 -0.3152955D+02
  0.1023944D+01  0.4588278D-13 -0.3153057D+02
  0.1079586D+01  0.4624863D-13 -0.3153164D+02
  0.1135275D+01  0.4653236D-13 -0.3153277D+02
  0.1191013D+01  0.4687864D-13 -0.3153396D+02
  0.1246803D+01  0.4718659D-13 -0.3153520D+02
  0.1302647D+01  0.4752460D-13 -0.3153650D+02
  0.1358547D+01  0.4782421D-13 -0.3153785D+02
  0.1414506D+01  0.4821042D-13 -0.3153926D+02
  0.1470527D+01  0.4848891D-13 -0.3154073D+02
  0.1526612D+01  0.4889439D-13 -0.3154225D+02
  0.1582763D+01  0.4923897D-13 -0.3154383D+02
  0.1638984D+01  0.4956818D-13 -0.3154546D+02
  0.1667121D+01  0.4974314D-13 -0.3154630D+02
  0.0000000D+00  0.0000000D+00 -0.3152089D+02
  0.2760696D-01  0.4062557D-13 -0.3152090D+02
  0.8282114D-01  0.4091092D-13 -0.3152095D+02
  0.1380389D+00  0.4116605D-13 -0.3152107D+02
  0.1932625D+00  0.4144592D-13 -0.3152124D+02
  0.2484945D+00  0.4170940D-13 -0.3152146D+02
  0.3037370D+00  0.4204905D-13 -0.3152174D+02
  0.3589927D+00  0.4231047D-13 -0.3152208D+02
  0.4142637D+00  0.4254815D-13 -0.3152248D+02
  0.4695525D+00  0.4281905D-13 -0.3152293D+02
  0.5248614D+00  0.4324068D-13 -0.3152344D+02
  0.5801929D+00  0.4346669D-13 -0.3152401D+02
  0.6355493D+00  0.4373595D-13 -0.3152463D+02
  0.6909331D+00  0.4402807D-13 -0.3152531D+02
  0.7463465D+00  0.4437317D-13 -0.3152605D+02
  0.8017921D+00  0.4465933D-13 -0.3152684D+02
  0.8572722D+00  0.4491827D-13 -0.3152769D+02
  0.9127892D+00  0.4525366D-13 -0.3152859D+02
  0.9683456D+00  0.4553542D-13 -0.3152955D+02
  0.1023944D+01  0.4588278D-13 -0.3153057D+02
  0.1079586D+01  0.4624863D-13 -0.3153164D+02
  0.1135275D+01  0.4653236D-13 -0.3153277D+02
  0.1191013D+01  0.4687864D-13 -0.3153396D+02
  0.1246803D+01  0.4718659D-13 -0.3153520D+02
  0.1302647D+01  0.4752460D-13 -0.3153650D+02
  0.1358547D+01  0.4782421D-13 -0.3153785D+02
  0.1414506D+01  0.4821042D-13 -0.3153926D+02
  0.1470527D+01  0.4848891D-13 -0.3154073D+02
  0.1526612D+01  0.4889439D-13 -0.3154225D+02
  0.1582763D+01  0.4923897D-13 -0.3154383D+02
  0.1638984D+01  0.4956818D-13 -0.3154546D+02
  0.1667121D+01  0.4974314D-13 -0.3154630D+02
  0.0000000D+00  0.0000000D+00 -0.3152089D+02
  0.2760696D-01  0.4062557D-13 -0.3152090D+02
  0.8282114D-01  0.4091092D-13 -0.3152095D+02
  0.1380389D+00  0.4116605D-13 -0.3152107D+02
  0.1932625D+00  0.4144592D-13 -0.3152124D+02
  0.2484945D+00  0.4170940D-13 -0.3152146D+02
  0.3037370D+00  0.4204905D-13 -0.3152174D+02
  0.3589927D+00  0.4231047D-13 -0.3152208D+02
  0.4142637D+00  0.4254815D-13 -0.3152248D+02
  0.4695525D+00  0.4281905D-13 -0.3152293D+02
  0.5248614D+00  0.4324068D-13 -0.3152344D+02
  0.5801929D+00  0.4346669D-13 -0.3152401D+02
  0.6355493D+00  0.4373595D-13 -0.3152463D+02
  0.6909331D+00  0.4402807D-13 -0.3152531D+02
  0.7463465D+00  0.4437317D-13 -0.3152605D+02
  0.8017921D+00  0.4465933D-13 -0.3152684D+02
  0.8572722D+00  0.4491827D-13 -0.3152769D+02
  0.9127892D+00  0.4525366D-13 -0.3152859D+02
  0.9683456D+00  0.4553542D-13 -0.3152955D+02
  0.1023944D+01  0.4588278D-13 -0.3153057D+02
  0.1079586D+01  0.4624863D-13 -0.3153164D+02
  0.1135275D+01  0.4653236D-13 -0.3153277D+02
  0.1191013D+01  0.4687864D-13 -0.3153396D+02
  0.1246803D+01  0.4718659D-13 -0.3153520D+02
  0.1302647D+01  0.4752460D-13 -0.3153650D+02
  0.1358547D+01  0.4782421D-13 -0.3153785D+02
  0.1414506D+01  0.4821042D-13 -0.3153926D+02
  0.1470527D+01  0.4848891D-13 -0.3154073D+02
  0.1526612D+01  0.4889439D-13 -0.3154225D+02
  0.1582763D+01  0.4923897D-13 -0.3154383D+02
  0.1638984D+01  0.4956818D-13 -0.3154546D+02
  0.1667121D+01  0.4974314D-13 -0.3154630D+02
  0.0000000D+00  0.0000000D+00 -0.3152089D+02
  0.2760696D-01  0.4062557D-13 -0.3152090D+02
  0.8282114D-01  0.4091092D-13 -0.3152095D+02
  0.1380389D+00  0.4116605D-13 -0.3152107D+02
  0.1932625D+00  0.4144592D-13 -0.3152124D+02
  0.2484945D+00  0.4170940D-13 -0.3152146D+02
  0.3037370D+00  0.4204905D-13 -0.3152174D+02
  0.3589927D+00  0.4231047D-13 -0.3152208D+02
  0.4142637D+00  0.4254815D-13 -0.3152248D+02
  0.4695525D+00  0.4281905D-13 -0.3152293D+02
  0.5248614D+00  0.4324068D-13 -0.3152344D+02
  0.5801929D+00  0.4346669D-13 -0.3152401D+02
  0.6355493D+00  0.4373595D-13 -0.3152463D+02
  0.6909331D+00  0.4402807D-13 -0.3152531D+02
  0.7463465D+00  0.4437317D-13 -0.3152605D+02
  0.8017921D+00  0.4465933D-13 -0.3152684D+02
  0.8572722D+00  0.4491827D-13 -0.3152769D+02
  0.9127892D+00  0.4525366D-13 -0.3152859D+02
  0.9683456D+00  0.4553542D-13 -0.3152955D+02
  0.1023944D+01  0.4588278D-13 -0.3153057D+02
  0.1079586D+01  0.4624863D-13 -0.3153164D+02
  0.1135275D+01  0.4653236D-13 -0.3153277D+02
  0.1191013D+01  0.4687864D-13 -0.3153396D+02
  0.1246803D+01  0.4718659D-13 -0.3153520D+02
  0.1302647D+01  0.4752460D-13 -0.3153650D+02
  0.1358547D+01  0.4782421D-13 -0.3153785D+02
  0.1414506D+01  0.4821042D-13 -0.3153926D+02
  0.1470527D+01  0.4848891D-13 -0.3154073D+02
  0.1526612D+01  0.4889439D-13 -0.3154225D+02
  0.1582763D+01  0.4923897D-13 -0.3154383D+02
  0.1638984D+01  0.4956818D-13 -0.3154546D+02
  0.1667121D+01  0.4974314D-13 -0.3154630D+02
  0.0000000D+00  0.0000000D+00 -0.3152089D+02
  0.2760696D-01  0.4062557D-13 -0.3152090D+02
  0.8282114D-01  0.4091092D-13 -0.3152095D+02
  0.1380389D+00  0.4116605D-13 -0.3152107D+02
  0.1932625D+00  0.4144592D-13 -0.3152124D+02
  0.2484945D+00  0.4170940D-13 -0.3152146D+02
  0.3037370D+00  0.4204905D-13 -0.3152174D+02
  0.3589927D+00  0.4231047D-13 -0.3152208D+02
  0.4142637D+00  0.4254815D-13 -0.3152248D+02
  0.4695525D+00  0.4281905D-13 -0.3152293D+02
  0.5248614D+00  0.4324068D-13 -0.3152344D+02
  0.5801929D+00  0.4346669D-13 -0.3152401D+02
  0.6355493D+00  0.4373595D-13 -0.3152463D+02
  0.6909331D+00  0.4402807D-13 -0.3152531D+02
  0.7463465D+00  0.4437317D-13 -0.3152605D+02
  0.8017921D+00  0.4465933D-13 -0.3152684D+02
  0.8572722D+00  0.4491827D-13 -0.3152769D+02
  0.9127892D+00  0.4525366D-13 -0.3152859D+02
  0.9683456D+00  0.4553542D-13 -0.3152955D+02
  0.1023944D+01  0.4588278D-13 -0.3153057D+02
  0.1079586D+01  0.4624863D-13 -0.3153164D+02
  0.1135275D+01  0.4653236D-13 -0.3153277D+02
  0.1191013D+01  0.4687864D-13 -0.3153396D+02
  0.1246803D+01  0.4718659D-13 -0.3153520D+02
  0.1302647D+01  0.4752460D-13 -0.3153650D+02
  0.1358547D+01  0.4782421D-13 -0.3153785D+02
  0.1414506D+01  0.4821042D-13 -0.3153926D+02
  0.1470527D+01  0.4848891D-13 -0.3154073D+02
  0.1526612D+01  0.4889439D-13 -0.3154225D+02
  0.1582763D+01  0.4923897D-13 -0.3154383D+02
  0.1638984D+01  0.4956818D-13 -0.3154546D+02
  0.1667121D+01  0.4974314D-13 -0.3154630D+02
  0.0000000D+00  0.0000000D+00 -0.3152089D+02
  0.2760696D-01  0.4062557D-13 -0.3152090D+02
  0.8282114D-01  0.4091092D-13 -0.3152095D+02
  0.1380389D+00  0.4116605D-13 -0.3152107D+02
  0.1932625D+00  0.4144592D-13 -0.3152124D+02
  0.2484945D+00  0.4170940D-13 -0.3152146D+02
  0.3037370D+00  0.4204905D-13 -0.3152174D+02
  0.3589927D+00  0.4231047D-13 -0.3152208D+02
  0.4142637D+00  0.4254815D-13 -0.3152248D+02
  0.4695525D+00  0.4281905D-13 -0.3152293D+02
  0.5248614D+00  0.4324068D-13 -0.3152344D+02
  0.5801929D+00  0.4346669D-13 -0.3152401D+02
  0.6355493D+00  0.4373595D-13 -0.3152463D+02
  0.6909331D+00  0.4402807D-13 -0.3152531D+02
  0.7463465D+00  0.4437317D-13 -0.3152605D+02
  0.8017921D+00  0.4465933D-13 -0.3152684D+02
  0.8572722D+00  0.4491827D-13 -0.3152769D+02
  0.9127892D+00  0.4525366D-13 -0.3152859D+02
  0.9683456D+00  0.4553542D-13 -0.3152955D+02
  0.1023944D+01  0.4588278D-13 -0.3153057D+02
  0.1079586D+01  0.4624863D-13 -0.3153164D+02
  0.1135275D+01  0.4653236D-13 -0.3153277D+02
  0.1191013D+01  0.4687864D-13 -0.3153396D+02
  0.1246803D+01  0.4718659D-13 -0.3153520D+02
  0.1302647D+01  0.4752460D-13 -0.3153650D+02
  0.1358547D+01  0.4782421D-13 -0.3153785D+02
  0.1414506D+01  0.4821042D-13 -0.3153926D+02
  0.1470527D+01  0.4848891D-13 -0.3154073D+02
  0.1526612D+01  0.4889439D-13 -0.3154225D+02
  0.1582763D+01  0.4923897D-13 -0.3154383D+02
  0.1638984D+01  0.4956818D-13 -0.3154546D+02
  0.1667121D+01  0.4974314D-13 -0.3154630D+02
  0.0000000D+00  0.0000000D+00 -0.3152089D+02
  0.2760696D-01  0.4062557D-13 -0.3152090D+02
  0.8282114D-01  0.4091092D-13 -0.3152095D+02
  0.1380389D+00  0.4116605D-13 -0.3152107D+02
  0.1932625D+00  0.4144592D-13 -0.3152124D+02
  0.2484945D+00  0.4170940D-13 -0.3152146D+02
  0.3037370D+00  0.4204905D-13 -0.3152174D+02
  0.3589927D+00  0.4231047D-13 -0.3152208D+02
  0.4142637D+00  0.4254815D-13 -0.3152248D+02
  0.4695525D+00  0.4281905D-13 -0.3152293D+02
  0.5248614D+00  0.4324068D-13 -0.3152344D+02
  0.5801929D+00  0.4346669D-13 -0.3152401D+02
  0.6355493D+00  0.4373595D-13 -0.3152463D+02
  0.6909331D+00  0.4402807D-13 -0.3152531D+02
  0.7463465D+00  0.4437317D-13 -0.3152605D+02
  0.8017921D+00  0.4465933D-13 -0.3152684D+02
  0.8572722D+00  0.4491827D-13 -0.3152769D+02
  0.9127892D+00  0.4525366D-13 -0.3152859D+02
  0.9683456D+00  0.4553542D-13 -0.3152955D+02
  0.1023944D+01  0.4588278D-13 -0.3153057D+02
  0.1079586D+01  0.4624863D-13 -0.3153164D+02
  0.1135275D+01  0.4653236D-13 -0.3153277D+02
  0.1191013D+01  0.4687864D-13 -0.3153396D+02
  0.1246803D+01  0.4718659D-13 -0.3153520D+02
  0.1302647D+01  0.4752460D-13 -0.3153650D+02
  0.1358547D+01  0.4782421D-13 -0.3153785D+02
  0.1414506D+01  0.4821042D-13 -0.3153926D+02
  0.1470527D+01  0.4848891D-13 -0.3154073D+02
  0.1526612D+01  0.4889439D-13 -0.3154225D+02
  0.1582763D+01  0.4923897D-13 -0.3154383D+02
  0.1638984D+01  0.4956818D-13 -0.3154546D+02
  0.1667121D+01  0.4974314D-13 -0.3154630D+02
  0.0000000D+00  0.0000000D+00 -0.3152089D+02
  0.2760696D-01  0.4062557D-13 -0.3152090D+02
  0.8282114D-01  0.4091092D-13 -0.3152095D+02
  0.1380389D+00  0.4116605D-13 -0.3152107D+02
  0.1932625D+00  0.4144592D-13 -0.3152124D+02
  0.2484945D+00  0.4170940D-13 -0.3152146D+02
  0.3037370D+00  0.4204905D-13 -0.3152174D+02
  0.3589927D+00  0.4231047D-13 -0.3152208D+02
  0.4142637D+00  0.4254815D-13 -0.3152248D+02
  0.4695525D+00  0.4281905D-13 -0.3152293D+02
  0.5248614D+00  0.4324068D-13 -0.3152344D+02
  0.5801929D+00  0.4346669D-13 -0.3152401D+02
  0.6355493D+00  0.4373595D-13 -0.3152463D+02
  0.6909331D+00  0.4402807D-13 -0.3152531D+02
  0.7463465D+00  0.4437317D-13 -0.3152605D+02
  0.8017921D+00  0.4465933D-13 -0.3152684D+02
  0.8572722D+00  0.4491827D-13 -0.3152769D+02
  0.9127892D+00  0.4525366D-13 -0.3152859D+02
  0.9683456D+00  0.4553542D-13 -0.3152955D+02
  0.1023944D+01  0.4588278D-13 -0.3153057D+02
  0.1079586D+01  0.4624863D-13 -0.3153164D+02
  0.1135275D+01  0.4653236D-13 -0.3153277D+02
  0.1191013D+01  0.4687864D-13 -0.3153396D+02
  0.1246803D+01  0.4718659D-13 -0.3153520D+02
  0.1302647D+01  0.4752460D-13 -0.3153650D+02
  0.1358547D+01  0.4782421D-13 -0.3153785D+02
  0.1414506D+01  0.4821042D-13 -0.3153926D+02
  0.1470527D+01  0.4848891D-13 -0.3154073D+02
  0.1526612D+01  0.4889439D-13 -0.3154225D+02
  0.1582763D+01  0.4923897D-13 -0.3154383D+02
  0.1638984D+01  0.4956818D-13 -0.3154546D+02
  0.1667121D+01  0.4974314D-13 -0.3154630D+02
  0.0000000D+00  0.0000000D+00 -0.3152089D+02
  0.2760696D-01  0.4062557D-13 -0.3152090D+02
  0.8282114D-01  0.4091092D-13 -0.3152095D+02
  0.1380389D+00  0.4116605D-13 -0.3152107D+02
  0.1932625D+00  0.4144592D-13 -0.3152124D+02
  0.2484945D+00  0.4170940D-13 -0.3152146D+02
  0.3037370D+00  0.4204905D-13 -0.3152174D+02
  0.3589927D+00  0.4231047D-13 -0.3152208D+02
  0.4142637D+00  0.4254815D-13 -0.3152248D+02
  0.4695525D+00  0.4281905D-13 -0.3152293D+02
  0.5248614D+00  0.4324068D-13 -0.3152344D+02
  0.5801929D+00  0.4346669D-13 -0.3152401D+02
  0.6355493D+00  0.4373595D-13 -0.3152463D+02
  0.6909331D+00  0.4402807D-13 -0.3152531D+02
  0.7463465D+00  0.4437317D-13 -0.3152605D+02
  0.8017921D+00  0.4465933D-13 -0.3152684D+02
  0.8572722D+00  0.4491827D-13 -0.3152769D+02
  0.9127892D+00  0.4525366D-13 -0.3152859D+02
  0.9683456D+00  0.4553542D-13 -0.3152955D+02
  0.1023944D+01  0.4588278D-13 -0.3153057D+02
  0.1079586D+01  0.4624863D-13 -0.3153164D+02
  0.1135275D+01  0.4653236D-13 -0.3153277D+02
  0.1191013D+01  0.4687864D-13 -0.3153396D+02
  0.1246803D+01  0.4718659D-13 -0.3153520D+02
  0.1302647D+01  0.4752460D-13 -0.3153650D+02
  0.1358547D+01  0.4782421D-13 -0.3153785D+02
  0.1414506D+01  0.4821042D-13 -0.3153926D+02
  0.1470527D+01  0.4848891D-13 -0.3154073D+02
  0.1526612D+01  0.4889439D-13 -0.3154225D+02
  0.1582763D+01  0.4923897D-13 -0.3154383D+02
  0.1638984D+01  0.4956818D-13 -0.3154546D+02
  0.1667121D+01  0.4974314D-13 -0.3154630D+02
  0.0000000D+00  0.0000000D+00 -0.3152089D+02
  0.2760696D-01  0.4062557D-13 -0.3152090D+02
  0.8282114D-01  0.4091092D-13 -0.3152095D+02
  0.1380389D+00  0.4116605D-13 -0.3152107D+02
  0.1932625D+00  0.4144592D-13 -0.3152124D+02
  0.2484945D+00  0.4170940D-13 -0.3152146D+02
  0.3037370D+00  0.4204905D-13 -0.3152174D+02
  0.3589927D+00  0.4231047D-13 -0.3152208D+02
  0.4142637D+00  0.4254815D-13 -0.3152248D+02
  0.4695525D+00  0.4281905D-13 -0.3152293D+02
  0.5248614D+00  0.4324068D-13 -0.3152344D+02
  0.5801929D+00  0.4346669D-13 -0.3152401D+02
  0.6355493D+00  0.4373595D-13 -0.3152463D+02
  0.6909331D+00  0.4402807D-13 -0.3152531D+02
  0.7463465D+00  0.4437317D-13 -0.3152605D+02
  0.8017921D+00  0.4465933D-13 -0.3152684D+02
  0.8572722D+00  0.4491827D-13 -0.3152769D+02
  0.9127892D+00  0.4525366D-13 -0.3152859D+02
  0.9683456D+00  0.4553542D-13 -0.3152955D+02
  0.1023944D+01  0.4588278D-13 -0.3153057D+02
  0.1079586D+01  0.4624863D-13 -0.3153164D+02
  0.1135275D+01  0.4653236D-13 -0.3153277D+02
  0.1191013D+01  0.4687864D-13 -0.3153396D+02
  0.1246803D+01  0.4718659D-13 -0.3153520D+02
  0.1302647D+01  0.4752460D-13 -0.3153650D+02
  0.1358547D+01  0.4782421D-13 -0.3153785D+02
  0.1414506D+01  0.4821042D-13 -0.3153926D+02
  0.1470527D+01  0.4848891D-13 -0.3154073D+02
  0.1526612D+01  0.4889439D-13 -0.3154225D+02
  0.1582763D+01  0.4923897D-13 -0.3154383D+02
  0.1638984D+01  0.4956818D-13 -0.3154546D+02
  0.1667121D+01  0.4974314D-13 -0.3154630D+02
  0.0000000D+00  0.0000000D+00 -0.3152089D+02
  0.2760696D-01  0.4062557D-13 -0.3152090D+02
  0.8282114D-01  0.4091092D-13 -0.3152095D+02
  0.1380389D+00  0.4116605D-13 -0.3152107D+02
  0.1932625D+00  0.4144592D-13 -0.3152124D+02
  0.2484945D+00  0.4170940D-13 -0.3152146D+02
  0.3037370D+00  0.4204905D-13 -0.3152174D+02
  0.3589927D+00  0.4231047D-13 -0.3152208D+02
  0.4142637D+00  0.4254815D-13 -0.3152248D+02
  0.4695525D+00  0.4281905D-13 -0.3152293D+02
  0.5248614D+00  0.4324068D-13 -0.3152344D+02
  0.5801929D+00  0.4346669D-13 -0.3152401D+02
  0.6355493D+00  0.4373595D-13 -0.3152463D+02
  0.6909331D+00  0.4402807D-13 -0.3152531D+02
  0.7463465D+00  0.4437317D-13 -0.3152605D+02
  0.8017921D+00  0.4465933D-13 -0.3152684D+02
  0.8572722D+00  0.4491827D-13 -0.3152769D+02
  0.9127892D+00  0.4525366D-13 -0.3152859D+02
  0.9683456D+00  0.4553542D-13 -0.3152955D+02
  0.1023944D+01  0.4588278D-13 -0.3153057D+02
  0.1079586D+01  0.4624863D-13 -0.3153164D+02
  0.1135275D+01  0.4653236D-13 -0.3153277D+02
  0.1191013D+01  0.4687864D-13 -0.3153396D+02
  0.1246803D+01  0.4718659D-13 -0.3153520D+02
  0.1302647D+01  0.4752460D-13 -0.3153650D+02
  0.1358547D+01  0.4782421D-13 -0.3153785D+02
  0.1414506D+01  0.4821042D-13 -0.3153926D+02
  0.1470527D+01  0.4848891D-13 -0.3154073D+02
  0.1526612D+01  0.4889439D-13 -0.3154225D+02
  0.1582763D+01  0.4923897D-13 -0.3154383D+02
  0.1638984D+01  0.4956818D-13 -0.3154546D+02
  0.1667121D+01  0.4974314D-13 -0.3154630D+02
  0.0000000D+00  0.0000000D+00 -0.3152089D+02
  0.2760696D-01  0.4062557D-13 -0.3152090D+02
  0.8282114D-01  0.4091092D-13 -0.3152095D+02
  0.1380389D+00  0.4116605D-13 -0.3152107D+02
  0.1932625D+00  0.4144592D-13 -0.3152124D+02
  0.2484945D+00  0.4170940D-13 -0.3152146D+02
  0.3037370D+00  0.4204905D-13 -0.3152174D+02
  0.3589927D+00  0.4231047D-13 -0.3152208D+02
  0.4142637D+00  0.4254815D-13 -0.3152248D+02
  0.4695525D+00  0.4281905D-13 -0.3152293D+02
  0.5248614D+00  0.4324068D-13 -0.3152344D+02
  0.5801929D+00  0.4346669D-13 -0.3152401D+02
  0.6355493D+00  0.4373595D-13 -0.3152463D+02
  0.6909331D+00  0.4402807D-13 -0.3152531D+02
  0.7463465D+00  0.4437317D-13 -0.3152605D+02
  0.8017921D+00  0.4465933D-13 -0.3152684D+02
  0.8572722D+00  0.4491827D-13 -0.3152769D+02
  0.9127892D+00  0.4525366D-13 -0.3152859D+02
  0.9683456D+00  0.4553542D-13 -0.3152955D+02
  0.1023944D+01  0.4588278D-13 -0.3153057D+02
  0.1079586D+01  0.4624863D-13 -0.3153164D+02
  0.1135275D+01  0.4653236D-13 -0.3153277D+02
  0.1191013D+01  0.4687864D-13 -0.3153396D+02
  0.1246803D+01  0.4718659D-13 -0.3153520D+02
  0.1302647D+01  0.4752460D-13 -0.3153650D+02
  0.1358547D+01  0.4782421D-13 -0.3153785D+02
  0.1414506D+01  0.4821042D-13 -0.3153926D+02
  0.1470527D+01  0.4848891D-13 -0.3154073D+02
  0.1526612D+01  0.4889439D-13 -0.3154225D+02
  0.1582763D+01  0.4923897D-13 -0.3154383D+02
  0.1638984D+01  0.4956818D-13 -0.3154546D+02
  0.1667121D+01  0.4974314D-13 -0.3154630D+02
  0.0000000D+00  0.0000000D+00 -0.3152089D+02
  0.2760696D-01  0.4062557D-13 -0.3152090D+02
  0.8282114D-01  0.4091092D-13 -0.3152095D+02
  0.1380389D+00  0.4116605D-13 -0.3152107D+02
  0.1932625D+00  0.4144592D-13 -0.3152124D+02
  0.2484945D+00  0.4170940D-13 -0.3152146D+02
  0.3037370D+00  0.4204905D-13 -0.3152174D+02
  0.3589927D+00  0.4231047D-13 -0.3152208D+02
  0.4142637D+00  0.4254815D-13 -0.3152248D+02
  0.4695525D+00  0.4281905D-13 -0.3152293D+02
  0.5248614D+00  0.4324068D-13 -0.3152344D+02
  0.5801929D+00  0.4346669D-13 -0.3152401D+02
  0.6355493D+00  0.4373595D-13 -0.3152463D+02
  0.6909331D+00  0.4402807D-13 -0.3152531D+02
  0.7463465D+00  0.4437317D-13 -0.3152605D+02
  0.8017921D+00  0.4465933D-13 -0.3152684D+02
  0.8572722D+00  0.4491827D-13 -0.3152769D+02
  0.9127892D+00  0.4525366D-13 -0.3152859D+02
  0.9683456D+00  0.4553542D-13 -0.3152955D+02
  0.1023944D+01  0.4588278D-13 -0.3153057D+02
  0.1079586D+01  0.4624863D-13 -0.3153164D+02
  0.1135275D+01  0.4653236D-13 -0.3153277D+02
  0.1191013D+01  0.4687864D-13 -0.3153396D+02
  0.1246803D+01  0.4718659D-13 -0.3153520D+02
  0.1302647D+01  0.4752460D-13 -0.3153650D+02
  0.1358547D+01  0.4782421D-13 -0.3153785D+02
  0.1414506D+01  0.4821042D-13 -0.3153926D+02
  0.1470527D+01  0.4848891D-13 -0.3154073D+02
  0.1526612D+01  0.4889439D-13 -0.3154225D+02
  0.1582763D+01  0.4923897D-13 -0.3154383D+02
  0.1638984D+01  0.4956818D-13 -0.3154546D+02
  0.1667121D+01  0.4974314D-13 -0.3154630D+02
  0.0000000D+00  0.0000000D+00 -0.3152089D+02
  0.2760696D-01  0.4062557D-13 -0.3152090D+02
  0.8282114D-01  0.4091092D-13 -0.3152095D+02
  0.1380389D+00  0.4116605D-13 -0.3152107D+02
  0.1932625D+00  0.4144592D-13 -0.3152124D+02
  0.2484945D+00  0.4170940D-13 -0.3152146D+02
  0.3037370D+00  0.4204905D-13 -0.3152174D+02
  0.3589927D+00  0.4231047D-13 -0.3152208D+02
  0.4142637D+00  0.4254815D-13 -0.3152248D+02
  0.4695525D+00  0.4281905D-13 -0.3152293D+02
  0.5248614D+00  0.4324068D-13 -0.3152344D+02
  0.5801929D+00  0.4346669D-13 -0.3152401D+02
  0.6355493D+00  0.4373595D-13 -0.3152463D+02
  0.6909331D+00  0.4402807D-13 -0.3152531D+02
  0.7463465D+00  0.4437317D-13 -0.3152605D+02
  0.8017921D+00  0.4465933D-13 -0.3152684D+02
  0.8572722D+00  0.4491827D-13 -0.3152769D+02
  0.9127892D+00  0.4525366D-13 -0.3152859D+02
  0.9683456D+00  0.4553542D-13 -0.3152955D+02
  0.1023944D+01  0.4588278D-13 -0.3153057D+02
  0.1079586D+01  0.4624863D-13 -0.3153164D+02
  0.1135275D+01  0.4653236D-13 -0.3153277D+02
  0.1191013D+01  0.4687864D-13 -0.3153396D+02
  0.1246803D+01  0.4718659D-13 -0.3153520D+02
  0.1302647D+01  0.4752460D-13 -0.3153650D+02
  0.1358547D+01  0.4782421D-13 -0.3153785D+02
  0.1414506D+01  0.4821042D-13 -0.3153926D+02
  0.1470527D+01  0.4848891D-13 -0.3154073D+02
  0.1526612D+01  0.4889439D-13 -0.3154225D+02
  0.1582763D+01  0.4923897D-13 -0.3154383D+02
  0.1638984D+01  0.4956818D-13 -0.3154546D+02
  0.1667121D+01  0.4974314D-13 -0.3154630D+02
  0.0000000D+00  0.0000000D+00 -0.3152089D+02
  0.2760696D-01  0.4062557D-13 -0.3152090D+02
  0.8282114D-01  0.4091092D-13 -0.3152095D+02
  0.1380389D+00  0.4116605D-13 -0.3152107D+02
  0.1932625D+00  0.4144592D-13 -0.3152124D+02
  0.2484945D+00  0.4170940D-13 -0.3152146D+02
  0.3037370D+00  0.4204905D-13 -0.3152174D+02
  0.3589927D+00  0.4231047D-13 -0.3152208D+02
  0.4142637D+00  0.4254815D-13 -0.3152248D+02
  0.4695525D+00  0.4281905D-13 -0.3152293D+02
  0.5248614D+00  0.4324068D-13 -0.3152344D+02
  0.5801929D+00  0.4346669D-13 -0.3152401D+02
  0.6355493D+00  0.4373595D-13 -0.3152463D+02
  0.6909331D+00  0.4402807D-13 -0.3152531D+02
  0.7463465D+00  0.4437317D-13 -0.3152605D+02
  0.8017921D+00  0.4465933D-13 -0.3152684D+02
  0.8572722D+00  0.4491827D-13 -0.3152769D+02
  0.9127892D+00  0.4525366D-13 -0.3152859D+02
  0.9683456D+00  0.4553542D-13 -0.3152955D+02
  0.1023944D+01  0.4588278D-13 -0.3153057D+02
  0.1079586D+01  0.4624863D-13 -0.3153164D+02
  0.1135275D+01  0.4653236D-13 -0.3153277D+02
  0.1191013D+01  0.4687864D-13 -0.3153396D+02
  0.1246803D+01  0.4718659D-13 -0.3153520D+02
  0.1302647D+01  0.4752460D-13 -0.3153650D+02
  0.1358547D+01  0.4782421D-13 -0.3153785D+02
  0.1414506D+01  0.4821042D-13 -0.3153926D+02
  0.1470527D+01  0.4848891D-13 -0.3154073D+02
  0.1526612D+01  0.4889439D-13 -0.3154225D+02
  0.1582763D+01  0.4923897D-13 -0.3154383D+02
  0.1638984D+01  0.4956818D-13 -0.3154546D+02
  0.1667121D+01  0.4974314D-13 -0.3154630D+02
  0.0000000D+00  0.0000000D+00 -0.3152089D+02
  0.2760696D-01  0.4062557D-13 -0.3152090D+02
  0.8282114D-01  0.4091092D-13 -0.3152095D+02
  0.1380389D+00  0.4116605D-13 -0.3152107D+02
  0.1932625D+00  0.4144592D-13 -0.3152124D+02
  0.2484945D+00  0.4170940D-13 -0.3152146D+02
  0.3037370D+00  0.4204905D-13 -0.3152174D+02
  0.3589927D+00  0.4231047D-13 -0.3152208D+02
  0.4142637D+00  0.4254815D-13 -0.3152248D+02
  0.4695525D+00  0.4281905D-13 -0.3152293D+02
  0.5248614D+00  0.4324068D-13 -0.3152344D+02
  0.5801929D+00  0.4346669D-13 -0.3152401D+02
  0.6355493D+00  0.4373595D-13 -0.3152463D+02
  0.6909331D+00  0.4402807D-13 -0.3152531D+02
  0.7463465D+00  0.4437317D-13 -0.3152605D+02
  0.8017921D+00  0.4465933D-13 -0.3152684D+02
  0.8572722D+00  0.4491827D-13 -0.3152769D+02
  0.9127892D+00  0.4525366D-13 -0.3152859D+02
  0.9683456D+00  0.4553542D-13 -0.3152955D+02
  0.1023944D+01  0.4588278D-13 -0.3153057D+02
  0.1079586D+01  0.4624863D-13 -0.3153164D+02
  0.1135275D+01  0.4653236D-13 -0.3153277D+02
  0.1191013D+01  0.4687864D-13 -0.3153396D+02
  0.1246803D+01  0.4718659D-13 -0.3153520D+02
  0.1302647D+01  0.4752460D-13 -0.3153650D+02
  0.1358547D+01  0.4782421D-13 -0.3153785D+02
  0.1414506D+01  0.4821042D-13 -0.3153926D+02
  0.1470527D+01  0.4848891D-13 -0.3154073D+02
  0.1526612D+01  0.4889439D-13 -0.3154225D+02
  0.1582763D+01  0.4923897D-13 -0.3154383D+02
  0.1638984D+01  0.4956818D-13 -0.3154546D+02
  0.1667121D+01  0.4974314D-13 -0.3154630D+02
  0.0000000D+00  0.0000000D+00 -0.3152089D+02
  0.2760696D-01  0.4062557D-13 -0.3152090D+02
  0.8282114D-01  0.4091092D-13 -0.3152095D+02
  0.1380389D+00  0.4116605D-13 -0.3152107D+02
  0.1932625D+00  0.4144592D-13 -0.3152124D+02
  0.2484945D+00  0.4170940D-13 -0.3152146D+02
  0.3037370D+00  0.4204905D-13 -0.3152174D+02
  0.3589927D+00  0.4231047D-13 -0.3152208D+02
  0.4142637D+00  0.4254815D-13 -0.3152248D+02
  0.4695525D+00  0.4281905D-13 -0.3152293D+02
  0.5248614D+00  0.4324068D-13 -0.3152344D+02
  0.5801929D+00  0.4346669D-13 -0.3152401D+02
  0.6355493D+00  0.4373595D-13 -0.3152463D+02
  0.6909331D+00  0.4402807D-13 -0.3152531D+02
  0.7463465D+00  0.4437317D-13 -0.3152605D+02
  0.8017921D+00  0.4465933D-13 -0.3152684D+02
  0.8572722D+00  0.4491827D-13 -0.3152769D+02
  0.9127892D+00  0.4525366D-13 -0.3152859D+02
  0.9683456D+00  0.4553542D-13 -0.3152955D+02
  0.1023944D+01  0.4588278D-13 -0.3153057D+02
  0.1079586D+01  0.4624863D-13 -0.3153164D+02
  0.1135275D+01  0.4653236D-13 -0.3153277D+02
  0.1191013D+01  0.4687864D-13 -0.3153396D+02
  0.1246803D+01  0.4718659D-13 -0.3153520D+02
  0.1302647D+01  0.4752460D-13 -0.3153650D+02
  0.1358547D+01  0.4782421D-13 -0.3153785D+02
  0.1414506D+01  0.4821042D-13 -0.3153926D+02
  0.1470527D+01  0.4848891D-13 -0.3154073D+02
  0.1526612D+01  0.4889439D-13 -0.3154225D+02
  0.1582763D+01  0.4923897D-13 -0.3154383D+02
  0.1638984D+01  0.4956818D-13 -0.3154546D+02
  0.1667121D+01  0.4974314D-13 -0.3154630D+02
  0.0000000D+00  0.0000000D+00 -0.3152089D+02
  0.2760696D-01  0.4062557D-13 -0.3152090D+02
  0.8282114D-01  0.4091092D-13 -0.3152095D+02
  0.1380389D+00  0.4116605D-13 -0.3152107D+02
  0.1932625D+00  0.4144592D-13 -0.3152124D+02
  0.2484945D+00  0.4170940D-13 -0.3152146D+02
  0.3037370D+00  0.4204905D-13 -0.3152174D+02
  0.3589927D+00  0.4231047D-13 -0.3152208D+02
  0.4142637D+00  0.4254815D-13 -0.3152248D+02
  0.4695525D+00  0.4281905D-13 -0.3152293D+02
  0.5248614D+00  0.4324068D-13 -0.3152344D+02
  0.5801929D+00  0.4346669D-13 -0.3152401D+02
  0.6355493D+00  0.4373595D-13 -0.3152463D+02
  0.6909331D+00  0.4402807D-13 -0.3152531D+02
  0.7463465D+00  0.4437317D-13 -0.3152605D+02
  0.8017921D+00  0.4465933D-13 -0.3152684D+02
  0.8572722D+00  0.4491827D-13 -0.3152769D+02
  0.9127892D+00  0.4525366D-13 -0.3152859D+02
  0.9683456D+00  0.4553542D-13 -0.3152955D+02
  0.1023944D+01  0.4588278D-13 -0.3153057D+02
  0.1079586D+01  0.4624863D-13 -0.3153164D+02
  0.1135275D+01  0.4653236D-13 -0.3153277D+02
  0.1191013D+01  0.4687864D-13 -0.3153396D+02
  0.1246803D+01  0.4718659D-13 -0.3153520D+02
  0.1302647D+01  0.4752460D-13 -0.3153650D+02
  0.1358547D+01  0.4782421D-13 -0.3153785D+02
  0.1414506D+01  0.4821042D-13 -0.3153926D+02
  0.1470527D+01  0.4848891D-13 -0.3154073D+02
  0.1526612D+01  0.4889439D-13 -0.3154225D+02
  0.1582763D+01  0.4923897D-13 -0.3154383D+02
  0.1638984D+01  0.4956818D-13 -0.3154546D+02
  0.1667121D+01  0.4974314D-13 -0.3154630D+02
  0.0000000D+00  0.0000000D+00 -0.3152089D+02
  0.2760696D-01  0.4062557D-13 -0.3152090D+02
  0.8282114D-01  0.4091092D-13 -0.3152095D+02
  0.1380389D+00  0.4116605D-13 -0.3152107D+02
  0.1932625D+00  0.4144592D-13 -0.3152124D+02
  0.2484945D+00  0.4170940D-13 -0.3152146D+02
  0.3037370D+00  0.4204905D-13 -0.3152174D+02
  0.3589927D+00  0.4231047D-13 -0.3152208D+02
  0.4142637D+00  0.4254815D-13 -0.3152248D+02
  0.4695525D+00  0.4281905D-13 -0.3152293D+02
  0.5248614D+00  0.4324068D-13 -0.3152344D+02
  0.5801929D+00  0.4346669D-13 -0.3152401D+02
  0.6355493D+00  0.4373595D-13 -0.3152463D+02
  0.6909331D+00  0.4402807D-13 -0.3152531D+02
  0.7463465D+00  0.4437317D-13 -0.3152605D+02
  0.8017921D+00  0.4465933D-13 -0.3152684D+02
  0.8572722D+00  0.4491827D-13 -0.3152769D+02
  0.9127892D+00  0.4525366D-13 -0.3152859D+02
  0.9683456D+00  0.4553542D-13 -0.3152955D+02
  0.1023944D+01  0.4588278D-13 -0.3153057D+02
  0.1079586D+01  0.4624863D-13 -0.3153164D+02
  0.1135275D+01  0.4653236D-13 -0.3153277D+02
  0.1191013D+01  0.4687864D-13 -0.3153396D+02
  0.1246803D+01  0.4718659D-13 -0.3153520D+02
  0.1302647D+01  0.4752460D-13 -0.3153650D+02
  0.1358547D+01  0.4782421D-13 -0.3153785D+02
  0.1414506D+01  0.4821042D-13 -0.3153926D+02
  0.1470527D+01  0.4848891D-13 -0.3154073D+02
  0.1526612D+01  0.4889439D-13 -0.3154225D+02
  0.1582763D+01  0.4923897D-13 -0.3154383D+02
  0.1638984D+01  0.4956818D-13 -0.3154546D+02
  0.1667121D+01  0.4974314D-13 -0.3154630D+02
  0.0000000D+00  0.0000000D+00 -0.3152089D+02
  0.2760696D-01  0.4062557D-13 -0.3152090D+02
  0.8282114D-01  0.4091092D-13 -0.3152095D+02
  0.1380389D+00  0.4116605D-13 -0.3152107D+02
  0.1932625D+00  0.4144592D-13 -0.3152124D+02
  0.2484945D+00  0.4170940D-13 -0.3152146D+02
  0.3037370D+00  0.4204905D-13 -0.3152174D+02
  0.3589927D+00  0.4231047D-13 -0.3152208D+02
  0.4142637D+00  0.4254815D-13 -0.3152248D+02
  0.4695525D+00  0.4281905D-13 -0.3152293D+02
  0.5248614D+00  0.4324068D-13 -0.3152344D+02
  0.5801929D+00  0.4346669D-13 -0.3152401D+02
  0.6355493D+00  0.4373595D-13 -0.3152463D+02
  0.6909331D+00  0.4402807D-13 -0.3152531D+02
  0.7463465D+00  0.4437317D-13 -0.3152605D+02
  0.8017921D+00  0.4465933D-13 -0.3152684D+02
  0.8572722D+00  0.4491827D-13 -0.3152769D+02
  0.9127892D+00  0.4525366D-13 -0.3152859D+02
  0.9683456D+00  0.4553542D-13 -0.3152955D+02
  0.1023944D+01  0.4588278D-13 -0.3153057D+02
  0.1079586D+01  0.4624863D-13 -0.3153164D+02
  0.1135275D+01  0.4653236D-13 -0.3153277D+02
  0.1191013D+01  0.4687864D-13 -0.3153396D+02
  0.1246803D+01  0.4718659D-13 -0.3153520D+02
  0.1302647D+01  0.4752460D-13 -0.3153650D+02
  0.1358547D+01  0.4782421D-13 -0.3153785D+02
  0.1414506D+01  0.4821042D-13 -0.3153926D+02
  0.1470527D+01  0.4848891D-13 -0.3154073D+02
  0.1526612D+01  0.4889439D-13 -0.3154225D+02
  0.1582763D+01  0.4923897D-13 -0.3154383D+02
  0.1638984D+01  0.4956818D-13 -0.3154546D+02
  0.1667121D+01  0.4974314D-13 -0.3154630D+02
  0.0000000D+00  0.0000000D+00 -0.3152089D+02
  0.2760696D-01  0.4062557D-13 -0.3152090D+02
  0.8282114D-01  0.4091092D-13 -0.3152095D+02
  0.1380389D+00  0.4116605D-13 -0.3152107D+02
  0.1932625D+00  0.4144592D-13 -0.3152124D+02
  0.2484945D+00  0.4170940D-13 -0.3152146D+02
  0.3037370D+00  0.4204905D-13 -0.3152174D+02
  0.3589927D+00  0.4231047D-13 -0.3152208D+02
  0.4142637D+00  0.4254815D-13 -0.3152248D+02
  0.4695525D+00  0.4281905D-13 -0.3152293D+02
  0.5248614D+00  0.4324068D-13 -0.3152344D+02
  0.5801929D+00  0.4346669D-13 -0.3152401D+02
  0.6355493D+00  0.4373595D-13 -0.3152463D+02
  0.6909331D+00  0.4402807D-13 -0.3152531D+02
  0.7463465D+00  0.4437317D-13 -0.3152605D+02
  0.8017921D+00  0.4465933D-13 -0.3152684D+02
  0.8572722D+00  0.4491827D-13 -0.3152769D+02
  0.9127892D+00  0.4525366D-13 -0.3152859D+02
  0.9683456D+00  0.4553542D-13 -0.3152955D+02
  0.1023944D+01  0.4588278D-13 -0.3153057D+02
  0.1079586D+01  0.4624863D-13 -0.3153164D+02
  0.1135275D+01  0.4653236D-13 -0.3153277D+02
  0.1191013D+01  0.4687864D-13 -0.3153396D+02
  0.1246803D+01  0.4718659D-13 -0.3153520D+02
  0.1302647D+01  0.4752460D-13 -0.3153650D+02
  0.1358547D+01  0.4782421D-13 -0.3153785D+02
  0.1414506D+01  0.4821042D-13 -0.3153926D+02
  0.1470527D+01  0.4848891D-13 -0.3154073D+02
  0.1526612D+01  0.4889439D-13 -0.3154225D+02
  0.1582763D+01  0.4923897D-13 -0.3154383D+02
  0.1638984D+01  0.4956818D-13 -0.3154546D+02
  0.1667121D+01  0.4974314D-13 -0.3154630D+02
  0.0000000D+00  0.0000000D+00 -0.3152089D+02
  0.2760696D-01  0.4062557D-13 -0.3152090D+02
  0.8282114D-01  0.4091092D-13 -0.3152095D+02
  0.1380389D+00  0.4116605D-13 -0.3152107D+02
  0.1932625D+00  0.4144592D-13 -0.3152124D+02
  0.2484945D+00  0.4170940D-13 -0.3152146D+02
  0.3037370D+00  0.4204905D-13 -0.3152174D+02
  0.3589927D+00  0.4231047D-13 -0.3152208D+02
  0.4142637D+00  0.4254815D-13 -0.3152248D+02
  0.4695525D+00  0.4281905D-13 -0.3152293D+02
  0.5248614D+00  0.4324068D-13 -0.3152344D+02
  0.5801929D+00  0.4346669D-13 -0.3152401D+02
  0.6355493D+00  0.4373595D-13 -0.3152463D+02
  0.6909331D+00  0.4402807D-13 -0.3152531D+02
  0.7463465D+00  0.4437317D-13 -0.3152605D+02
  0.8017921D+00  0.4465933D-13 -0.3152684D+02
  0.8572722D+00  0.4491827D-13 -0.3152769D+02
  0.9127892D+00  0.4525366D-13 -0.3152859D+02
  0.9683456D+00  0.4553542D-13 -0.3152955D+02
  0.1023944D+01  0.4588278D-13 -0.3153057D+02
  0.1079586D+01  0.4624863D-13 -0.3153164D+02
  0.1135275D+01  0.4653236D-13 -0.3153277D+02
  0.1191013D+01  0.4687864D-13 -0.3153396D+02
  0.1246803D+01  0.4718659D-13 -0.3153520D+02
  0.1302647D+01  0.4752460D-13 -0.3153650D+02
  0.1358547D+01  0.4782421D-13 -0.3153785D+02
  0.1414506D+01  0.4821042D-13 -0.3153926D+02
  0.1470527D+01  0.4848891D-13 -0.3154073D+02
  0.1526612D+01  0.4889439D-13 -0.3154225D+02
  0.1582763D+01  0.4923897D-13 -0.3154383D+02
  0.1638984D+01  0.4956818D-13 -0.3154546D+02
  0.1667121D+01  0.4974314D-13 -0.3154630D+02
  0.0000000D+00  0.0000000D+00 -0.3152089D+02
  0.2760696D-01  0.4062557D-13 -0.3152090D+02
  0.8282114D-01  0.4091092D-13 -0.3152095D+02
  0.1380389D+00  0.4116605D-13 -0.3152107D+02
  0.1932625D+00  0.4144592D-13 -0.3152124D+02
  0.2484945D+00  0.4170940D-13 -0.3152146D+02
  0.3037370D+00  0.4204905D-13 -0.3152174D+02
  0.3589927D+00  0.4231047D-13 -0.3152208D+02
  0.4142637D+00  0.4254815D-13 -0.3152248D+02
  0.4695525D+00  0.4281905D-13 -0.3152293D+02
  0.5248614D+00  0.4324068D-13 -0.3152344D+02
  0.5801929D+00  0.4346669D-13 -0.3152401D+02
  0.6355493D+00  0.4373595D-13 -0.3152463D+02
  0.6909331D+00  0.4402807D-13 -0.3152531D+02
  0.7463465D+00  0.4437317D-13 -0.3152605D+02
  0.8017921D+00  0.4465933D-13 -0.3152684D+02
  0.8572722D+00  0.4491827D-13 -0.3152769D+02
  0.9127892D+00  0.4525366D-13 -0.3152859D+02
  0.9683456D+00  0.4553542D-13 -0.3152955D+02
  0.1023944D+01  0.4588278D-13 -0.3153057D+02
  0.1079586D+01  0.4624863D-13 -0.3153164D+02
  0.1135275D+01  0.4653236D-13 -0.3153277D+02
  0.1191013D+01  0.4687864D-13 -0.3153396D+02
  0.1246803D+01  0.4718659D-13 -0.3153520D+02
  0.1302647D+01  0.4752460D-13 -0.3153650D+02
  0.1358547D+01  0.4782421D-13 -0.3153785D+02
  0.1414506D+01  0.4821042D-13 -0.3153926D+02
  0.1470527D+01  0.4848891D-13 -0.3154073D+02
  0.1526612D+01  0.4889439D-13 -0.3154225D+02
  0.1582763D+01  0.4923897D-13 -0.3154383D+02
  0.1638984D+01  0.4956818D-13 -0.3154546D+02
  0.1667121D+01  0.4974314D-13 -0.3154630D+02
  0.0000000D+00  0.0000000D+00 -0.3152089D+02
  0.2760696D-01  0.4062557D-13 -0.3152090D+02
  0.8282114D-01  0.4091092D-13 -0.3152095D+02
  0.1380389D+00  0.4116605D-13 -0.3152107D+02
  0.1932625D+00  0.4144592D-13 -0.3152124D+02
  0.2484945D+00  0.4170940D-13 -0.3152146D+02
  0.3037370D+00  0.4204905D-13 -0.3152174D+02
  0.3589927D+00  0.4231047D-13 -0.3152208D+02
  0.4142637D+00  0.4254815D-13 -0.3152248D+02
  0.4695525D+00  0.4281905D-13 -0.3152293D+02
  0.5248614D+00  0.4324068D-13 -0.3152344D+02
  0.5801929D+00  0.4346669D-13 -0.3152401D+02
  0.6355493D+00  0.4373595D-13 -0.3152463D+02
  0.6909331D+00  0.4402807D-13 -0.3152531D+02
  0.7463465D+00  0.4437317D-13 -0.3152605D+02
  0.8017921D+00  0.4465933D-13 -0.3152684D+02
  0.8572722D+00  0.4491827D-13 -0.3152769D+02
  0.9127892D+00  0.4525366D-13 -0.3152859D+02
  0.9683456D+00  0.4553542D-13 -0.3152955D+02
  0.1023944D+01  0.4588278D-13 -0.3153057D+02
  0.1079586D+01  0.4624863D-13 -0.3153164D+02
  0.1135275D+01  0.4653236D-13 -0.3153277D+02
  0.1191013D+01  0.4687864D-13 -0.3153396D+02
  0.1246803D+01  0.4718659D-13 -0.3153520D+02
  0.1302647D+01  0.4752460D-13 -0.3153650D+02
  0.1358547D+01  0.4782421D-13 -0.3153785D+02
  0.1414506D+01  0.4821042D-13 -0.3153926D+02
  0.1470527D+01  0.4848891D-13 -0.3154073D+02
  0.1526612D+01  0.4889439D-13 -0.3154225D+02
  0.1582763D+01  0.4923897D-13 -0.3154383D+02
  0.1638984D+01  0.4956818D-13 -0.3154546D+02
  0.1667121D+01  0.4974314D-13 -0.3154630D+02
  0.0000000D+00  0.0000000D+00 -0.3152089D+02
  0.2760696D-01  0.4062557D-13 -0.3152090D+02
  0.8282114D-01  0.4091092D-13 -0.3152095D+02
  0.1380389D+00  0.4116605D-13 -0.3152107D+02
  0.1932625D+00  0.4144592D-13 -0.3152124D+02
  0.2484945D+00  0.4170940D-13 -0.3152146D+02
  0.3037370D+00  0.4204905D-13 -0.3152174D+02
  0.3589927D+00  0.4231047D-13 -0.3152208D+02
  0.4142637D+00  0.4254815D-13 -0.3152248D+02
  0.4695525D+00  0.4281905D-13 -0.3152293D+02
  0.5248614D+00  0.4324068D-13 -0.3152344D+02
  0.5801929D+00  0.4346669D-13 -0.3152401D+02
  0.6355493D+00  0.4373595D-13 -0.3152463D+02
  0.6909331D+00  0.4402807D-13 -0.3152531D+02
  0.7463465D+00  0.4437317D-13 -0.3152605D+02
  0.8017921D+00  0.4465933D-13 -0.3152684D+02
  0.8572722D+00  0.4491827D-13 -0.3152769D+02
  0.9127892D+00  0.4525366D-13 -0.3152859D+02
  0.9683456D+00  0.4553542D-13 -0.3152955D+02
  0.1023944D+01  0.4588278D-13 -0.3153057D+02
  0.1079586D+01  0.4624863D-13 -0.3153164D+02
  0.1135275D+01  0.4653236D-13 -0.3153277D+02
  0.1191013D+01  0.4687864D-13 -0.3153396D+02
  0.1246803D+01  0.4718659D-13 -0.3153520D+02
  0.1302647D+01  0.4752460D-13 -0.3153650D+02
  0.1358547D+01  0.4782421D-13 -0.3153785D+02
  0.1414506D+01  0.4821042D-13 -0.3153926D+02
  0.1470527D+01  0.4848891D-13 -0.3154073D+02
  0.1526612D+01  0.4889439D-13 -0.3154225D+02
  0.1582763D+01  0.4923897D-13 -0.3154383D+02
  0.1638984D+01  0.4956818D-13 -0.3154546D+02
  0.1667121D+01  0.4974314D-13 -0.3154630D+02
  0.0000000D+00  0.0000000D+00 -0.3152089D+02
  0.2760696D-01  0.4062557D-13 -0.3152090D+02
  0.8282114D-01  0.4091092D-13 -0.3152095D+02
  0.1380389D+00  0.4116605D-13 -0.3152107D+02
  0.1932625D+00  0.4144592D-13 -0.3152124D+02
  0.2484945D+00  0.4170940D-13 -0.3152146D+02
  0.3037370D+00  0.4204905D-13 -0.3152174D+02
  0.3589927D+00  0.4231047D-13 -0.3152208D+02
  0.4142637D+00  0.4254815D-13 -0.3152248D+02
  0.4695525D+00  0.4281905D-13 -0.3152293D+02
  0.5248614D+00  0.4324068D-13 -0.3152344D+02
  0.5801929D+00  0.4346669D-13 -0.3152401D+02
  0.6355493D+00  0.4373595D-13 -0.3152463D+02
  0.6909331D+00  0.4402807D-13 -0.3152531D+02
  0.7463465D+00  0.4437317D-13 -0.3152605D+02
  0.8017921D+00  0.4465933D-13 -0.3152684D+02
  0.8572722D+00  0.4491827D-13 -0.3152769D+02
  0.9127892D+00  0.4525366D-13 -0.3152859D+02
  0.9683456D+00  0.4553542D-13 -0.3152955D+02
  0.1023944D+01  0.4588278D-13 -0.3153057D+02
  0.1079586D+01  0.4624863D-13 -0.3153164D+02
  0.1135275D+01  0.4653236D-13 -0.3153277D+02
  0.1191013D+01  0.4687864D-13 -0.3153396D+02
  0.1246803D+01  0.4718659D-13 -0.3153520D+02
  0.1302647D+01  0.4752460D-13 -0.3153650D+02
  0.1358547D+01  0.4782421D-13 -0.3153785D+02
  0.1414506D+01  0.4821042D-13 -0.3153926D+02
  0.1470527D+01  0.4848891D-13 -0.3154073D+02
  0.1526612D+01  0.4889439D-13 -0.3154225D+02
  0.1582763D+01  0.4923897D-13 -0.3154383D+02
  0.1638984D+01  0.4956818D-13 -0.3154546D+02
  0.1667121D+01  0.4974314D-13 -0.3154630D+02
  0.0000000D+00  0.0000000D+00 -0.3152089D+02
  0.2760696D-01  0.4062557D-13 -0.3152090D+02
  0.8282114D-01  0.4091092D-13 -0.3152095D+02
  0.1380389D+00  0.4116605D-13 -0.3152107D+02
  0.1932625D+00  0.4144592D-13 -0.3152124D+02
  0.2484945D+00  0.4170940D-13 -0.3152146D+02
  0.3037370D+00  0.4204905D-13 -0.3152174D+02
  0.3589927D+00  0.4231047D-13 -0.3152208D+02
  0.4142637D+00  0.4254815D-13 -0.3152248D+02
  0.4695525D+00  0.4281905D-13 -0.3152293D+02
  0.5248614D+00  0.4324068D-13 -0.3152344D+02
  0.5801929D+00  0.4346669D-13 -0.3152401D+02
  0.6355493D+00  0.4373595D-13 -0.3152463D+02
  0.6909331D+00  0.4402807D-13 -0.3152531D+02
  0.7463465D+00  0.4437317D-13 -0.3152605D+02
  0.8017921D+00  0.4465933D-13 -0.3152684D+02
  0.8572722D+00  0.4491827D-13 -0.3152769D+02
  0.9127892D+00  0.4525366D-13 -0.3152859D+02
  0.9683456D+00  0.4553542D-13 -0.3152955D+02
  0.1023944D+01  0.4588278D-13 -0.3153057D+02
  0.1079586D+01  0.4624863D-13 -0.3153164D+02
  0.1135275D+01  0.4653236D-13 -0.3153277D+02
  0.1191013D+01  0.4687864D-13 -0.3153396D+02
  0.1246803D+01  0.4718659D-13 -0.3153520D+02
  0.1302647D+01  0.4752460D-13 -0.3153650D+02
  0.1358547D+01  0.4782421D-13 -0.3153785D+02
  0.1414506D+01  0.4821042D-13 -0.3153926D+02
  0.1470527D+01  0.4848891D-13 -0.3154073D+02
  0.1526612D+01  0.4889439D-13 -0.3154225D+02
  0.1582763D+01  0.4923897D-13 -0.3154383D+02
  0.1638984D+01  0.4956818D-13 -0.3154546D+02
  0.1667121D+01  0.4974314D-13 -0.3154630D+02
  0.0000000D+00  0.0000000D+00 -0.3152089D+02
  0.2760696D-01  0.4062557D-13 -0.3152090D+02
  0.8282114D-01  0.4091092D-13 -0.3152095D+02
  0.1380389D+00  0.4116605D-13 -0.3152107D+02
  0.1932625D+00  0.4144592D-13 -0.3152124D+02
  0.2484945D+00  0.4170940D-13 -0.3152146D+02
  0.3037370D+00  0.4204905D-13 -0.3152174D+02
  0.3589927D+00  0.4231047D-13 -0.3152208D+02
  0.4142637D+00  0.4254815D-13 -0.3152248D+02
  0.4695525D+00  0.4281905D-13 -0.3152293D+02
  0.5248614D+00  0.4324068D-13 -0.3152344D+02
  0.5801929D+00  0.4346669D-13 -0.3152401D+02
  0.6355493D+00  0.4373595D-13 -0.3152463D+02
  0.6909331D+00  0.4402807D-13 -0.3152531D+02
  0.7463465D+00  0.4437317D-13 -0.3152605D+02
  0.8017921D+00  0.4465933D-13 -0.3152684D+02
  0.8572722D+00  0.4491827D-13 -0.3152769D+02
  0.9127892D+00  0.4525366D-13 -0.3152859D+02
  0.9683456D+00  0.4553542D-13 -0.3152955D+02
  0.1023944D+01  0.4588278D-13 -0.3153057D+02
  0.1079586D+01  0.4624863D-13 -0.3153164D+02
  0.1135275D+01  0.4653236D-13 -0.3153277D+02
  0.1191013D+01  0.4687864D-13 -0.3153396D+02
  0.1246803D+01  0.4718659D-13 -0.3153520D+02
  0.1302647D+01  0.4752460D-13 -0.3153650D+02
  0.1358547D+01  0.4782421D-13 -0.3153785D+02
  0.1414506D+01  0.4821042D-13 -0.3153926D+02
  0.1470527D+01  0.4848891D-13 -0.3154073D+02
  0.1526612D+01  0.4889439D-13 -0.3154225D+02
  0.1582763D+01  0.4923897D-13 -0.3154383D+02
  0.1638984D+01  0.4956818D-13 -0.3154546D+02
  0.1667121D+01  0.4974314D-13 -0.3154630D+02
  0.0000000D+00  0.0000000D+00 -0.3152089D+02
  0.2760696D-01  0.4062557D-13 -0.3152090D+02
  0.8282114D-01  0.4091092D-13 -0.3152095D+02
  0.1380389D+00  0.4116605D-13 -0.3152107D+02
  0.1932625D+00  0.4144592D-13 -0.3152124D+02
  0.2484945D+00  0.4170940D-13 -0.3152146D+02
  0.3037370D+00  0.4204905D-13 -0.3152174D+02
  0.3589927D+00  0.4231047D-13 -0.3152208D+02
  0.4142637D+00  0.4254815D-13 -0.3152248D+02
  0.4695525D+00  0.4281905D-13 -0.3152293D+02
  0.5248614D+00  0.4324068D-13 -0.3152344D+02
  0.5801929D+00  0.4346669D-13 -0.3152401D+02
  0.6355493D+00  0.4373595D-13 -0.3152463D+02
  0.6909331D+00  0.4402807D-13 -0.3152531D+02
  0.7463465D+00  0.4437317D-13 -0.3152605D+02
  0.8017921D+00  0.4465933D-13 -0.3152684D+02
  0.8572722D+00  0.4491827D-13 -0.3152769D+02
  0.9127892D+00  0.4525366D-13 -0.3152859D+02
  0.9683456D+00  0.4553542D-13 -0.3152955D+02
  0.1023944D+01  0.4588278D-13 -0.3153057D+02
  0.1079586D+01  0.4624863D-13 -0.3153164D+02
  0.1135275D+01  0.4653236D-13 -0.3153277D+02
  0.1191013D+01  0.4687864D-13 -0.3153396D+02
  0.1246803D+01  0.4718659D-13 -0.3153520D+02
  0.1302647D+01  0.4752460D-13 -0.3153650D+02
  0.1358547D+01  0.4782421D-13 -0.3153785D+02
  0.1414506D+01  0.4821042D-13 -0.3153926D+02
  0.1470527D+01  0.4848891D-13 -0.3154073D+02
  0.1526612D+01  0.4889439D-13 -0.3154225D+02
  0.1582763D+01  0.4923897D-13 -0.3154383D+02
  0.1638984D+01  0.4956818D-13 -0.3154546D+02
  0.1667121D+01  0.4974314D-13 -0.3154630D+02
  0.0000000D+00  0.0000000D+00 -0.3152089D+02
  0.2760696D-01  0.4062557D-13 -0.3152090D+02
  0.8282114D-01  0.4091092D-13 -0.3152095D+02
  0.1380389D+00  0.4116605D-13 -0.3152107D+02
  0.1932625D+00  0.4144592D-13 -0.3152124D+02
  0.2484945D+00  0.4170940D-13 -0.3152146D+02
  0.3037370D+00  0.4204905D-13 -0.3152174D+02
  0.3589927D+00  0.4231047D-13 -0.3152208D+02
  0.4142637D+00  0.4254815D-13 -0.3152248D+02
  0.4695525D+00  0.4281905D-13 -0.3152293D+02
  0.5248614D+00  0.4324068D-13 -0.3152344D+02
  0.5801929D+00  0.4346669D-13 -0.3152401D+02
  0.6355493D+00  0.4373595D-13 -0.3152463D+02
  0.6909331D+00  0.4402807D-13 -0.3152531D+02
  0.7463465D+00  0.4437317D-13 -0.3152605D+02
  0.8017921D+00  0.4465933D-13 -0.3152684D+02
  0.8572722D+00  0.4491827D-13 -0.3152769D+02
  0.9127892D+00  0.4525366D-13 -0.3152859D+02
  0.9683456D+00  0.4553542D-13 -0.3152955D+02
  0.1023944D+01  0.4588278D-13 -0.3153057D+02
  0.1079586D+01  0.4624863D-13 -0.3153164D+02
  0.1135275D+01  0.4653236D-13 -0.3153277D+02
  0.1191013D+01  0.4687864D-13 -0.3153396D+02
  0.1246803D+01  0.4718659D-13 -0.3153520D+02
  0.1302647D+01  0.4752460D-13 -0.3153650D+02
  0.1358547D+01  0.4782421D-13 -0.3153785D+02
  0.1414506D+01  0.4821042D-13 -0.3153926D+02
  0.1470527D+01  0.4848891D-13 -0.3154073D+02
  0.1526612D+01  0.4889439D-13 -0.3154225D+02
  0.1582763D+01  0.4923897D-13 -0.3154383D+02
  0.1638984D+01  0.4956818D-13 -0.3154546D+02
  0.1667121D+01  0.4974314D-13 -0.3154630D+02
  0.0000000D+00  0.0000000D+00 -0.3152089D+02
  0.2760696D-01  0.4062557D-13 -0.3152090D+02
  0.8282114D-01  0.4091092D-13 -0.3152095D+02
  0.1380389D+00  0.4116605D-13 -0.3152107D+02
  0.1932625D+00  0.4144592D-13 -0.3152124D+02
  0.2484945D+00  0.4170940D-13 -0.3152146D+02
  0.3037370D+00  0.4204905D-13 -0.3152174D+02
  0.3589927D+00  0.4231047D-13 -0.3152208D+02
  0.4142637D+00  0.4254815D-13 -0.3152248D+02
  0.4695525D+00  0.4281905D-13 -0.3152293D+02
  0.5248614D+00  0.4324068D-13 -0.3152344D+02
  0.5801929D+00  0.4346669D-13 -0.3152401D+02
  0.6355493D+00  0.4373595D-13 -0.3152463D+02
  0.6909331D+00  0.4402807D-13 -0.3152531D+02
  0.7463465D+00  0.4437317D-13 -0.3152605D+02
  0.8017921D+00  0.4465933D-13 -0.3152684D+02
  0.8572722D+00  0.4491827D-13 -0.3152769D+02
  0.9127892D+00  0.4525366D-13 -0.3152859D+02
  0.9683456D+00  0.4553542D-13 -0.3152955D+02
  0.1023944D+01  0.4588278D-13 -0.3153057D+02
  0.1079586D+01  0.4624863D-13 -0.3153164D+02
  0.1135275D+01  0.4653236D-13 -0.3153277D+02
  0.1191013D+01  0.4687864D-13 -0.3153396D+02
  0.1246803D+01  0.4718659D-13 -0.3153520D+02
  0.1302647D+01  0.4752460D-13 -0.3153650D+02
  0.1358547D+01  0.4782421D-13 -0.3153785D+02
  0.1414506D+01  0.4821042D-13 -0.3153926D+02
  0.1470527D+01  0.4848891D-13 -0.3154073D+02
  0.1526612D+01  0.4889439D-13 -0.3154225D+02
  0.1582763D+01  0.4923897D-13 -0.3154383D+02
  0.1638984D+01  0.4956818D-13 -0.3154546D+02
  0.1667121D+01  0.4974314D-13 -0.3154630D+02
  0.0000000D+00  0.0000000D+00 -0.3152089D+02
  0.2760696D-01  0.4062557D-13 -0.3152090D+02
  0.8282114D-01  0.4091092D-13 -0.3152095D+02
  0.1380389D+00  0.4116605D-13 -0.3152107D+02
  0.1932625D+00  0.4144592D-13 -0.3152124D+02
  0.2484945D+00  0.4170940D-13 -0.3152146D+02
  0.3037370D+00  0.4204905D-13 -0.3152174D+02
  0.3589927D+00  0.4231047D-13 -0.3152208D+02
  0.4142637D+00  0.4254815D-13 -0.3152248D+02
  0.4695525D+00  0.4281905D-13 -0.3152293D+02
  0.5248614D+00  0.4324068D-13 -0.3152344D+02
  0.5801929D+00  0.4346669D-13 -0.3152401D+02
  0.6355493D+00  0.4373595D-13 -0.3152463D+02
  0.6909331D+00  0.4402807D-13 -0.3152531D+02
  0.7463465D+00  0.4437317D-13 -0.3152605D+02
  0.8017921D+00  0.4465933D-13 -0.3152684D+02
  0.8572722D+00  0.4491827D-13 -0.3152769D+02
  0.9127892D+00  0.4525366D-13 -0.3152859D+02
  0.9683456D+00  0.4553542D-13 -0.3152955D+02
  0.1023944D+01  0.4588278D-13 -0.3153057D+02
  0.1079586D+01  0.4624863D-13 -0.3153164D+02
  0.1135275D+01  0.4653236D-13 -0.3153277D+02
  0.1191013D+01  0.4687864D-13 -0.3153396D+02
  0.1246803D+01  0.4718659D-13 -0.3153520D+02
  0.1302647D+01  0.4752460D-13 -0.3153650D+02
  0.1358547D+01  0.4782421D-13 -0.3153785D+02
  0.1414506D+01  0.4821042D-13 -0.3153926D+02
  0.1470527D+01  0.4848891D-13 -0.3154073D+02
  0.1526612D+01  0.4889439D-13 -0.3154225D+02
  0.1582763D+01  0.4923897D-13 -0.3154383D+02
  0.1638984D+01  0.4956818D-13 -0.3154546D+02
  0.1667121D+01  0.4974314D-13 -0.3154630D+02
  0.0000000D+00  0.0000000D+00 -0.3152089D+02
  0.2760696D-01  0.4062557D-13 -0.3152090D+02
  0.8282114D-01  0.4091092D-13 -0.3152095D+02
  0.1380389D+00  0.4116605D-13 -0.3152107D+02
  0.1932625D+00  0.4144592D-13 -0.3152124D+02
  0.2484945D+00  0.4170940D-13 -0.3152146D+02
  0.3037370D+00  0.4204905D-13 -0.3152174D+02
  0.3589927D+00  0.4231047D-13 -0.3152208D+02
  0.4142637D+00  0.4254815D-13 -0.3152248D+02
  0.4695525D+00  0.4281905D-13 -0.3152293D+02
  0.5248614D+00  0.4324068D-13 -0.3152344D+02
  0.5801929D+00  0.4346669D-13 -0.3152401D+02
  0.6355493D+00  0.4373595D-13 -0.3152463D+02
  0.6909331D+00  0.4402807D-13 -0.3152531D+02
  0.7463465D+00  0.4437317D-13 -0.3152605D+02
  0.8017921D+00  0.4465933D-13 -0.3152684D+02
  0.8572722D+00  0.4491827D-13 -0.3152769D+02
  0.9127892D+00  0.4525366D-13 -0.3152859D+02
  0.9683456D+00  0.4553542D-13 -0.3152955D+02
  0.1023944D+01  0.4588278D-13 -0.3153057D+02
  0.1079586D+01  0.4624863D-13 -0.3153164D+02
  0.1135275D+01  0.4653236D-13 -0.3153277D+02
  0.1191013D+01  0.4687864D-13 -0.3153396D+02
  0.1246803D+01  0.4718659D-13 -0.3153520D+02
  0.1302647D+01  0.4752460D-13 -0.3153650D+02
  0.1358547D+01  0.4782421D-13 -0.3153785D+02
  0.1414506D+01  0.4821042D-13 -0.3153926D+02
  0.1470527D+01  0.4848891D-13 -0.3154073D+02
  0.1526612D+01  0.4889439D-13 -0.3154225D+02
  0.1582763D+01  0.4923897D-13 -0.3154383D+02
  0.1638984D+01  0.4956818D-13 -0.3154546D+02
  0.1667121D+01  0.4974314D-13 -0.3154630D+02
  0.0000000D+00  0.0000000D+00 -0.3152089D+02
  0.2760696D-01  0.4062557D-13 -0.3152090D+02
  0.8282114D-01  0.4091092D-13 -0.3152095D+02
  0.1380389D+00  0.4116605D-13 -0.3152107D+02
  0.1932625D+00  0.4144592D-13 -0.3152124D+02
  0.2484945D+00  0.4170940D-13 -0.3152146D+02
  0.3037370D+00  0.4204905D-13 -0.3152174D+02
  0.3589927D+00  0.4231047D-13 -0.3152208D+02
  0.4142637D+00  0.4254815D-13 -0.3152248D+02
  0.4695525D+00  0.4281905D-13 -0.3152293D+02
  0.5248614D+00  0.4324068D-13 -0.3152344D+02
  0.5801929D+00  0.4346669D-13 -0.3152401D+02
  0.6355493D+00  0.4373595D-13 -0.3152463D+02
  0.6909331D+00  0.4402807D-13 -0.3152531D+02
  0.7463465D+00  0.4437317D-13 -0.3152605D+02
  0.8017921D+00  0.4465933D-13 -0.3152684D+02
  0.8572722D+00  0.4491827D-13 -0.3152769D+02
  0.9127892D+00  0.4525366D-13 -0.3152859D+02
  0.9683456D+00  0.4553542D-13 -0.3152955D+02
  0.1023944D+01  0.4588278D-13 -0.3153057D+02
  0.1079586D+01  0.4624863D-13 -0.3153164D+02
  0.1135275D+01  0.4653236D-13 -0.3153277D+02
  0.1191013D+01  0.4687864D-13 -0.3153396D+02
  0.1246803D+01  0.4718659D-13 -0.3153520D+02
  0.1302647D+01  0.4752460D-13 -0.3153650D+02
  0.1358547D+01  0.4782421D-13 -0.3153785D+02
  0.1414506D+01  0.4821042D-13 -0.3153926D+02
  0.1470527D+01  0.4848891D-13 -0.3154073D+02
  0.1526612D+01  0.4889439D-13 -0.3154225D+02
  0.1582763D+01  0.4923897D-13 -0.3154383D+02
  0.1638984D+01  0.4956818D-13 -0.3154546D+02
  0.1667121D+01  0.4974314D-13 -0.3154630D+02
  0.0000000D+00  0.0000000D+00 -0.3152089D+02
  0.2760696D-01  0.4062557D-13 -0.3152090D+02
  0.8282114D-01  0.4091092D-13 -0.3152095D+02
  0.1380389D+00  0.4116605D-13 -0.3152107D+02
  0.1932625D+00  0.4144592D-13 -0.3152124D+02
  0.2484945D+00  0.4170940D-13 -0.3152146D+02
  0.3037370D+00  0.4204905D-13 -0.3152174D+02
  0.3589927D+00  0.4231047D-13 -0.3152208D+02
  0.4142637D+00  0.4254815D-13 -0.3152248D+02
  0.4695525D+00  0.4281905D-13 -0.3152293D+02
  0.5248614D+00  0.4324068D-13 -0.3152344D+02
  0.5801929D+00  0.4346669D-13 -0.3152401D+02
  0.6355493D+00  0.4373595D-13 -0.3152463D+02
  0.6909331D+00  0.4402807D-13 -0.3152531D+02
  0.7463465D+00  0.4437317D-13 -0.3152605D+02
  0.8017921D+00  0.4465933D-13 -0.3152684D+02
  0.8572722D+00  0.4491827D-13 -0.3152769D+02
  0.9127892D+00  0.4525366D-13 -0.3152859D+02
  0.9683456D+00  0.4553542D-13 -0.3152955D+02
  0.1023944D+01  0.4588278D-13 -0.3153057D+02
  0.1079586D+01  0.4624863D-13 -0.3153164D+02
  0.1135275D+01  0.4653236D-13 -0.3153277D+02
  0.1191013D+01  0.4687864D-13 -0.3153396D+02
  0.1246803D+01  0.4718659D-13 -0.3153520D+02
  0.1302647D+01  0.4752460D-13 -0.3153650D+02
  0.1358547D+01  0.4782421D-13 -0.3153785D+02
  0.1414506D+01  0.4821042D-13 -0.3153926D+02
  0.1470527D+01  0.4848891D-13 -0.3154073D+02
  0.1526612D+01  0.4889439D-13 -0.3154225D+02
  0.1582763D+01  0.4923897D-13 -0.3154383D+02
  0.1638984D+01  0.4956818D-13 -0.3154546D+02
  0.1667121D+01  0.4974314D-13 -0.3154630D+02
  0.0000000D+00  0.0000000D+00 -0.3152089D+02
  0.2760696D-01  0.4062557D-13 -0.3152090D+02
  0.8282114D-01  0.4091092D-13 -0.3152095D+02
  0.1380389D+00  0.4116605D-13 -0.3152107D+02
  0.1932625D+00  0.4144592D-13 -0.3152124D+02
  0.2484945D+00  0.4170940D-13 -0.3152146D+02
  0.3037370D+00  0.4204905D-13 -0.3152174D+02
  0.3589927D+00  0.4231047D-13 -0.3152208D+02
  0.4142637D+00  0.4254815D-13 -0.3152248D+02
  0.4695525D+00  0.4281905D-13 -0.3152293D+02
  0.5248614D+00  0.4324068D-13 -0.3152344D+02
  0.5801929D+00  0.4346669D-13 -0.3152401D+02
  0.6355493D+00  0.4373595D-13 -0.3152463D+02
  0.6909331D+00  0.4402807D-13 -0.3152531D+02
  0.7463465D+00  0.4437317D-13 -0.3152605D+02
  0.8017921D+00  0.4465933D-13 -0.3152684D+02
  0.8572722D+00  0.4491827D-13 -0.3152769D+02
  0.9127892D+00  0.4525366D-13 -0.3152859D+02
  0.9683456D+00  0.4553542D-13 -0.3152955D+02
  0.1023944D+01  0.4588278D-13 -0.3153057D+02
  0.1079586D+01  0.4624863D-13 -0.3153164D+02
  0.1135275D+01  0.4653236D-13 -0.3153277D+02
  0.1191013D+01  0.4687864D-13 -0.3153396D+02
  0.1246803D+01  0.4718659D-13 -0.3153520D+02
  0.1302647D+01  0.4752460D-13 -0.3153650D+02
  0.1358547D+01  0.4782421D-13 -0.3153785D+02
  0.1414506D+01  0.4821042D-13 -0.3153926D+02
  0.1470527D+01  0.4848891D-13 -0.3154073D+02
  0.1526612D+01  0.4889439D-13 -0.3154225D+02
  0.1582763D+01  0.4923897D-13 -0.3154383D+02
  0.1638984D+01  0.4956818D-13 -0.3154546D+02
  0.1667121D+01  0.4974314D-13 -0.3154630D+02
  0.0000000D+00  0.0000000D+00 -0.3152089D+02
  0.2760696D-01  0.4062557D-13 -0.3152090D+02
  0.8282114D-01  0.4091092D-13 -0.3152095D+02
  0.1380389D+00  0.4116605D-13 -0.3152107D+02
  0.1932625D+00  0.4144592D-13 -0.3152124D+02
  0.2484945D+00  0.4170940D-13 -0.3152146D+02
  0.3037370D+00  0.4204905D-13 -0.3152174D+02
  0.3589927D+00  0.4231047D-13 -0.3152208D+02
  0.4142637D+00  0.4254815D-13 -0.3152248D+02
  0.4695525D+00  0.4281905D-13 -0.3152293D+02
  0.5248614D+00  0.4324068D-13 -0.3152344D+02
  0.5801929D+00  0.4346669D-13 -0.3152401D+02
  0.6355493D+00  0.4373595D-13 -0.3152463D+02
  0.6909331D+00  0.4402807D-13 -0.3152531D+02
  0.7463465D+00  0.4437317D-13 -0.3152605D+02
  0.8017921D+00  0.4465933D-13 -0.3152684D+02
  0.8572722D+00  0.4491827D-13 -0.3152769D+02
  0.9127892D+00  0.4525366D-13 -0.3152859D+02
  0.9683456D+00  0.4553542D-13 -0.3152955D+02
  0.1023944D+01  0.4588278D-13 -0.3153057D+02
  0.1079586D+01  0.4624863D-13 -0.3153164D+02
  0.1135275D+01  0.4653236D-13 -0.3153277D+02
  0.1191013D+01  0.4687864D-13 -0.3153396D+02
  0.1246803D+01  0.4718659D-13 -0.3153520D+02
  0.1302647D+01  0.4752460D-13 -0.3153650D+02
  0.1358547D+01  0.4782421D-13 -0.3153785D+02
  0.1414506D+01  0.4821042D-13 -0.3153926D+02
  0.1470527D+01  0.4848891D-13 -0.3154073D+02
  0.1526612D+01  0.4889439D-13 -0.3154225D+02
  0.1582763D+01  0.4923897D-13 -0.3154383D+02
  0.1638984D+01  0.4956818D-13 -0.3154546D+02
  0.1667121D+01  0.4974314D-13 -0.3154630D+02
  0.0000000D+00  0.0000000D+00 -0.3152089D+02
  0.2760696D-01  0.4062557D-13 -0.3152090D+02
  0.8282114D-01  0.4091092D-13 -0.3152095D+02
  0.1380389D+00  0.4116605D-13 -0.3152107D+02
  0.1932625D+00  0.4144592D-13 -0.3152124D+02
  0.2484945D+00  0.4170940D-13 -0.3152146D+02
  0.3037370D+00  0.4204905D-13 -0.3152174D+02
  0.3589927D+00  0.4231047D-13 -0.3152208D+02
  0.4142637D+00  0.4254815D-13 -0.3152248D+02
  0.4695525D+00  0.4281905D-13 -0.3152293D+02
  0.5248614D+00  0.4324068D-13 -0.3152344D+02
  0.5801929D+00  0.4346669D-13 -0.3152401D+02
  0.6355493D+00  0.4373595D-13 -0.3152463D+02
  0.6909331D+00  0.4402807D-13 -0.3152531D+02
  0.7463465D+00  0.4437317D-13 -0.3152605D+02
  0.8017921D+00  0.4465933D-13 -0.3152684D+02
  0.8572722D+00  0.4491827D-13 -0.3152769D+02
  0.9127892D+00  0.4525366D-13 -0.3152859D+02
  0.9683456D+00  0.4553542D-13 -0.3152955D+02
  0.1023944D+01  0.4588278D-13 -0.3153057D+02
  0.1079586D+01  0.4624863D-13 -0.3153164D+02
  0.1135275D+01  0.4653236D-13 -0.3153277D+02
  0.1191013D+01  0.4687864D-13 -0.3153396D+02
  0.1246803D+01  0.4718659D-13 -0.3153520D+02
  0.1302647D+01  0.4752460D-13 -0.3153650D+02
  0.1358547D+01  0.4782421D-13 -0.3153785D+02
  0.1414506D+01  0.4821042D-13 -0.3153926D+02
  0.1470527D+01  0.4848891D-13 -0.3154073D+02
  0.1526612D+01  0.4889439D-13 -0.3154225D+02
  0.1582763D+01  0.4923897D-13 -0.3154383D+02
  0.1638984D+01  0.4956818D-13 -0.3154546D+02
  0.1667121D+01  0.4974314D-13 -0.3154630D+02
  0.0000000D+00  0.0000000D+00 -0.3154849D+02
  0.2759982D-01  0.4063735D-13 -0.3154850D+02
  0.8279975D-01  0.4083612D-13 -0.3154856D+02
  0.1380032D+00  0.4117291D-13 -0.3154867D+02
  0.1932126D+00  0.4146545D-13 -0.3154884D+02
  0.2484303D+00  0.4172944D-13 -0.3154907D+02
  0.3036586D+00  0.4194662D-13 -0.3154936D+02
  0.3589000D+00  0.4227000D-13 -0.3154970D+02
  0.4141568D+00  0.4259698D-13 -0.3155011D+02
  0.4694313D+00  0.4285275D-13 -0.3155057D+02
  0.5247260D+00  0.4315555D-13 -0.3155108D+02
  0.5800433D+00  0.4343870D-13 -0.3155166D+02
  0.6353855D+00  0.4376008D-13 -0.3155229D+02
  0.6907550D+00  0.4404602D-13 -0.3155298D+02
  0.7461542D+00  0.4432197D-13 -0.3155372D+02
  0.8015856D+00  0.4465658D-13 -0.3155453D+02
  0.8570515D+00  0.4499189D-13 -0.3155539D+02
  0.9125543D+00  0.4528687D-13 -0.3155630D+02
  0.9680965D+00  0.4558422D-13 -0.3155728D+02
  0.1023681D+01  0.4586715D-13 -0.3155831D+02
  0.1079309D+01  0.4619396D-13 -0.3155940D+02
  0.1134984D+01  0.4648405D-13 -0.3156054D+02
  0.1190708D+01  0.4680075D-13 -0.3156175D+02
  0.1246483D+01  0.4713261D-13 -0.3156301D+02
  0.1302313D+01  0.4746893D-13 -0.3156432D+02
  0.1358199D+01  0.4780843D-13 -0.3156570D+02
  0.1414144D+01  0.4812772D-13 -0.3156713D+02
  0.1470151D+01  0.4854712D-13 -0.3156861D+02
  0.1526222D+01  0.4887660D-13 -0.3157015D+02
  0.1582359D+01  0.4920771D-13 -0.3157175D+02
  0.1638566D+01  0.4955436D-13 -0.3157341D+02
  0.1666696D+01  0.4977965D-13 -0.3157426D+02
  0.0000000D+00  0.0000000D+00 -0.3154849D+02
  0.2759982D-01  0.4063735D-13 -0.3154850D+02
  0.8279975D-01  0.4083612D-13 -0.3154856D+02
  0.1380032D+00  0.4117291D-13 -0.3154867D+02
  0.1932126D+00  0.4146545D-13 -0.3154884D+02
  0.2484303D+00  0.4172944D-13 -0.3154907D+02
  0.3036586D+00  0.4194662D-13 -0.3154936D+02
  0.3589000D+00  0.4227000D-13 -0.3154970D+02
  0.4141568D+00  0.4259698D-13 -0.3155011D+02
  0.4694313D+00  0.4285275D-13 -0.3155057D+02
  0.5247260D+00  0.4315555D-13 -0.3155108D+02
  0.5800433D+00  0.4343870D-13 -0.3155166D+02
  0.6353855D+00  0.4376008D-13 -0.3155229D+02
  0.6907550D+00  0.4404602D-13 -0.3155298D+02
  0.7461542D+00  0.4432197D-13 -0.3155372D+02
  0.8015856D+00  0.4465658D-13 -0.3155453D+02
  0.8570515D+00  0.4499189D-13 -0.3155539D+02
  0.9125543D+00  0.4528687D-13 -0.3155630D+02
  0.9680965D+00  0.4558422D-13 -0.3155728D+02
  0.1023681D+01  0.4586715D-13 -0.3155831D+02
  0.1079309D+01  0.4619396D-13 -0.3155940D+02
  0.1134984D+01  0.4648405D-13 -0.3156054D+02
  0.1190708D+01  0.4680075D-13 -0.3156175D+02
  0.1246483D+01  0.4713261D-13 -0.3156301D+02
  0.1302313D+01  0.4746893D-13 -0.3156432D+02
  0.1358199D+01  0.4780843D-13 -0.3156570D+02
  0.1414144D+01  0.4812772D-13 -0.3156713D+02
  0.1470151D+01  0.4854712D-13 -0.3156861D+02
  0.1526222D+01  0.4887660D-13 -0.3157015D+02
  0.1582359D+01  0.4920771D-13 -0.3157175D+02
  0.1638566D+01  0.4955436D-13 -0.3157341D+02
  0.1666696D+01  0.4977965D-13 -0.3157426D+02
  0.0000000D+00  0.0000000D+00 -0.3154849D+02
  0.2759982D-01  0.4063735D-13 -0.3154850D+02
  0.8279975D-01  0.4083612D-13 -0.3154856D+02
  0.1380032D+00  0.4117291D-13 -0.3154867D+02
  0.1932126D+00  0.4146545D-13 -0.3154884D+02
  0.2484303D+00  0.4172944D-13 -0.3154907D+02
  0.3036586D+00  0.4194662D-13 -0.3154936D+02
  0.3589000D+00  0.4227000D-13 -0.3154970D+02
  0.4141568D+00  0.4259698D-13 -0.3155011D+02
  0.4694313D+00  0.4285275D-13 -0.3155057D+02
  0.5247260D+00  0.4315555D-13 -0.3155108D+02
  0.5800433D+00  0.4343870D-13 -0.3155166D+02
  0.6353855D+00  0.4376008D-13 -0.3155229D+02
  0.6907550D+00  0.4404602D-13 -0.3155298D+02
  0.7461542D+00  0.4432197D-13 -0.3155372D+02
  0.8015856D+00  0.4465658D-13 -0.3155453D+02
  0.8570515D+00  0.4499189D-13 -0.3155539D+02
  0.9125543D+00  0.4528687D-13 -0.3155630D+02
  0.9680965D+00  0.4558422D-13 -0.3155728D+02
  0.1023681D+01  0.4586715D-13 -0.3155831D+02
  0.1079309D+01  0.4619396D-13 -0.3155940D+02
  0.1134984D+01  0.4648405D-13 -0.3156054D+02
  0.1190708D+01  0.4680075D-13 -0.3156175D+02
  0.1246483D+01  0.4713261D-13 -0.3156301D+02
  0.1302313D+01  0.4746893D-13 -0.3156432D+02
  0.1358199D+01  0.4780843D-13 -0.3156570D+02
  0.1414144D+01  0.4812772D-13 -0.3156713D+02
  0.1470151D+01  0.4854712D-13 -0.3156861D+02
  0.1526222D+01  0.4887660D-13 -0.3157015D+02
  0.1582359D+01  0.4920771D-13 -0.3157175D+02
  0.1638566D+01  0.4955436D-13 -0.3157341D+02
  0.1666696D+01  0.4977965D-13 -0.3157426D+02
  0.0000000D+00  0.0000000D+00 -0.3154849D+02
  0.2759982D-01  0.4063735D-13 -0.3154850D+02
  0.8279975D-01  0.4083612D-13 -0.3154856D+02
  0.1380032D+00  0.4117291D-13 -0.3154867D+02
  0.1932126D+00  0.4146545D-13 -0.3154884D+02
  0.2484303D+00  0.4172944D-13 -0.3154907D+02
  0.3036586D+00  0.4194662D-13 -0.3154936D+02
  0.3589000D+00  0.4227000D-13 -0.3154970D+02
  0.4141568D+00  0.4259698D-13 -0.3155011D+02
  0.4694313D+00  0.4285275D-13 -0.3155057D+02
  0.5247260D+00  0.4315555D-13 -0.3155108D+02
  0.5800433D+00  0.4343870D-13 -0.3155166D+02
  0.6353855D+00  0.4376008D-13 -0.3155229D+02
  0.6907550D+00  0.4404602D-13 -0.3155298D+02
  0.7461542D+00  0.4432197D-13 -0.3155372D+02
  0.8015856D+00  0.4465658D-13 -0.3155453D+02
  0.8570515D+00  0.4499189D-13 -0.3155539D+02
  0.9125543D+00  0.4528687D-13 -0.3155630D+02
  0.9680965D+00  0.4558422D-13 -0.3155728D+02
  0.1023681D+01  0.4586715D-13 -0.3155831D+02
  0.1079309D+01  0.4619396D-13 -0.3155940D+02
  0.1134984D+01  0.4648405D-13 -0.3156054D+02
  0.1190708D+01  0.4680075D-13 -0.3156175D+02
  0.1246483D+01  0.4713261D-13 -0.3156301D+02
  0.1302313D+01  0.4746893D-13 -0.3156432D+02
  0.1358199D+01  0.4780843D-13 -0.3156570D+02
  0.1414144D+01  0.4812772D-13 -0.3156713D+02
  0.1470151D+01  0.4854712D-13 -0.3156861D+02
  0.1526222D+01  0.4887660D-13 -0.3157015D+02
  0.1582359D+01  0.4920771D-13 -0.3157175D+02
  0.1638566D+01  0.4955436D-13 -0.3157341D+02
  0.1666696D+01  0.4977965D-13 -0.3157426D+02
  0.0000000D+00  0.0000000D+00 -0.3154849D+02
  0.2759982D-01  0.4063735D-13 -0.3154850D+02
  0.8279975D-01  0.4083612D-13 -0.3154856D+02
  0.1380032D+00  0.4117291D-13 -0.3154867D+02
  0.1932126D+00  0.4146545D-13 -0.3154884D+02
  0.2484303D+00  0.4172944D-13 -0.3154907D+02
  0.3036586D+00  0.4194662D-13 -0.3154936D+02
  0.3589000D+00  0.4227000D-13 -0.3154970D+02
  0.4141568D+00  0.4259698D-13 -0.3155011D+02
  0.4694313D+00  0.4285275D-13 -0.3155057D+02
  0.5247260D+00  0.4315555D-13 -0.3155108D+02
  0.5800433D+00  0.4343870D-13 -0.3155166D+02
  0.6353855D+00  0.4376008D-13 -0.3155229D+02
  0.6907550D+00  0.4404602D-13 -0.3155298D+02
  0.7461542D+00  0.4432197D-13 -0.3155372D+02
  0.8015856D+00  0.4465658D-13 -0.3155453D+02
  0.8570515D+00  0.4499189D-13 -0.3155539D+02
  0.9125543D+00  0.4528687D-13 -0.3155630D+02
  0.9680965D+00  0.4558422D-13 -0.3155728D+02
  0.1023681D+01  0.4586715D-13 -0.3155831D+02
  0.1079309D+01  0.4619396D-13 -0.3155940D+02
  0.1134984D+01  0.4648405D-13 -0.3156054D+02
  0.1190708D+01  0.4680075D-13 -0.3156175D+02
  0.1246483D+01  0.4713261D-13 -0.3156301D+02
  0.1302313D+01  0.4746893D-13 -0.3156432D+02
  0.1358199D+01  0.4780843D-13 -0.3156570D+02
  0.1414144D+01  0.4812772D-13 -0.3156713D+02
  0.1470151D+01  0.4854712D-13 -0.3156861D+02
  0.1526222D+01  0.4887660D-13 -0.3157015D+02
  0.1582359D+01  0.4920771D-13 -0.3157175D+02
  0.1638566D+01  0.4955436D-13 -0.3157341D+02
  0.1666696D+01  0.4977965D-13 -0.3157426D+02
  0.0000000D+00  0.0000000D+00 -0.3154849D+02
  0.2759982D-01  0.4063735D-13 -0.3154850D+02
  0.8279975D-01  0.4083612D-13 -0.3154856D+02
  0.1380032D+00  0.4117291D-13 -0.3154867D+02
  0.1932126D+00  0.4146545D-13 -0.3154884D+02
  0.2484303D+00  0.4172944D-13 -0.3154907D+02
  0.3036586D+00  0.4194662D-13 -0.3154936D+02
  0.3589000D+00  0.4227000D-13 -0.3154970D+02
  0.4141568D+00  0.4259698D-13 -0.3155011D+02
  0.4694313D+00  0.4285275D-13 -0.3155057D+02
  0.5247260D+00  0.4315555D-13 -0.3155108D+02
  0.5800433D+00  0.4343870D-13 -0.3155166D+02
  0.6353855D+00  0.4376008D-13 -0.3155229D+02
  0.6907550D+00  0.4404602D-13 -0.3155298D+02
  0.7461542D+00  0.4432197D-13 -0.3155372D+02
  0.8015856D+00  0.4465658D-13 -0.3155453D+02
  0.8570515D+00  0.4499189D-13 -0.3155539D+02
  0.9125543D+00  0.4528687D-13 -0.3155630D+02
  0.9680965D+00  0.4558422D-13 -0.3155728D+02
  0.1023681D+01  0.4586715D-13 -0.3155831D+02
  0.1079309D+01  0.4619396D-13 -0.3155940D+02
  0.1134984D+01  0.4648405D-13 -0.3156054D+02
  0.1190708D+01  0.4680075D-13 -0.3156175D+02
  0.1246483D+01  0.4713261D-13 -0.3156301D+02
  0.1302313D+01  0.4746893D-13 -0.3156432D+02
  0.1358199D+01  0.4780843D-13 -0.3156570D+02
  0.1414144D+01  0.4812772D-13 -0.3156713D+02
  0.1470151D+01  0.4854712D-13 -0.3156861D+02
  0.1526222D+01  0.4887660D-13 -0.3157015D+02
  0.1582359D+01  0.4920771D-13 -0.3157175D+02
  0.1638566D+01  0.4955436D-13 -0.3157341D+02
  0.1666696D+01  0.4977965D-13 -0.3157426D+02
  0.0000000D+00  0.0000000D+00 -0.3154849D+02
  0.2759982D-01  0.4063735D-13 -0.3154850D+02
  0.8279975D-01  0.4083612D-13 -0.3154856D+02
  0.1380032D+00  0.4117291D-13 -0.3154867D+02
  0.1932126D+00  0.4146545D-13 -0.3154884D+02
  0.2484303D+00  0.4172944D-13 -0.3154907D+02
  0.3036586D+00  0.4194662D-13 -0.3154936D+02
  0.3589000D+00  0.4227000D-13 -0.3154970D+02
  0.4141568D+00  0.4259698D-13 -0.3155011D+02
  0.4694313D+00  0.4285275D-13 -0.3155057D+02
  0.5247260D+00  0.4315555D-13 -0.3155108D+02
  0.5800433D+00  0.4343870D-13 -0.3155166D+02
  0.6353855D+00  0.4376008D-13 -0.3155229D+02
  0.6907550D+00  0.4404602D-13 -0.3155298D+02
  0.7461542D+00  0.4432197D-13 -0.3155372D+02
  0.8015856D+00  0.4465658D-13 -0.3155453D+02
  0.8570515D+00  0.4499189D-13 -0.3155539D+02
  0.9125543D+00  0.4528687D-13 -0.3155630D+02
  0.9680965D+00  0.4558422D-13 -0.3155728D+02
  0.1023681D+01  0.4586715D-13 -0.3155831D+02
  0.1079309D+01  0.4619396D-13 -0.3155940D+02
  0.1134984D+01  0.4648405D-13 -0.3156054D+02
  0.1190708D+01  0.4680075D-13 -0.3156175D+02
  0.1246483D+01  0.4713261D-13 -0.3156301D+02
  0.1302313D+01  0.4746893D-13 -0.3156432D+02
  0.1358199D+01  0.4780843D-13 -0.3156570D+02
  0.1414144D+01  0.4812772D-13 -0.3156713D+02
  0.1470151D+01  0.4854712D-13 -0.3156861D+02
  0.1526222D+01  0.4887660D-13 -0.3157015D+02
  0.1582359D+01  0.4920771D-13 -0.3157175D+02
  0.1638566D+01  0.4955436D-13 -0.3157341D+02
  0.1666696D+01  0.4977965D-13 -0.3157426D+02
  0.0000000D+00  0.0000000D+00 -0.3154849D+02
  0.2759982D-01  0.4063735D-13 -0.3154850D+02
  0.8279975D-01  0.4083612D-13 -0.3154856D+02
  0.1380032D+00  0.4117291D-13 -0.3154867D+02
  0.1932126D+00  0.4146545D-13 -0.3154884D+02
  0.2484303D+00  0.4172944D-13 -0.3154907D+02
  0.3036586D+00  0.4194662D-13 -0.3154936D+02
  0.3589000D+00  0.4227000D-13 -0.3154970D+02
  0.4141568D+00  0.4259698D-13 -0.3155011D+02
  0.4694313D+00  0.4285275D-13 -0.3155057D+02
  0.5247260D+00  0.4315555D-13 -0.3155108D+02
  0.5800433D+00  0.4343870D-13 -0.3155166D+02
  0.6353855D+00  0.4376008D-13 -0.3155229D+02
  0.6907550D+00  0.4404602D-13 -0.3155298D+02
  0.7461542D+00  0.4432197D-13 -0.3155372D+02
  0.8015856D+00  0.4465658D-13 -0.3155453D+02
  0.8570515D+00  0.4499189D-13 -0.3155539D+02
  0.9125543D+00  0.4528687D-13 -0.3155630D+02
  0.9680965D+00  0.4558422D-13 -0.3155728D+02
  0.1023681D+01  0.4586715D-13 -0.3155831D+02
  0.1079309D+01  0.4619396D-13 -0.3155940D+02
  0.1134984D+01  0.4648405D-13 -0.3156054D+02
  0.1190708D+01  0.4680075D-13 -0.3156175D+02
  0.1246483D+01  0.4713261D-13 -0.3156301D+02
  0.1302313D+01  0.4746893D-13 -0.3156432D+02
  0.1358199D+01  0.4780843D-13 -0.3156570D+02
  0.1414144D+01  0.4812772D-13 -0.3156713D+02
  0.1470151D+01  0.4854712D-13 -0.3156861D+02
  0.1526222D+01  0.4887660D-13 -0.3157015D+02
  0.1582359D+01  0.4920771D-13 -0.3157175D+02
  0.1638566D+01  0.4955436D-13 -0.3157341D+02
  0.1666696D+01  0.4977965D-13 -0.3157426D+02
  0.0000000D+00  0.0000000D+00 -0.3154849D+02
  0.2759982D-01  0.4063735D-13 -0.3154850D+02
  0.8279975D-01  0.4083612D-13 -0.3154856D+02
  0.1380032D+00  0.4117291D-13 -0.3154867D+02
  0.1932126D+00  0.4146545D-13 -0.3154884D+02
  0.2484303D+00  0.4172944D-13 -0.3154907D+02
  0.3036586D+00  0.4194662D-13 -0.3154936D+02
  0.3589000D+00  0.4227000D-13 -0.3154970D+02
  0.4141568D+00  0.4259698D-13 -0.3155011D+02
  0.4694313D+00  0.4285275D-13 -0.3155057D+02
  0.5247260D+00  0.4315555D-13 -0.3155108D+02
  0.5800433D+00  0.4343870D-13 -0.3155166D+02
  0.6353855D+00  0.4376008D-13 -0.3155229D+02
  0.6907550D+00  0.4404602D-13 -0.3155298D+02
  0.7461542D+00  0.4432197D-13 -0.3155372D+02
  0.8015856D+00  0.4465658D-13 -0.3155453D+02
  0.8570515D+00  0.4499189D-13 -0.3155539D+02
  0.9125543D+00  0.4528687D-13 -0.3155630D+02
  0.9680965D+00  0.4558422D-13 -0.3155728D+02
  0.1023681D+01  0.4586715D-13 -0.3155831D+02
  0.1079309D+01  0.4619396D-13 -0.3155940D+02
  0.1134984D+01  0.4648405D-13 -0.3156054D+02
  0.1190708D+01  0.4680075D-13 -0.3156175D+02
  0.1246483D+01  0.4713261D-13 -0.3156301D+02
  0.1302313D+01  0.4746893D-13 -0.3156432D+02
  0.1358199D+01  0.4780843D-13 -0.3156570D+02
  0.1414144D+01  0.4812772D-13 -0.3156713D+02
  0.1470151D+01  0.4854712D-13 -0.3156861D+02
  0.1526222D+01  0.4887660D-13 -0.3157015D+02
  0.1582359D+01  0.4920771D-13 -0.3157175D+02
  0.1638566D+01  0.4955436D-13 -0.3157341D+02
  0.1666696D+01  0.4977965D-13 -0.3157426D+02
  0.0000000D+00  0.0000000D+00 -0.3154849D+02
  0.2759982D-01  0.4063735D-13 -0.3154850D+02
  0.8279975D-01  0.4083612D-13 -0.3154856D+02
  0.1380032D+00  0.4117291D-13 -0.3154867D+02
  0.1932126D+00  0.4146545D-13 -0.3154884D+02
  0.2484303D+00  0.4172944D-13 -0.3154907D+02
  0.3036586D+00  0.4194662D-13 -0.3154936D+02
  0.3589000D+00  0.4227000D-13 -0.3154970D+02
  0.4141568D+00  0.4259698D-13 -0.3155011D+02
  0.4694313D+00  0.4285275D-13 -0.3155057D+02
  0.5247260D+00  0.4315555D-13 -0.3155108D+02
  0.5800433D+00  0.4343870D-13 -0.3155166D+02
  0.6353855D+00  0.4376008D-13 -0.3155229D+02
  0.6907550D+00  0.4404602D-13 -0.3155298D+02
  0.7461542D+00  0.4432197D-13 -0.3155372D+02
  0.8015856D+00  0.4465658D-13 -0.3155453D+02
  0.8570515D+00  0.4499189D-13 -0.3155539D+02
  0.9125543D+00  0.4528687D-13 -0.3155630D+02
  0.9680965D+00  0.4558422D-13 -0.3155728D+02
  0.1023681D+01  0.4586715D-13 -0.3155831D+02
  0.1079309D+01  0.4619396D-13 -0.3155940D+02
  0.1134984D+01  0.4648405D-13 -0.3156054D+02
  0.1190708D+01  0.4680075D-13 -0.3156175D+02
  0.1246483D+01  0.4713261D-13 -0.3156301D+02
  0.1302313D+01  0.4746893D-13 -0.3156432D+02
  0.1358199D+01  0.4780843D-13 -0.3156570D+02
  0.1414144D+01  0.4812772D-13 -0.3156713D+02
  0.1470151D+01  0.4854712D-13 -0.3156861D+02
  0.1526222D+01  0.4887660D-13 -0.3157015D+02
  0.1582359D+01  0.4920771D-13 -0.3157175D+02
  0.1638566D+01  0.4955436D-13 -0.3157341D+02
  0.1666696D+01  0.4977965D-13 -0.3157426D+02
  0.0000000D+00  0.0000000D+00 -0.3154849D+02
  0.2759982D-01  0.4063735D-13 -0.3154850D+02
  0.8279975D-01  0.4083612D-13 -0.3154856D+02
  0.1380032D+00  0.4117291D-13 -0.3154867D+02
  0.1932126D+00  0.4146545D-13 -0.3154884D+02
  0.2484303D+00  0.4172944D-13 -0.3154907D+02
  0.3036586D+00  0.4194662D-13 -0.3154936D+02
  0.3589000D+00  0.4227000D-13 -0.3154970D+02
  0.4141568D+00  0.4259698D-13 -0.3155011D+02
  0.4694313D+00  0.4285275D-13 -0.3155057D+02
  0.5247260D+00  0.4315555D-13 -0.3155108D+02
  0.5800433D+00  0.4343870D-13 -0.3155166D+02
  0.6353855D+00  0.4376008D-13 -0.3155229D+02
  0.6907550D+00  0.4404602D-13 -0.3155298D+02
  0.7461542D+00  0.4432197D-13 -0.3155372D+02
  0.8015856D+00  0.4465658D-13 -0.3155453D+02
  0.8570515D+00  0.4499189D-13 -0.3155539D+02
  0.9125543D+00  0.4528687D-13 -0.3155630D+02
  0.9680965D+00  0.4558422D-13 -0.3155728D+02
  0.1023681D+01  0.4586715D-13 -0.3155831D+02
  0.1079309D+01  0.4619396D-13 -0.3155940D+02
  0.1134984D+01  0.4648405D-13 -0.3156054D+02
  0.1190708D+01  0.4680075D-13 -0.3156175D+02
  0.1246483D+01  0.4713261D-13 -0.3156301D+02
  0.1302313D+01  0.4746893D-13 -0.3156432D+02
  0.1358199D+01  0.4780843D-13 -0.3156570D+02
  0.1414144D+01  0.4812772D-13 -0.3156713D+02
  0.1470151D+01  0.4854712D-13 -0.3156861D+02
  0.1526222D+01  0.4887660D-13 -0.3157015D+02
  0.1582359D+01  0.4920771D-13 -0.3157175D+02
  0.1638566D+01  0.4955436D-13 -0.3157341D+02
  0.1666696D+01  0.4977965D-13 -0.3157426D+02
  0.0000000D+00  0.0000000D+00 -0.3154849D+02
  0.2759982D-01  0.4063735D-13 -0.3154850D+02
  0.8279975D-01  0.4083612D-13 -0.3154856D+02
  0.1380032D+00  0.4117291D-13 -0.3154867D+02
  0.1932126D+00  0.4146545D-13 -0.3154884D+02
  0.2484303D+00  0.4172944D-13 -0.3154907D+02
  0.3036586D+00  0.4194662D-13 -0.3154936D+02
  0.3589000D+00  0.4227000D-13 -0.3154970D+02
  0.4141568D+00  0.4259698D-13 -0.3155011D+02
  0.4694313D+00  0.4285275D-13 -0.3155057D+02
  0.5247260D+00  0.4315555D-13 -0.3155108D+02
  0.5800433D+00  0.4343870D-13 -0.3155166D+02
  0.6353855D+00  0.4376008D-13 -0.3155229D+02
  0.6907550D+00  0.4404602D-13 -0.3155298D+02
  0.7461542D+00  0.4432197D-13 -0.3155372D+02
  0.8015856D+00  0.4465658D-13 -0.3155453D+02
  0.8570515D+00  0.4499189D-13 -0.3155539D+02
  0.9125543D+00  0.4528687D-13 -0.3155630D+02
  0.9680965D+00  0.4558422D-13 -0.3155728D+02
  0.1023681D+01  0.4586715D-13 -0.3155831D+02
  0.1079309D+01  0.4619396D-13 -0.3155940D+02
  0.1134984D+01  0.4648405D-13 -0.3156054D+02
  0.1190708D+01  0.4680075D-13 -0.3156175D+02
  0.1246483D+01  0.4713261D-13 -0.3156301D+02
  0.1302313D+01  0.4746893D-13 -0.3156432D+02
  0.1358199D+01  0.4780843D-13 -0.3156570D+02
  0.1414144D+01  0.4812772D-13 -0.3156713D+02
  0.1470151D+01  0.4854712D-13 -0.3156861D+02
  0.1526222D+01  0.4887660D-13 -0.3157015D+02
  0.1582359D+01  0.4920771D-13 -0.3157175D+02
  0.1638566D+01  0.4955436D-13 -0.3157341D+02
  0.1666696D+01  0.4977965D-13 -0.3157426D+02
  0.0000000D+00  0.0000000D+00 -0.3154849D+02
  0.2759982D-01  0.4063735D-13 -0.3154850D+02
  0.8279975D-01  0.4083612D-13 -0.3154856D+02
  0.1380032D+00  0.4117291D-13 -0.3154867D+02
  0.1932126D+00  0.4146545D-13 -0.3154884D+02
  0.2484303D+00  0.4172944D-13 -0.3154907D+02
  0.3036586D+00  0.4194662D-13 -0.3154936D+02
  0.3589000D+00  0.4227000D-13 -0.3154970D+02
  0.4141568D+00  0.4259698D-13 -0.3155011D+02
  0.4694313D+00  0.4285275D-13 -0.3155057D+02
  0.5247260D+00  0.4315555D-13 -0.3155108D+02
  0.5800433D+00  0.4343870D-13 -0.3155166D+02
  0.6353855D+00  0.4376008D-13 -0.3155229D+02
  0.6907550D+00  0.4404602D-13 -0.3155298D+02
  0.7461542D+00  0.4432197D-13 -0.3155372D+02
  0.8015856D+00  0.4465658D-13 -0.3155453D+02
  0.8570515D+00  0.4499189D-13 -0.3155539D+02
  0.9125543D+00  0.4528687D-13 -0.3155630D+02
  0.9680965D+00  0.4558422D-13 -0.3155728D+02
  0.1023681D+01  0.4586715D-13 -0.3155831D+02
  0.1079309D+01  0.4619396D-13 -0.3155940D+02
  0.1134984D+01  0.4648405D-13 -0.3156054D+02
  0.1190708D+01  0.4680075D-13 -0.3156175D+02
  0.1246483D+01  0.4713261D-13 -0.3156301D+02
  0.1302313D+01  0.4746893D-13 -0.3156432D+02
  0.1358199D+01  0.4780843D-13 -0.3156570D+02
  0.1414144D+01  0.4812772D-13 -0.3156713D+02
  0.1470151D+01  0.4854712D-13 -0.3156861D+02
  0.1526222D+01  0.4887660D-13 -0.3157015D+02
  0.1582359D+01  0.4920771D-13 -0.3157175D+02
  0.1638566D+01  0.4955436D-13 -0.3157341D+02
  0.1666696D+01  0.4977965D-13 -0.3157426D+02
  0.0000000D+00  0.0000000D+00 -0.3154849D+02
  0.2759982D-01  0.4063735D-13 -0.3154850D+02
  0.8279975D-01  0.4083612D-13 -0.3154856D+02
  0.1380032D+00  0.4117291D-13 -0.3154867D+02
  0.1932126D+00  0.4146545D-13 -0.3154884D+02
  0.2484303D+00  0.4172944D-13 -0.3154907D+02
  0.3036586D+00  0.4194662D-13 -0.3154936D+02
  0.3589000D+00  0.4227000D-13 -0.3154970D+02
  0.4141568D+00  0.4259698D-13 -0.3155011D+02
  0.4694313D+00  0.4285275D-13 -0.3155057D+02
  0.5247260D+00  0.4315555D-13 -0.3155108D+02
  0.5800433D+00  0.4343870D-13 -0.3155166D+02
  0.6353855D+00  0.4376008D-13 -0.3155229D+02
  0.6907550D+00  0.4404602D-13 -0.3155298D+02
  0.7461542D+00  0.4432197D-13 -0.3155372D+02
  0.8015856D+00  0.4465658D-13 -0.3155453D+02
  0.8570515D+00  0.4499189D-13 -0.3155539D+02
  0.9125543D+00  0.4528687D-13 -0.3155630D+02
  0.9680965D+00  0.4558422D-13 -0.3155728D+02
  0.1023681D+01  0.4586715D-13 -0.3155831D+02
  0.1079309D+01  0.4619396D-13 -0.3155940D+02
  0.1134984D+01  0.4648405D-13 -0.3156054D+02
  0.1190708D+01  0.4680075D-13 -0.3156175D+02
  0.1246483D+01  0.4713261D-13 -0.3156301D+02
  0.1302313D+01  0.4746893D-13 -0.3156432D+02
  0.1358199D+01  0.4780843D-13 -0.3156570D+02
  0.1414144D+01  0.4812772D-13 -0.3156713D+02
  0.1470151D+01  0.4854712D-13 -0.3156861D+02
  0.1526222D+01  0.4887660D-13 -0.3157015D+02
  0.1582359D+01  0.4920771D-13 -0.3157175D+02
  0.1638566D+01  0.4955436D-13 -0.3157341D+02
  0.1666696D+01  0.4977965D-13 -0.3157426D+02
  0.0000000D+00  0.0000000D+00 -0.3154849D+02
  0.2759982D-01  0.4063735D-13 -0.3154850D+02
  0.8279975D-01  0.4083612D-13 -0.3154856D+02
  0.1380032D+00  0.4117291D-13 -0.3154867D+02
  0.1932126D+00  0.4146545D-13 -0.3154884D+02
  0.2484303D+00  0.4172944D-13 -0.3154907D+02
  0.3036586D+00  0.4194662D-13 -0.3154936D+02
  0.3589000D+00  0.4227000D-13 -0.3154970D+02
  0.4141568D+00  0.4259698D-13 -0.3155011D+02
  0.4694313D+00  0.4285275D-13 -0.3155057D+02
  0.5247260D+00  0.4315555D-13 -0.3155108D+02
  0.5800433D+00  0.4343870D-13 -0.3155166D+02
  0.6353855D+00  0.4376008D-13 -0.3155229D+02
  0.6907550D+00  0.4404602D-13 -0.3155298D+02
  0.7461542D+00  0.4432197D-13 -0.3155372D+02
  0.8015856D+00  0.4465658D-13 -0.3155453D+02
  0.8570515D+00  0.4499189D-13 -0.3155539D+02
  0.9125543D+00  0.4528687D-13 -0.3155630D+02
  0.9680965D+00  0.4558422D-13 -0.3155728D+02
  0.1023681D+01  0.4586715D-13 -0.3155831D+02
  0.1079309D+01  0.4619396D-13 -0.3155940D+02
  0.1134984D+01  0.4648405D-13 -0.3156054D+02
  0.1190708D+01  0.4680075D-13 -0.3156175D+02
  0.1246483D+01  0.4713261D-13 -0.3156301D+02
  0.1302313D+01  0.4746893D-13 -0.3156432D+02
  0.1358199D+01  0.4780843D-13 -0.3156570D+02
  0.1414144D+01  0.4812772D-13 -0.3156713D+02
  0.1470151D+01  0.4854712D-13 -0.3156861D+02
  0.1526222D+01  0.4887660D-13 -0.3157015D+02
  0.1582359D+01  0.4920771D-13 -0.3157175D+02
  0.1638566D+01  0.4955436D-13 -0.3157341D+02
  0.1666696D+01  0.4977965D-13 -0.3157426D+02
  0.0000000D+00  0.0000000D+00 -0.3154849D+02
  0.2759982D-01  0.4063735D-13 -0.3154850D+02
  0.8279975D-01  0.4083612D-13 -0.3154856D+02
  0.1380032D+00  0.4117291D-13 -0.3154867D+02
  0.1932126D+00  0.4146545D-13 -0.3154884D+02
  0.2484303D+00  0.4172944D-13 -0.3154907D+02
  0.3036586D+00  0.4194662D-13 -0.3154936D+02
  0.3589000D+00  0.4227000D-13 -0.3154970D+02
  0.4141568D+00  0.4259698D-13 -0.3155011D+02
  0.4694313D+00  0.4285275D-13 -0.3155057D+02
  0.5247260D+00  0.4315555D-13 -0.3155108D+02
  0.5800433D+00  0.4343870D-13 -0.3155166D+02
  0.6353855D+00  0.4376008D-13 -0.3155229D+02
  0.6907550D+00  0.4404602D-13 -0.3155298D+02
  0.7461542D+00  0.4432197D-13 -0.3155372D+02
  0.8015856D+00  0.4465658D-13 -0.3155453D+02
  0.8570515D+00  0.4499189D-13 -0.3155539D+02
  0.9125543D+00  0.4528687D-13 -0.3155630D+02
  0.9680965D+00  0.4558422D-13 -0.3155728D+02
  0.1023681D+01  0.4586715D-13 -0.3155831D+02
  0.1079309D+01  0.4619396D-13 -0.3155940D+02
  0.1134984D+01  0.4648405D-13 -0.3156054D+02
  0.1190708D+01  0.4680075D-13 -0.3156175D+02
  0.1246483D+01  0.4713261D-13 -0.3156301D+02
  0.1302313D+01  0.4746893D-13 -0.3156432D+02
  0.1358199D+01  0.4780843D-13 -0.3156570D+02
  0.1414144D+01  0.4812772D-13 -0.3156713D+02
  0.1470151D+01  0.4854712D-13 -0.3156861D+02
  0.1526222D+01  0.4887660D-13 -0.3157015D+02
  0.1582359D+01  0.4920771D-13 -0.3157175D+02
  0.1638566D+01  0.4955436D-13 -0.3157341D+02
  0.1666696D+01  0.4977965D-13 -0.3157426D+02
  0.0000000D+00  0.0000000D+00 -0.3154849D+02
  0.2759982D-01  0.4063735D-13 -0.3154850D+02
  0.8279975D-01  0.4083612D-13 -0.3154856D+02
  0.1380032D+00  0.4117291D-13 -0.3154867D+02
  0.1932126D+00  0.4146545D-13 -0.3154884D+02
  0.2484303D+00  0.4172944D-13 -0.3154907D+02
  0.3036586D+00  0.4194662D-13 -0.3154936D+02
  0.3589000D+00  0.4227000D-13 -0.3154970D+02
  0.4141568D+00  0.4259698D-13 -0.3155011D+02
  0.4694313D+00  0.4285275D-13 -0.3155057D+02
  0.5247260D+00  0.4315555D-13 -0.3155108D+02
  0.5800433D+00  0.4343870D-13 -0.3155166D+02
  0.6353855D+00  0.4376008D-13 -0.3155229D+02
  0.6907550D+00  0.4404602D-13 -0.3155298D+02
  0.7461542D+00  0.4432197D-13 -0.3155372D+02
  0.8015856D+00  0.4465658D-13 -0.3155453D+02
  0.8570515D+00  0.4499189D-13 -0.3155539D+02
  0.9125543D+00  0.4528687D-13 -0.3155630D+02
  0.9680965D+00  0.4558422D-13 -0.3155728D+02
  0.1023681D+01  0.4586715D-13 -0.3155831D+02
  0.1079309D+01  0.4619396D-13 -0.3155940D+02
  0.1134984D+01  0.4648405D-13 -0.3156054D+02
  0.1190708D+01  0.4680075D-13 -0.3156175D+02
  0.1246483D+01  0.4713261D-13 -0.3156301D+02
  0.1302313D+01  0.4746893D-13 -0.3156432D+02
  0.1358199D+01  0.4780843D-13 -0.3156570D+02
  0.1414144D+01  0.4812772D-13 -0.3156713D+02
  0.1470151D+01  0.4854712D-13 -0.3156861D+02
  0.1526222D+01  0.4887660D-13 -0.3157015D+02
  0.1582359D+01  0.4920771D-13 -0.3157175D+02
  0.1638566D+01  0.4955436D-13 -0.3157341D+02
  0.1666696D+01  0.4977965D-13 -0.3157426D+02
  0.0000000D+00  0.0000000D+00 -0.3154849D+02
  0.2759982D-01  0.4063735D-13 -0.3154850D+02
  0.8279975D-01  0.4083612D-13 -0.3154856D+02
  0.1380032D+00  0.4117291D-13 -0.3154867D+02
  0.1932126D+00  0.4146545D-13 -0.3154884D+02
  0.2484303D+00  0.4172944D-13 -0.3154907D+02
  0.3036586D+00  0.4194662D-13 -0.3154936D+02
  0.3589000D+00  0.4227000D-13 -0.3154970D+02
  0.4141568D+00  0.4259698D-13 -0.3155011D+02
  0.4694313D+00  0.4285275D-13 -0.3155057D+02
  0.5247260D+00  0.4315555D-13 -0.3155108D+02
  0.5800433D+00  0.4343870D-13 -0.3155166D+02
  0.6353855D+00  0.4376008D-13 -0.3155229D+02
  0.6907550D+00  0.4404602D-13 -0.3155298D+02
  0.7461542D+00  0.4432197D-13 -0.3155372D+02
  0.8015856D+00  0.4465658D-13 -0.3155453D+02
  0.8570515D+00  0.4499189D-13 -0.3155539D+02
  0.9125543D+00  0.4528687D-13 -0.3155630D+02
  0.9680965D+00  0.4558422D-13 -0.3155728D+02
  0.1023681D+01  0.4586715D-13 -0.3155831D+02
  0.1079309D+01  0.4619396D-13 -0.3155940D+02
  0.1134984D+01  0.4648405D-13 -0.3156054D+02
  0.1190708D+01  0.4680075D-13 -0.3156175D+02
  0.1246483D+01  0.4713261D-13 -0.3156301D+02
  0.1302313D+01  0.4746893D-13 -0.3156432D+02
  0.1358199D+01  0.4780843D-13 -0.3156570D+02
  0.1414144D+01  0.4812772D-13 -0.3156713D+02
  0.1470151D+01  0.4854712D-13 -0.3156861D+02
  0.1526222D+01  0.4887660D-13 -0.3157015D+02
  0.1582359D+01  0.4920771D-13 -0.3157175D+02
  0.1638566D+01  0.4955436D-13 -0.3157341D+02
  0.1666696D+01  0.4977965D-13 -0.3157426D+02
  0.0000000D+00  0.0000000D+00 -0.3154849D+02
  0.2759982D-01  0.4063735D-13 -0.3154850D+02
  0.8279975D-01  0.4083612D-13 -0.3154856D+02
  0.1380032D+00  0.4117291D-13 -0.3154867D+02
  0.1932126D+00  0.4146545D-13 -0.3154884D+02
  0.2484303D+00  0.4172944D-13 -0.3154907D+02
  0.3036586D+00  0.4194662D-13 -0.3154936D+02
  0.3589000D+00  0.4227000D-13 -0.3154970D+02
  0.4141568D+00  0.4259698D-13 -0.3155011D+02
  0.4694313D+00  0.4285275D-13 -0.3155057D+02
  0.5247260D+00  0.4315555D-13 -0.3155108D+02
  0.5800433D+00  0.4343870D-13 -0.3155166D+02
  0.6353855D+00  0.4376008D-13 -0.3155229D+02
  0.6907550D+00  0.4404602D-13 -0.3155298D+02
  0.7461542D+00  0.4432197D-13 -0.3155372D+02
  0.8015856D+00  0.4465658D-13 -0.3155453D+02
  0.8570515D+00  0.4499189D-13 -0.3155539D+02
  0.9125543D+00  0.4528687D-13 -0.3155630D+02
  0.9680965D+00  0.4558422D-13 -0.3155728D+02
  0.1023681D+01  0.4586715D-13 -0.3155831D+02
  0.1079309D+01  0.4619396D-13 -0.3155940D+02
  0.1134984D+01  0.4648405D-13 -0.3156054D+02
  0.1190708D+01  0.4680075D-13 -0.3156175D+02
  0.1246483D+01  0.4713261D-13 -0.3156301D+02
  0.1302313D+01  0.4746893D-13 -0.3156432D+02
  0.1358199D+01  0.4780843D-13 -0.3156570D+02
  0.1414144D+01  0.4812772D-13 -0.3156713D+02
  0.1470151D+01  0.4854712D-13 -0.3156861D+02
  0.1526222D+01  0.4887660D-13 -0.3157015D+02
  0.1582359D+01  0.4920771D-13 -0.3157175D+02
  0.1638566D+01  0.4955436D-13 -0.3157341D+02
  0.1666696D+01  0.4977965D-13 -0.3157426D+02
  0.0000000D+00  0.0000000D+00 -0.3154849D+02
  0.2759982D-01  0.4063735D-13 -0.3154850D+02
  0.8279975D-01  0.4083612D-13 -0.3154856D+02
  0.1380032D+00  0.4117291D-13 -0.3154867D+02
  0.1932126D+00  0.4146545D-13 -0.3154884D+02
  0.2484303D+00  0.4172944D-13 -0.3154907D+02
  0.3036586D+00  0.4194662D-13 -0.3154936D+02
  0.3589000D+00  0.4227000D-13 -0.3154970D+02
  0.4141568D+00  0.4259698D-13 -0.3155011D+02
  0.4694313D+00  0.4285275D-13 -0.3155057D+02
  0.5247260D+00  0.4315555D-13 -0.3155108D+02
  0.5800433D+00  0.4343870D-13 -0.3155166D+02
  0.6353855D+00  0.4376008D-13 -0.3155229D+02
  0.6907550D+00  0.4404602D-13 -0.3155298D+02
  0.7461542D+00  0.4432197D-13 -0.3155372D+02
  0.8015856D+00  0.4465658D-13 -0.3155453D+02
  0.8570515D+00  0.4499189D-13 -0.3155539D+02
  0.9125543D+00  0.4528687D-13 -0.3155630D+02
  0.9680965D+00  0.4558422D-13 -0.3155728D+02
  0.1023681D+01  0.4586715D-13 -0.3155831D+02
  0.1079309D+01  0.4619396D-13 -0.3155940D+02
  0.1134984D+01  0.4648405D-13 -0.3156054D+02
  0.1190708D+01  0.4680075D-13 -0.3156175D+02
  0.1246483D+01  0.4713261D-13 -0.3156301D+02
  0.1302313D+01  0.4746893D-13 -0.3156432D+02
  0.1358199D+01  0.4780843D-13 -0.3156570D+02
  0.1414144D+01  0.4812772D-13 -0.3156713D+02
  0.1470151D+01  0.4854712D-13 -0.3156861D+02
  0.1526222D+01  0.4887660D-13 -0.3157015D+02
  0.1582359D+01  0.4920771D-13 -0.3157175D+02
  0.1638566D+01  0.4955436D-13 -0.3157341D+02
  0.1666696D+01  0.4977965D-13 -0.3157426D+02
  0.0000000D+00  0.0000000D+00 -0.3154849D+02
  0.2759982D-01  0.4063735D-13 -0.3154850D+02
  0.8279975D-01  0.4083612D-13 -0.3154856D+02
  0.1380032D+00  0.4117291D-13 -0.3154867D+02
  0.1932126D+00  0.4146545D-13 -0.3154884D+02
  0.2484303D+00  0.4172944D-13 -0.3154907D+02
  0.3036586D+00  0.4194662D-13 -0.3154936D+02
  0.3589000D+00  0.4227000D-13 -0.3154970D+02
  0.4141568D+00  0.4259698D-13 -0.3155011D+02
  0.4694313D+00  0.4285275D-13 -0.3155057D+02
  0.5247260D+00  0.4315555D-13 -0.3155108D+02
  0.5800433D+00  0.4343870D-13 -0.3155166D+02
  0.6353855D+00  0.4376008D-13 -0.3155229D+02
  0.6907550D+00  0.4404602D-13 -0.3155298D+02
  0.7461542D+00  0.4432197D-13 -0.3155372D+02
  0.8015856D+00  0.4465658D-13 -0.3155453D+02
  0.8570515D+00  0.4499189D-13 -0.3155539D+02
  0.9125543D+00  0.4528687D-13 -0.3155630D+02
  0.9680965D+00  0.4558422D-13 -0.3155728D+02
  0.1023681D+01  0.4586715D-13 -0.3155831D+02
  0.1079309D+01  0.4619396D-13 -0.3155940D+02
  0.1134984D+01  0.4648405D-13 -0.3156054D+02
  0.1190708D+01  0.4680075D-13 -0.3156175D+02
  0.1246483D+01  0.4713261D-13 -0.3156301D+02
  0.1302313D+01  0.4746893D-13 -0.3156432D+02
  0.1358199D+01  0.4780843D-13 -0.3156570D+02
  0.1414144D+01  0.4812772D-13 -0.3156713D+02
  0.1470151D+01  0.4854712D-13 -0.3156861D+02
  0.1526222D+01  0.4887660D-13 -0.3157015D+02
  0.1582359D+01  0.4920771D-13 -0.3157175D+02
  0.1638566D+01  0.4955436D-13 -0.3157341D+02
  0.1666696D+01  0.4977965D-13 -0.3157426D+02
  0.0000000D+00  0.0000000D+00 -0.3154849D+02
  0.2759982D-01  0.4063735D-13 -0.3154850D+02
  0.8279975D-01  0.4083612D-13 -0.3154856D+02
  0.1380032D+00  0.4117291D-13 -0.3154867D+02
  0.1932126D+00  0.4146545D-13 -0.3154884D+02
  0.2484303D+00  0.4172944D-13 -0.3154907D+02
  0.3036586D+00  0.4194662D-13 -0.3154936D+02
  0.3589000D+00  0.4227000D-13 -0.3154970D+02
  0.4141568D+00  0.4259698D-13 -0.3155011D+02
  0.4694313D+00  0.4285275D-13 -0.3155057D+02
  0.5247260D+00  0.4315555D-13 -0.3155108D+02
  0.5800433D+00  0.4343870D-13 -0.3155166D+02
  0.6353855D+00  0.4376008D-13 -0.3155229D+02
  0.6907550D+00  0.4404602D-13 -0.3155298D+02
  0.7461542D+00  0.4432197D-13 -0.3155372D+02
  0.8015856D+00  0.4465658D-13 -0.3155453D+02
  0.8570515D+00  0.4499189D-13 -0.3155539D+02
  0.9125543D+00  0.4528687D-13 -0.3155630D+02
  0.9680965D+00  0.4558422D-13 -0.3155728D+02
  0.1023681D+01  0.4586715D-13 -0.3155831D+02
  0.1079309D+01  0.4619396D-13 -0.3155940D+02
  0.1134984D+01  0.4648405D-13 -0.3156054D+02
  0.1190708D+01  0.4680075D-13 -0.3156175D+02
  0.1246483D+01  0.4713261D-13 -0.3156301D+02
  0.1302313D+01  0.4746893D-13 -0.3156432D+02
  0.1358199D+01  0.4780843D-13 -0.3156570D+02
  0.1414144D+01  0.4812772D-13 -0.3156713D+02
  0.1470151D+01  0.4854712D-13 -0.3156861D+02
  0.1526222D+01  0.4887660D-13 -0.3157015D+02
  0.1582359D+01  0.4920771D-13 -0.3157175D+02
  0.1638566D+01  0.4955436D-13 -0.3157341D+02
  0.1666696D+01  0.4977965D-13 -0.3157426D+02
  0.0000000D+00  0.0000000D+00 -0.3154849D+02
  0.2759982D-01  0.4063735D-13 -0.3154850D+02
  0.8279975D-01  0.4083612D-13 -0.3154856D+02
  0.1380032D+00  0.4117291D-13 -0.3154867D+02
  0.1932126D+00  0.4146545D-13 -0.3154884D+02
  0.2484303D+00  0.4172944D-13 -0.3154907D+02
  0.3036586D+00  0.4194662D-13 -0.3154936D+02
  0.3589000D+00  0.4227000D-13 -0.3154970D+02
  0.4141568D+00  0.4259698D-13 -0.3155011D+02
  0.4694313D+00  0.4285275D-13 -0.3155057D+02
  0.5247260D+00  0.4315555D-13 -0.3155108D+02
  0.5800433D+00  0.4343870D-13 -0.3155166D+02
  0.6353855D+00  0.4376008D-13 -0.3155229D+02
  0.6907550D+00  0.4404602D-13 -0.3155298D+02
  0.7461542D+00  0.4432197D-13 -0.3155372D+02
  0.8015856D+00  0.4465658D-13 -0.3155453D+02
  0.8570515D+00  0.4499189D-13 -0.3155539D+02
  0.9125543D+00  0.4528687D-13 -0.3155630D+02
  0.9680965D+00  0.4558422D-13 -0.3155728D+02
  0.1023681D+01  0.4586715D-13 -0.3155831D+02
  0.1079309D+01  0.4619396D-13 -0.3155940D+02
  0.1134984D+01  0.4648405D-13 -0.3156054D+02
  0.1190708D+01  0.4680075D-13 -0.3156175D+02
  0.1246483D+01  0.4713261D-13 -0.3156301D+02
  0.1302313D+01  0.4746893D-13 -0.3156432D+02
  0.1358199D+01  0.4780843D-13 -0.3156570D+02
  0.1414144D+01  0.4812772D-13 -0.3156713D+02
  0.1470151D+01  0.4854712D-13 -0.3156861D+02
  0.1526222D+01  0.4887660D-13 -0.3157015D+02
  0.1582359D+01  0.4920771D-13 -0.3157175D+02
  0.1638566D+01  0.4955436D-13 -0.3157341D+02
  0.1666696D+01  0.4977965D-13 -0.3157426D+02
  0.0000000D+00  0.0000000D+00 -0.3154849D+02
  0.2759982D-01  0.4063735D-13 -0.3154850D+02
  0.8279975D-01  0.4083612D-13 -0.3154856D+02
  0.1380032D+00  0.4117291D-13 -0.3154867D+02
  0.1932126D+00  0.4146545D-13 -0.3154884D+02
  0.2484303D+00  0.4172944D-13 -0.3154907D+02
  0.3036586D+00  0.4194662D-13 -0.3154936D+02
  0.3589000D+00  0.4227000D-13 -0.3154970D+02
  0.4141568D+00  0.4259698D-13 -0.3155011D+02
  0.4694313D+00  0.4285275D-13 -0.3155057D+02
  0.5247260D+00  0.4315555D-13 -0.3155108D+02
  0.5800433D+00  0.4343870D-13 -0.3155166D+02
  0.6353855D+00  0.4376008D-13 -0.3155229D+02
  0.6907550D+00  0.4404602D-13 -0.3155298D+02
  0.7461542D+00  0.4432197D-13 -0.3155372D+02
  0.8015856D+00  0.4465658D-13 -0.3155453D+02
  0.8570515D+00  0.4499189D-13 -0.3155539D+02
  0.9125543D+00  0.4528687D-13 -0.3155630D+02
  0.9680965D+00  0.4558422D-13 -0.3155728D+02
  0.1023681D+01  0.4586715D-13 -0.3155831D+02
  0.1079309D+01  0.4619396D-13 -0.3155940D+02
  0.1134984D+01  0.4648405D-13 -0.3156054D+02
  0.1190708D+01  0.4680075D-13 -0.3156175D+02
  0.1246483D+01  0.4713261D-13 -0.3156301D+02
  0.1302313D+01  0.4746893D-13 -0.3156432D+02
  0.1358199D+01  0.4780843D-13 -0.3156570D+02
  0.1414144D+01  0.4812772D-13 -0.3156713D+02
  0.1470151D+01  0.4854712D-13 -0.3156861D+02
  0.1526222D+01  0.4887660D-13 -0.3157015D+02
  0.1582359D+01  0.4920771D-13 -0.3157175D+02
  0.1638566D+01  0.4955436D-13 -0.3157341D+02
  0.1666696D+01  0.4977965D-13 -0.3157426D+02
  0.0000000D+00  0.0000000D+00 -0.3154849D+02
  0.2759982D-01  0.4063735D-13 -0.3154850D+02
  0.8279975D-01  0.4083612D-13 -0.3154856D+02
  0.1380032D+00  0.4117291D-13 -0.3154867D+02
  0.1932126D+00  0.4146545D-13 -0.3154884D+02
  0.2484303D+00  0.4172944D-13 -0.3154907D+02
  0.3036586D+00  0.4194662D-13 -0.3154936D+02
  0.3589000D+00  0.4227000D-13 -0.3154970D+02
  0.4141568D+00  0.4259698D-13 -0.3155011D+02
  0.4694313D+00  0.4285275D-13 -0.3155057D+02
  0.5247260D+00  0.4315555D-13 -0.3155108D+02
  0.5800433D+00  0.4343870D-13 -0.3155166D+02
  0.6353855D+00  0.4376008D-13 -0.3155229D+02
  0.6907550D+00  0.4404602D-13 -0.3155298D+02
  0.7461542D+00  0.4432197D-13 -0.3155372D+02
  0.8015856D+00  0.4465658D-13 -0.3155453D+02
  0.8570515D+00  0.4499189D-13 -0.3155539D+02
  0.9125543D+00  0.4528687D-13 -0.3155630D+02
  0.9680965D+00  0.4558422D-13 -0.3155728D+02
  0.1023681D+01  0.4586715D-13 -0.3155831D+02
  0.1079309D+01  0.4619396D-13 -0.3155940D+02
  0.1134984D+01  0.4648405D-13 -0.3156054D+02
  0.1190708D+01  0.4680075D-13 -0.3156175D+02
  0.1246483D+01  0.4713261D-13 -0.3156301D+02
  0.1302313D+01  0.4746893D-13 -0.3156432D+02
  0.1358199D+01  0.4780843D-13 -0.3156570D+02
  0.1414144D+01  0.4812772D-13 -0.3156713D+02
  0.1470151D+01  0.4854712D-13 -0.3156861D+02
  0.1526222D+01  0.4887660D-13 -0.3157015D+02
  0.1582359D+01  0.4920771D-13 -0.3157175D+02
  0.1638566D+01  0.4955436D-13 -0.3157341D+02
  0.1666696D+01  0.4977965D-13 -0.3157426D+02
  0.0000000D+00  0.0000000D+00 -0.3154849D+02
  0.2759982D-01  0.4063735D-13 -0.3154850D+02
  0.8279975D-01  0.4083612D-13 -0.3154856D+02
  0.1380032D+00  0.4117291D-13 -0.3154867D+02
  0.1932126D+00  0.4146545D-13 -0.3154884D+02
  0.2484303D+00  0.4172944D-13 -0.3154907D+02
  0.3036586D+00  0.4194662D-13 -0.3154936D+02
  0.3589000D+00  0.4227000D-13 -0.3154970D+02
  0.4141568D+00  0.4259698D-13 -0.3155011D+02
  0.4694313D+00  0.4285275D-13 -0.3155057D+02
  0.5247260D+00  0.4315555D-13 -0.3155108D+02
  0.5800433D+00  0.4343870D-13 -0.3155166D+02
  0.6353855D+00  0.4376008D-13 -0.3155229D+02
  0.6907550D+00  0.4404602D-13 -0.3155298D+02
  0.7461542D+00  0.4432197D-13 -0.3155372D+02
  0.8015856D+00  0.4465658D-13 -0.3155453D+02
  0.8570515D+00  0.4499189D-13 -0.3155539D+02
  0.9125543D+00  0.4528687D-13 -0.3155630D+02
  0.9680965D+00  0.4558422D-13 -0.3155728D+02
  0.1023681D+01  0.4586715D-13 -0.3155831D+02
  0.1079309D+01  0.4619396D-13 -0.3155940D+02
  0.1134984D+01  0.4648405D-13 -0.3156054D+02
  0.1190708D+01  0.4680075D-13 -0.3156175D+02
  0.1246483D+01  0.4713261D-13 -0.3156301D+02
  0.1302313D+01  0.4746893D-13 -0.3156432D+02
  0.1358199D+01  0.4780843D-13 -0.3156570D+02
  0.1414144D+01  0.4812772D-13 -0.3156713D+02
  0.1470151D+01  0.4854712D-13 -0.3156861D+02
  0.1526222D+01  0.4887660D-13 -0.3157015D+02
  0.1582359D+01  0.4920771D-13 -0.3157175D+02
  0.1638566D+01  0.4955436D-13 -0.3157341D+02
  0.1666696D+01  0.4977965D-13 -0.3157426D+02
  0.0000000D+00  0.0000000D+00 -0.3154849D+02
  0.2759982D-01  0.4063735D-13 -0.3154850D+02
  0.8279975D-01  0.4083612D-13 -0.3154856D+02
  0.1380032D+00  0.4117291D-13 -0.3154867D+02
  0.1932126D+00  0.4146545D-13 -0.3154884D+02
  0.2484303D+00  0.4172944D-13 -0.3154907D+02
  0.3036586D+00  0.4194662D-13 -0.3154936D+02
  0.3589000D+00  0.4227000D-13 -0.3154970D+02
  0.4141568D+00  0.4259698D-13 -0.3155011D+02
  0.4694313D+00  0.4285275D-13 -0.3155057D+02
  0.5247260D+00  0.4315555D-13 -0.3155108D+02
  0.5800433D+00  0.4343870D-13 -0.3155166D+02
  0.6353855D+00  0.4376008D-13 -0.3155229D+02
  0.6907550D+00  0.4404602D-13 -0.3155298D+02
  0.7461542D+00  0.4432197D-13 -0.3155372D+02
  0.8015856D+00  0.4465658D-13 -0.3155453D+02
  0.8570515D+00  0.4499189D-13 -0.3155539D+02
  0.9125543D+00  0.4528687D-13 -0.3155630D+02
  0.9680965D+00  0.4558422D-13 -0.3155728D+02
  0.1023681D+01  0.4586715D-13 -0.3155831D+02
  0.1079309D+01  0.4619396D-13 -0.3155940D+02
  0.1134984D+01  0.4648405D-13 -0.3156054D+02
  0.1190708D+01  0.4680075D-13 -0.3156175D+02
  0.1246483D+01  0.4713261D-13 -0.3156301D+02
  0.1302313D+01  0.4746893D-13 -0.3156432D+02
  0.1358199D+01  0.4780843D-13 -0.3156570D+02
  0.1414144D+01  0.4812772D-13 -0.3156713D+02
  0.1470151D+01  0.4854712D-13 -0.3156861D+02
  0.1526222D+01  0.4887660D-13 -0.3157015D+02
  0.1582359D+01  0.4920771D-13 -0.3157175D+02
  0.1638566D+01  0.4955436D-13 -0.3157341D+02
  0.1666696D+01  0.4977965D-13 -0.3157426D+02
  0.0000000D+00  0.0000000D+00 -0.3154849D+02
  0.2759982D-01  0.4063735D-13 -0.3154850D+02
  0.8279975D-01  0.4083612D-13 -0.3154856D+02
  0.1380032D+00  0.4117291D-13 -0.3154867D+02
  0.1932126D+00  0.4146545D-13 -0.3154884D+02
  0.2484303D+00  0.4172944D-13 -0.3154907D+02
  0.3036586D+00  0.4194662D-13 -0.3154936D+02
  0.3589000D+00  0.4227000D-13 -0.3154970D+02
  0.4141568D+00  0.4259698D-13 -0.3155011D+02
  0.4694313D+00  0.4285275D-13 -0.3155057D+02
  0.5247260D+00  0.4315555D-13 -0.3155108D+02
  0.5800433D+00  0.4343870D-13 -0.3155166D+02
  0.6353855D+00  0.4376008D-13 -0.3155229D+02
  0.6907550D+00  0.4404602D-13 -0.3155298D+02
  0.7461542D+00  0.4432197D-13 -0.3155372D+02
  0.8015856D+00  0.4465658D-13 -0.3155453D+02
  0.8570515D+00  0.4499189D-13 -0.3155539D+02
  0.9125543D+00  0.4528687D-13 -0.3155630D+02
  0.9680965D+00  0.4558422D-13 -0.3155728D+02
  0.1023681D+01  0.4586715D-13 -0.3155831D+02
  0.1079309D+01  0.4619396D-13 -0.3155940D+02
  0.1134984D+01  0.4648405D-13 -0.3156054D+02
  0.1190708D+01  0.4680075D-13 -0.3156175D+02
  0.1246483D+01  0.4713261D-13 -0.3156301D+02
  0.1302313D+01  0.4746893D-13 -0.3156432D+02
  0.1358199D+01  0.4780843D-13 -0.3156570D+02
  0.1414144D+01  0.4812772D-13 -0.3156713D+02
  0.1470151D+01  0.4854712D-13 -0.3156861D+02
  0.1526222D+01  0.4887660D-13 -0.3157015D+02
  0.1582359D+01  0.4920771D-13 -0.3157175D+02
  0.1638566D+01  0.4955436D-13 -0.3157341D+02
  0.1666696D+01  0.4977965D-13 -0.3157426D+02
  0.0000000D+00  0.0000000D+00 -0.3154849D+02
  0.2759982D-01  0.4063735D-13 -0.3154850D+02
  0.8279975D-01  0.4083612D-13 -0.3154856D+02
  0.1380032D+00  0.4117291D-13 -0.3154867D+02
  0.1932126D+00  0.4146545D-13 -0.3154884D+02
  0.2484303D+00  0.4172944D-13 -0.3154907D+02
  0.3036586D+00  0.4194662D-13 -0.3154936D+02
  0.3589000D+00  0.4227000D-13 -0.3154970D+02
  0.4141568D+00  0.4259698D-13 -0.3155011D+02
  0.4694313D+00  0.4285275D-13 -0.3155057D+02
  0.5247260D+00  0.4315555D-13 -0.3155108D+02
  0.5800433D+00  0.4343870D-13 -0.3155166D+02
  0.6353855D+00  0.4376008D-13 -0.3155229D+02
  0.6907550D+00  0.4404602D-13 -0.3155298D+02
  0.7461542D+00  0.4432197D-13 -0.3155372D+02
  0.8015856D+00  0.4465658D-13 -0.3155453D+02
  0.8570515D+00  0.4499189D-13 -0.3155539D+02
  0.9125543D+00  0.4528687D-13 -0.3155630D+02
  0.9680965D+00  0.4558422D-13 -0.3155728D+02
  0.1023681D+01  0.4586715D-13 -0.3155831D+02
  0.1079309D+01  0.4619396D-13 -0.3155940D+02
  0.1134984D+01  0.4648405D-13 -0.3156054D+02
  0.1190708D+01  0.4680075D-13 -0.3156175D+02
  0.1246483D+01  0.4713261D-13 -0.3156301D+02
  0.1302313D+01  0.4746893D-13 -0.3156432D+02
  0.1358199D+01  0.4780843D-13 -0.3156570D+02
  0.1414144D+01  0.4812772D-13 -0.3156713D+02
  0.1470151D+01  0.4854712D-13 -0.3156861D+02
  0.1526222D+01  0.4887660D-13 -0.3157015D+02
  0.1582359D+01  0.4920771D-13 -0.3157175D+02
  0.1638566D+01  0.4955436D-13 -0.3157341D+02
  0.1666696D+01  0.4977965D-13 -0.3157426D+02
  0.0000000D+00  0.0000000D+00 -0.3154849D+02
  0.2759982D-01  0.4063735D-13 -0.3154850D+02
  0.8279975D-01  0.4083612D-13 -0.3154856D+02
  0.1380032D+00  0.4117291D-13 -0.3154867D+02
  0.1932126D+00  0.4146545D-13 -0.3154884D+02
  0.2484303D+00  0.4172944D-13 -0.3154907D+02
  0.3036586D+00  0.4194662D-13 -0.3154936D+02
  0.3589000D+00  0.4227000D-13 -0.3154970D+02
  0.4141568D+00  0.4259698D-13 -0.3155011D+02
  0.4694313D+00  0.4285275D-13 -0.3155057D+02
  0.5247260D+00  0.4315555D-13 -0.3155108D+02
  0.5800433D+00  0.4343870D-13 -0.3155166D+02
  0.6353855D+00  0.4376008D-13 -0.3155229D+02
  0.6907550D+00  0.4404602D-13 -0.3155298D+02
  0.7461542D+00  0.4432197D-13 -0.3155372D+02
  0.8015856D+00  0.4465658D-13 -0.3155453D+02
  0.8570515D+00  0.4499189D-13 -0.3155539D+02
  0.9125543D+00  0.4528687D-13 -0.3155630D+02
  0.9680965D+00  0.4558422D-13 -0.3155728D+02
  0.1023681D+01  0.4586715D-13 -0.3155831D+02
  0.1079309D+01  0.4619396D-13 -0.3155940D+02
  0.1134984D+01  0.4648405D-13 -0.3156054D+02
  0.1190708D+01  0.4680075D-13 -0.3156175D+02
  0.1246483D+01  0.4713261D-13 -0.3156301D+02
  0.1302313D+01  0.4746893D-13 -0.3156432D+02
  0.1358199D+01  0.4780843D-13 -0.3156570D+02
  0.1414144D+01  0.4812772D-13 -0.3156713D+02
  0.1470151D+01  0.4854712D-13 -0.3156861D+02
  0.1526222D+01  0.4887660D-13 -0.3157015D+02
  0.1582359D+01  0.4920771D-13 -0.3157175D+02
  0.1638566D+01  0.4955436D-13 -0.3157341D+02
  0.1666696D+01  0.4977965D-13 -0.3157426D+02
  0.0000000D+00  0.0000000D+00 -0.3154849D+02
  0.2759982D-01  0.4063735D-13 -0.3154850D+02
  0.8279975D-01  0.4083612D-13 -0.3154856D+02
  0.1380032D+00  0.4117291D-13 -0.3154867D+02
  0.1932126D+00  0.4146545D-13 -0.3154884D+02
  0.2484303D+00  0.4172944D-13 -0.3154907D+02
  0.3036586D+00  0.4194662D-13 -0.3154936D+02
  0.3589000D+00  0.4227000D-13 -0.3154970D+02
  0.4141568D+00  0.4259698D-13 -0.3155011D+02
  0.4694313D+00  0.4285275D-13 -0.3155057D+02
  0.5247260D+00  0.4315555D-13 -0.3155108D+02
  0.5800433D+00  0.4343870D-13 -0.3155166D+02
  0.6353855D+00  0.4376008D-13 -0.3155229D+02
  0.6907550D+00  0.4404602D-13 -0.3155298D+02
  0.7461542D+00  0.4432197D-13 -0.3155372D+02
  0.8015856D+00  0.4465658D-13 -0.3155453D+02
  0.8570515D+00  0.4499189D-13 -0.3155539D+02
  0.9125543D+00  0.4528687D-13 -0.3155630D+02
  0.9680965D+00  0.4558422D-13 -0.3155728D+02
  0.1023681D+01  0.4586715D-13 -0.3155831D+02
  0.1079309D+01  0.4619396D-13 -0.3155940D+02
  0.1134984D+01  0.4648405D-13 -0.3156054D+02
  0.1190708D+01  0.4680075D-13 -0.3156175D+02
  0.1246483D+01  0.4713261D-13 -0.3156301D+02
  0.1302313D+01  0.4746893D-13 -0.3156432D+02
  0.1358199D+01  0.4780843D-13 -0.3156570D+02
  0.1414144D+01  0.4812772D-13 -0.3156713D+02
  0.1470151D+01  0.4854712D-13 -0.3156861D+02
  0.1526222D+01  0.4887660D-13 -0.3157015D+02
  0.1582359D+01  0.4920771D-13 -0.3157175D+02
  0.1638566D+01  0.4955436D-13 -0.3157341D+02
  0.1666696D+01  0.4977965D-13 -0.3157426D+02
  0.0000000D+00  0.0000000D+00 -0.3154849D+02
  0.2759982D-01  0.4063735D-13 -0.3154850D+02
  0.8279975D-01  0.4083612D-13 -0.3154856D+02
  0.1380032D+00  0.4117291D-13 -0.3154867D+02
  0.1932126D+00  0.4146545D-13 -0.3154884D+02
  0.2484303D+00  0.4172944D-13 -0.3154907D+02
  0.3036586D+00  0.4194662D-13 -0.3154936D+02
  0.3589000D+00  0.4227000D-13 -0.3154970D+02
  0.4141568D+00  0.4259698D-13 -0.3155011D+02
  0.4694313D+00  0.4285275D-13 -0.3155057D+02
  0.5247260D+00  0.4315555D-13 -0.3155108D+02
  0.5800433D+00  0.4343870D-13 -0.3155166D+02
  0.6353855D+00  0.4376008D-13 -0.3155229D+02
  0.6907550D+00  0.4404602D-13 -0.3155298D+02
  0.7461542D+00  0.4432197D-13 -0.3155372D+02
  0.8015856D+00  0.4465658D-13 -0.3155453D+02
  0.8570515D+00  0.4499189D-13 -0.3155539D+02
  0.9125543D+00  0.4528687D-13 -0.3155630D+02
  0.9680965D+00  0.4558422D-13 -0.3155728D+02
  0.1023681D+01  0.4586715D-13 -0.3155831D+02
  0.1079309D+01  0.4619396D-13 -0.3155940D+02
  0.1134984D+01  0.4648405D-13 -0.3156054D+02
  0.1190708D+01  0.4680075D-13 -0.3156175D+02
  0.1246483D+01  0.4713261D-13 -0.3156301D+02
  0.1302313D+01  0.4746893D-13 -0.3156432D+02
  0.1358199D+01  0.4780843D-13 -0.3156570D+02
  0.1414144D+01  0.4812772D-13 -0.3156713D+02
  0.1470151D+01  0.4854712D-13 -0.3156861D+02
  0.1526222D+01  0.4887660D-13 -0.3157015D+02
  0.1582359D+01  0.4920771D-13 -0.3157175D+02
  0.1638566D+01  0.4955436D-13 -0.3157341D+02
  0.1666696D+01  0.4977965D-13 -0.3157426D+02
  0.0000000D+00  0.0000000D+00 -0.3154849D+02
  0.2759982D-01  0.4063735D-13 -0.3154850D+02
  0.8279975D-01  0.4083612D-13 -0.3154856D+02
  0.1380032D+00  0.4117291D-13 -0.3154867D+02
  0.1932126D+00  0.4146545D-13 -0.3154884D+02
  0.2484303D+00  0.4172944D-13 -0.3154907D+02
  0.3036586D+00  0.4194662D-13 -0.3154936D+02
  0.3589000D+00  0.4227000D-13 -0.3154970D+02
  0.4141568D+00  0.4259698D-13 -0.3155011D+02
  0.4694313D+00  0.4285275D-13 -0.3155057D+02
  0.5247260D+00  0.4315555D-13 -0.3155108D+02
  0.5800433D+00  0.4343870D-13 -0.3155166D+02
  0.6353855D+00  0.4376008D-13 -0.3155229D+02
  0.6907550D+00  0.4404602D-13 -0.3155298D+02
  0.7461542D+00  0.4432197D-13 -0.3155372D+02
  0.8015856D+00  0.4465658D-13 -0.3155453D+02
  0.8570515D+00  0.4499189D-13 -0.3155539D+02
  0.9125543D+00  0.4528687D-13 -0.3155630D+02
  0.9680965D+00  0.4558422D-13 -0.3155728D+02
  0.1023681D+01  0.4586715D-13 -0.3155831D+02
  0.1079309D+01  0.4619396D-13 -0.3155940D+02
  0.1134984D+01  0.4648405D-13 -0.3156054D+02
  0.1190708D+01  0.4680075D-13 -0.3156175D+02
  0.1246483D+01  0.4713261D-13 -0.3156301D+02
  0.1302313D+01  0.4746893D-13 -0.3156432D+02
  0.1358199D+01  0.4780843D-13 -0.3156570D+02
  0.1414144D+01  0.4812772D-13 -0.3156713D+02
  0.1470151D+01  0.4854712D-13 -0.3156861D+02
  0.1526222D+01  0.4887660D-13 -0.3157015D+02
  0.1582359D+01  0.4920771D-13 -0.3157175D+02
  0.1638566D+01  0.4955436D-13 -0.3157341D+02
  0.1666696D+01  0.4977965D-13 -0.3157426D+02
  0.0000000D+00  0.0000000D+00 -0.3154849D+02
  0.2759982D-01  0.4063735D-13 -0.3154850D+02
  0.8279975D-01  0.4083612D-13 -0.3154856D+02
  0.1380032D+00  0.4117291D-13 -0.3154867D+02
  0.1932126D+00  0.4146545D-13 -0.3154884D+02
  0.2484303D+00  0.4172944D-13 -0.3154907D+02
  0.3036586D+00  0.4194662D-13 -0.3154936D+02
  0.3589000D+00  0.4227000D-13 -0.3154970D+02
  0.4141568D+00  0.4259698D-13 -0.3155011D+02
  0.4694313D+00  0.4285275D-13 -0.3155057D+02
  0.5247260D+00  0.4315555D-13 -0.3155108D+02
  0.5800433D+00  0.4343870D-13 -0.3155166D+02
  0.6353855D+00  0.4376008D-13 -0.3155229D+02
  0.6907550D+00  0.4404602D-13 -0.3155298D+02
  0.7461542D+00  0.4432197D-13 -0.3155372D+02
  0.8015856D+00  0.4465658D-13 -0.3155453D+02
  0.8570515D+00  0.4499189D-13 -0.3155539D+02
  0.9125543D+00  0.4528687D-13 -0.3155630D+02
  0.9680965D+00  0.4558422D-13 -0.3155728D+02
  0.1023681D+01  0.4586715D-13 -0.3155831D+02
  0.1079309D+01  0.4619396D-13 -0.3155940D+02
  0.1134984D+01  0.4648405D-13 -0.3156054D+02
  0.1190708D+01  0.4680075D-13 -0.3156175D+02
  0.1246483D+01  0.4713261D-13 -0.3156301D+02
  0.1302313D+01  0.4746893D-13 -0.3156432D+02
  0.1358199D+01  0.4780843D-13 -0.3156570D+02
  0.1414144D+01  0.4812772D-13 -0.3156713D+02
  0.1470151D+01  0.4854712D-13 -0.3156861D+02
  0.1526222D+01  0.4887660D-13 -0.3157015D+02
  0.1582359D+01  0.4920771D-13 -0.3157175D+02
  0.1638566D+01  0.4955436D-13 -0.3157341D+02
  0.1666696D+01  0.4977965D-13 -0.3157426D+02
  0.0000000D+00  0.0000000D+00 -0.3154849D+02
  0.2759982D-01  0.4063735D-13 -0.3154850D+02
  0.8279975D-01  0.4083612D-13 -0.3154856D+02
  0.1380032D+00  0.4117291D-13 -0.3154867D+02
  0.1932126D+00  0.4146545D-13 -0.3154884D+02
  0.2484303D+00  0.4172944D-13 -0.3154907D+02
  0.3036586D+00  0.4194662D-13 -0.3154936D+02
  0.3589000D+00  0.4227000D-13 -0.3154970D+02
  0.4141568D+00  0.4259698D-13 -0.3155011D+02
  0.4694313D+00  0.4285275D-13 -0.3155057D+02
  0.5247260D+00  0.4315555D-13 -0.3155108D+02
  0.5800433D+00  0.4343870D-13 -0.3155166D+02
  0.6353855D+00  0.4376008D-13 -0.3155229D+02
  0.6907550D+00  0.4404602D-13 -0.3155298D+02
  0.7461542D+00  0.4432197D-13 -0.3155372D+02
  0.8015856D+00  0.4465658D-13 -0.3155453D+02
  0.8570515D+00  0.4499189D-13 -0.3155539D+02
  0.9125543D+00  0.4528687D-13 -0.3155630D+02
  0.9680965D+00  0.4558422D-13 -0.3155728D+02
  0.1023681D+01  0.4586715D-13 -0.3155831D+02
  0.1079309D+01  0.4619396D-13 -0.3155940D+02
  0.1134984D+01  0.4648405D-13 -0.3156054D+02
  0.1190708D+01  0.4680075D-13 -0.3156175D+02
  0.1246483D+01  0.4713261D-13 -0.3156301D+02
  0.1302313D+01  0.4746893D-13 -0.3156432D+02
  0.1358199D+01  0.4780843D-13 -0.3156570D+02
  0.1414144D+01  0.4812772D-13 -0.3156713D+02
  0.1470151D+01  0.4854712D-13 -0.3156861D+02
  0.1526222D+01  0.4887660D-13 -0.3157015D+02
  0.1582359D+01  0.4920771D-13 -0.3157175D+02
  0.1638566D+01  0.4955436D-13 -0.3157341D+02
  0.1666696D+01  0.4977965D-13 -0.3157426D+02
  0.0000000D+00  0.0000000D+00 -0.3154849D+02
  0.2759982D-01  0.4063735D-13 -0.3154850D+02
  0.8279975D-01  0.4083612D-13 -0.3154856D+02
  0.1380032D+00  0.4117291D-13 -0.3154867D+02
  0.1932126D+00  0.4146545D-13 -0.3154884D+02
  0.2484303D+00  0.4172944D-13 -0.3154907D+02
  0.3036586D+00  0.4194662D-13 -0.3154936D+02
  0.3589000D+00  0.4227000D-13 -0.3154970D+02
  0.4141568D+00  0.4259698D-13 -0.3155011D+02
  0.4694313D+00  0.4285275D-13 -0.3155057D+02
  0.5247260D+00  0.4315555D-13 -0.3155108D+02
  0.5800433D+00  0.4343870D-13 -0.3155166D+02
  0.6353855D+00  0.4376008D-13 -0.3155229D+02
  0.6907550D+00  0.4404602D-13 -0.3155298D+02
  0.7461542D+00  0.4432197D-13 -0.3155372D+02
  0.8015856D+00  0.4465658D-13 -0.3155453D+02
  0.8570515D+00  0.4499189D-13 -0.3155539D+02
  0.9125543D+00  0.4528687D-13 -0.3155630D+02
  0.9680965D+00  0.4558422D-13 -0.3155728D+02
  0.1023681D+01  0.4586715D-13 -0.3155831D+02
  0.1079309D+01  0.4619396D-13 -0.3155940D+02
  0.1134984D+01  0.4648405D-13 -0.3156054D+02
  0.1190708D+01  0.4680075D-13 -0.3156175D+02
  0.1246483D+01  0.4713261D-13 -0.3156301D+02
  0.1302313D+01  0.4746893D-13 -0.3156432D+02
  0.1358199D+01  0.4780843D-13 -0.3156570D+02
  0.1414144D+01  0.4812772D-13 -0.3156713D+02
  0.1470151D+01  0.4854712D-13 -0.3156861D+02
  0.1526222D+01  0.4887660D-13 -0.3157015D+02
  0.1582359D+01  0.4920771D-13 -0.3157175D+02
  0.1638566D+01  0.4955436D-13 -0.3157341D+02
  0.1666696D+01  0.4977965D-13 -0.3157426D+02
  0.0000000D+00  0.0000000D+00 -0.3154849D+02
  0.2759982D-01  0.4063735D-13 -0.3154850D+02
  0.8279975D-01  0.4083612D-13 -0.3154856D+02
  0.1380032D+00  0.4117291D-13 -0.3154867D+02
  0.1932126D+00  0.4146545D-13 -0.3154884D+02
  0.2484303D+00  0.4172944D-13 -0.3154907D+02
  0.3036586D+00  0.4194662D-13 -0.3154936D+02
  0.3589000D+00  0.4227000D-13 -0.3154970D+02
  0.4141568D+00  0.4259698D-13 -0.3155011D+02
  0.4694313D+00  0.4285275D-13 -0.3155057D+02
  0.5247260D+00  0.4315555D-13 -0.3155108D+02
  0.5800433D+00  0.4343870D-13 -0.3155166D+02
  0.6353855D+00  0.4376008D-13 -0.3155229D+02
  0.6907550D+00  0.4404602D-13 -0.3155298D+02
  0.7461542D+00  0.4432197D-13 -0.3155372D+02
  0.8015856D+00  0.4465658D-13 -0.3155453D+02
  0.8570515D+00  0.4499189D-13 -0.3155539D+02
  0.9125543D+00  0.4528687D-13 -0.3155630D+02
  0.9680965D+00  0.4558422D-13 -0.3155728D+02
  0.1023681D+01  0.4586715D-13 -0.3155831D+02
  0.1079309D+01  0.4619396D-13 -0.3155940D+02
  0.1134984D+01  0.4648405D-13 -0.3156054D+02
  0.1190708D+01  0.4680075D-13 -0.3156175D+02
  0.1246483D+01  0.4713261D-13 -0.3156301D+02
  0.1302313D+01  0.4746893D-13 -0.3156432D+02
  0.1358199D+01  0.4780843D-13 -0.3156570D+02
  0.1414144D+01  0.4812772D-13 -0.3156713D+02
  0.1470151D+01  0.4854712D-13 -0.3156861D+02
  0.1526222D+01  0.4887660D-13 -0.3157015D+02
  0.1582359D+01  0.4920771D-13 -0.3157175D+02
  0.1638566D+01  0.4955436D-13 -0.3157341D+02
  0.1666696D+01  0.4977965D-13 -0.3157426D+02
  0.0000000D+00  0.0000000D+00 -0.3154849D+02
  0.2759982D-01  0.4063735D-13 -0.3154850D+02
  0.8279975D-01  0.4083612D-13 -0.3154856D+02
  0.1380032D+00  0.4117291D-13 -0.3154867D+02
  0.1932126D+00  0.4146545D-13 -0.3154884D+02
  0.2484303D+00  0.4172944D-13 -0.3154907D+02
  0.3036586D+00  0.4194662D-13 -0.3154936D+02
  0.3589000D+00  0.4227000D-13 -0.3154970D+02
  0.4141568D+00  0.4259698D-13 -0.3155011D+02
  0.4694313D+00  0.4285275D-13 -0.3155057D+02
  0.5247260D+00  0.4315555D-13 -0.3155108D+02
  0.5800433D+00  0.4343870D-13 -0.3155166D+02
  0.6353855D+00  0.4376008D-13 -0.3155229D+02
  0.6907550D+00  0.4404602D-13 -0.3155298D+02
  0.7461542D+00  0.4432197D-13 -0.3155372D+02
  0.8015856D+00  0.4465658D-13 -0.3155453D+02
  0.8570515D+00  0.4499189D-13 -0.3155539D+02
  0.9125543D+00  0.4528687D-13 -0.3155630D+02
  0.9680965D+00  0.4558422D-13 -0.3155728D+02
  0.1023681D+01  0.4586715D-13 -0.3155831D+02
  0.1079309D+01  0.4619396D-13 -0.3155940D+02
  0.1134984D+01  0.4648405D-13 -0.3156054D+02
  0.1190708D+01  0.4680075D-13 -0.3156175D+02
  0.1246483D+01  0.4713261D-13 -0.3156301D+02
  0.1302313D+01  0.4746893D-13 -0.3156432D+02
  0.1358199D+01  0.4780843D-13 -0.3156570D+02
  0.1414144D+01  0.4812772D-13 -0.3156713D+02
  0.1470151D+01  0.4854712D-13 -0.3156861D+02
  0.1526222D+01  0.4887660D-13 -0.3157015D+02
  0.1582359D+01  0.4920771D-13 -0.3157175D+02
  0.1638566D+01  0.4955436D-13 -0.3157341D+02
  0.1666696D+01  0.4977965D-13 -0.3157426D+02
  0.0000000D+00  0.0000000D+00 -0.3154849D+02
  0.2759982D-01  0.4063735D-13 -0.3154850D+02
  0.8279975D-01  0.4083612D-13 -0.3154856D+02
  0.1380032D+00  0.4117291D-13 -0.3154867D+02
  0.1932126D+00  0.4146545D-13 -0.3154884D+02
  0.2484303D+00  0.4172944D-13 -0.3154907D+02
  0.3036586D+00  0.4194662D-13 -0.3154936D+02
  0.3589000D+00  0.4227000D-13 -0.3154970D+02
  0.4141568D+00  0.4259698D-13 -0.3155011D+02
  0.4694313D+00  0.4285275D-13 -0.3155057D+02
  0.5247260D+00  0.4315555D-13 -0.3155108D+02
  0.5800433D+00  0.4343870D-13 -0.3155166D+02
  0.6353855D+00  0.4376008D-13 -0.3155229D+02
  0.6907550D+00  0.4404602D-13 -0.3155298D+02
  0.7461542D+00  0.4432197D-13 -0.3155372D+02
  0.8015856D+00  0.4465658D-13 -0.3155453D+02
  0.8570515D+00  0.4499189D-13 -0.3155539D+02
  0.9125543D+00  0.4528687D-13 -0.3155630D+02
  0.9680965D+00  0.4558422D-13 -0.3155728D+02
  0.1023681D+01  0.4586715D-13 -0.3155831D+02
  0.1079309D+01  0.4619396D-13 -0.3155940D+02
  0.1134984D+01  0.4648405D-13 -0.3156054D+02
  0.1190708D+01  0.4680075D-13 -0.3156175D+02
  0.1246483D+01  0.4713261D-13 -0.3156301D+02
  0.1302313D+01  0.4746893D-13 -0.3156432D+02
  0.1358199D+01  0.4780843D-13 -0.3156570D+02
  0.1414144D+01  0.4812772D-13 -0.3156713D+02
  0.1470151D+01  0.4854712D-13 -0.3156861D+02
  0.1526222D+01  0.4887660D-13 -0.3157015D+02
  0.1582359D+01  0.4920771D-13 -0.3157175D+02
  0.1638566D+01  0.4955436D-13 -0.3157341D+02
  0.1666696D+01  0.4977965D-13 -0.3157426D+02
  0.0000000D+00  0.0000000D+00 -0.3154849D+02
  0.2759982D-01  0.4063735D-13 -0.3154850D+02
  0.8279975D-01  0.4083612D-13 -0.3154856D+02
  0.1380032D+00  0.4117291D-13 -0.3154867D+02
  0.1932126D+00  0.4146545D-13 -0.3154884D+02
  0.2484303D+00  0.4172944D-13 -0.3154907D+02
  0.3036586D+00  0.4194662D-13 -0.3154936D+02
  0.3589000D+00  0.4227000D-13 -0.3154970D+02
  0.4141568D+00  0.4259698D-13 -0.3155011D+02
  0.4694313D+00  0.4285275D-13 -0.3155057D+02
  0.5247260D+00  0.4315555D-13 -0.3155108D+02
  0.5800433D+00  0.4343870D-13 -0.3155166D+02
  0.6353855D+00  0.4376008D-13 -0.3155229D+02
  0.6907550D+00  0.4404602D-13 -0.3155298D+02
  0.7461542D+00  0.4432197D-13 -0.3155372D+02
  0.8015856D+00  0.4465658D-13 -0.3155453D+02
  0.8570515D+00  0.4499189D-13 -0.3155539D+02
  0.9125543D+00  0.4528687D-13 -0.3155630D+02
  0.9680965D+00  0.4558422D-13 -0.3155728D+02
  0.1023681D+01  0.4586715D-13 -0.3155831D+02
  0.1079309D+01  0.4619396D-13 -0.3155940D+02
  0.1134984D+01  0.4648405D-13 -0.3156054D+02
  0.1190708D+01  0.4680075D-13 -0.3156175D+02
  0.1246483D+01  0.4713261D-13 -0.3156301D+02
  0.1302313D+01  0.4746893D-13 -0.3156432D+02
  0.1358199D+01  0.4780843D-13 -0.3156570D+02
  0.1414144D+01  0.4812772D-13 -0.3156713D+02
  0.1470151D+01  0.4854712D-13 -0.3156861D+02
  0.1526222D+01  0.4887660D-13 -0.3157015D+02
  0.1582359D+01  0.4920771D-13 -0.3157175D+02
  0.1638566D+01  0.4955436D-13 -0.3157341D+02
  0.1666696D+01  0.4977965D-13 -0.3157426D+02
  0.0000000D+00  0.0000000D+00 -0.3154849D+02
  0.2759982D-01  0.4063735D-13 -0.3154850D+02
  0.8279975D-01  0.4083612D-13 -0.3154856D+02
  0.1380032D+00  0.4117291D-13 -0.3154867D+02
  0.1932126D+00  0.4146545D-13 -0.3154884D+02
  0.2484303D+00  0.4172944D-13 -0.3154907D+02
  0.3036586D+00  0.4194662D-13 -0.3154936D+02
  0.3589000D+00  0.4227000D-13 -0.3154970D+02
  0.4141568D+00  0.4259698D-13 -0.3155011D+02
  0.4694313D+00  0.4285275D-13 -0.3155057D+02
  0.5247260D+00  0.4315555D-13 -0.3155108D+02
  0.5800433D+00  0.4343870D-13 -0.3155166D+02
  0.6353855D+00  0.4376008D-13 -0.3155229D+02
  0.6907550D+00  0.4404602D-13 -0.3155298D+02
  0.7461542D+00  0.4432197D-13 -0.3155372D+02
  0.8015856D+00  0.4465658D-13 -0.3155453D+02
  0.8570515D+00  0.4499189D-13 -0.3155539D+02
  0.9125543D+00  0.4528687D-13 -0.3155630D+02
  0.9680965D+00  0.4558422D-13 -0.3155728D+02
  0.1023681D+01  0.4586715D-13 -0.3155831D+02
  0.1079309D+01  0.4619396D-13 -0.3155940D+02
  0.1134984D+01  0.4648405D-13 -0.3156054D+02
  0.1190708D+01  0.4680075D-13 -0.3156175D+02
  0.1246483D+01  0.4713261D-13 -0.3156301D+02
  0.1302313D+01  0.4746893D-13 -0.3156432D+02
  0.1358199D+01  0.4780843D-13 -0.3156570D+02
  0.1414144D+01  0.4812772D-13 -0.3156713D+02
  0.1470151D+01  0.4854712D-13 -0.3156861D+02
  0.1526222D+01  0.4887660D-13 -0.3157015D+02
  0.1582359D+01  0.4920771D-13 -0.3157175D+02
  0.1638566D+01  0.4955436D-13 -0.3157341D+02
  0.1666696D+01  0.4977965D-13 -0.3157426D+02
  0.0000000D+00  0.0000000D+00 -0.3154849D+02
  0.2759982D-01  0.4063735D-13 -0.3154850D+02
  0.8279975D-01  0.4083612D-13 -0.3154856D+02
  0.1380032D+00  0.4117291D-13 -0.3154867D+02
  0.1932126D+00  0.4146545D-13 -0.3154884D+02
  0.2484303D+00  0.4172944D-13 -0.3154907D+02
  0.3036586D+00  0.4194662D-13 -0.3154936D+02
  0.3589000D+00  0.4227000D-13 -0.3154970D+02
  0.4141568D+00  0.4259698D-13 -0.3155011D+02
  0.4694313D+00  0.4285275D-13 -0.3155057D+02
  0.5247260D+00  0.4315555D-13 -0.3155108D+02
  0.5800433D+00  0.4343870D-13 -0.3155166D+02
  0.6353855D+00  0.4376008D-13 -0.3155229D+02
  0.6907550D+00  0.4404602D-13 -0.3155298D+02
  0.7461542D+00  0.4432197D-13 -0.3155372D+02
  0.8015856D+00  0.4465658D-13 -0.3155453D+02
  0.8570515D+00  0.4499189D-13 -0.3155539D+02
  0.9125543D+00  0.4528687D-13 -0.3155630D+02
  0.9680965D+00  0.4558422D-13 -0.3155728D+02
  0.1023681D+01  0.4586715D-13 -0.3155831D+02
  0.1079309D+01  0.4619396D-13 -0.3155940D+02
  0.1134984D+01  0.4648405D-13 -0.3156054D+02
  0.1190708D+01  0.4680075D-13 -0.3156175D+02
  0.1246483D+01  0.4713261D-13 -0.3156301D+02
  0.1302313D+01  0.4746893D-13 -0.3156432D+02
  0.1358199D+01  0.4780843D-13 -0.3156570D+02
  0.1414144D+01  0.4812772D-13 -0.3156713D+02
  0.1470151D+01  0.4854712D-13 -0.3156861D+02
  0.1526222D+01  0.4887660D-13 -0.3157015D+02
  0.1582359D+01  0.4920771D-13 -0.3157175D+02
  0.1638566D+01  0.4955436D-13 -0.3157341D+02
  0.1666696D+01  0.4977965D-13 -0.3157426D+02
  0.0000000D+00  0.0000000D+00 -0.3154849D+02
  0.2759982D-01  0.4063735D-13 -0.3154850D+02
  0.8279975D-01  0.4083612D-13 -0.3154856D+02
  0.1380032D+00  0.4117291D-13 -0.3154867D+02
  0.1932126D+00  0.4146545D-13 -0.3154884D+02
  0.2484303D+00  0.4172944D-13 -0.3154907D+02
  0.3036586D+00  0.4194662D-13 -0.3154936D+02
  0.3589000D+00  0.4227000D-13 -0.3154970D+02
  0.4141568D+00  0.4259698D-13 -0.3155011D+02
  0.4694313D+00  0.4285275D-13 -0.3155057D+02
  0.5247260D+00  0.4315555D-13 -0.3155108D+02
  0.5800433D+00  0.4343870D-13 -0.3155166D+02
  0.6353855D+00  0.4376008D-13 -0.3155229D+02
  0.6907550D+00  0.4404602D-13 -0.3155298D+02
  0.7461542D+00  0.4432197D-13 -0.3155372D+02
  0.8015856D+00  0.4465658D-13 -0.3155453D+02
  0.8570515D+00  0.4499189D-13 -0.3155539D+02
  0.9125543D+00  0.4528687D-13 -0.3155630D+02
  0.9680965D+00  0.4558422D-13 -0.3155728D+02
  0.1023681D+01  0.4586715D-13 -0.3155831D+02
  0.1079309D+01  0.4619396D-13 -0.3155940D+02
  0.1134984D+01  0.4648405D-13 -0.3156054D+02
  0.1190708D+01  0.4680075D-13 -0.3156175D+02
  0.1246483D+01  0.4713261D-13 -0.3156301D+02
  0.1302313D+01  0.4746893D-13 -0.3156432D+02
  0.1358199D+01  0.4780843D-13 -0.3156570D+02
  0.1414144D+01  0.4812772D-13 -0.3156713D+02
  0.1470151D+01  0.4854712D-13 -0.3156861D+02
  0.1526222D+01  0.4887660D-13 -0.3157015D+02
  0.1582359D+01  0.4920771D-13 -0.3157175D+02
  0.1638566D+01  0.4955436D-13 -0.3157341D+02
  0.1666696D+01  0.4977965D-13 -0.3157426D+02
  0.0000000D+00  0.0000000D+00 -0.3154849D+02
  0.2759982D-01  0.4063735D-13 -0.3154850D+02
  0.8279975D-01  0.4083612D-13 -0.3154856D+02
  0.1380032D+00  0.4117291D-13 -0.3154867D+02
  0.1932126D+00  0.4146545D-13 -0.3154884D+02
  0.2484303D+00  0.4172944D-13 -0.3154907D+02
  0.3036586D+00  0.4194662D-13 -0.3154936D+02
  0.3589000D+00  0.4227000D-13 -0.3154970D+02
  0.4141568D+00  0.4259698D-13 -0.3155011D+02
  0.4694313D+00  0.4285275D-13 -0.3155057D+02
  0.5247260D+00  0.4315555D-13 -0.3155108D+02
  0.5800433D+00  0.4343870D-13 -0.3155166D+02
  0.6353855D+00  0.4376008D-13 -0.3155229D+02
  0.6907550D+00  0.4404602D-13 -0.3155298D+02
  0.7461542D+00  0.4432197D-13 -0.3155372D+02
  0.8015856D+00  0.4465658D-13 -0.3155453D+02
  0.8570515D+00  0.4499189D-13 -0.3155539D+02
  0.9125543D+00  0.4528687D-13 -0.3155630D+02
  0.9680965D+00  0.4558422D-13 -0.3155728D+02
  0.1023681D+01  0.4586715D-13 -0.3155831D+02
  0.1079309D+01  0.4619396D-13 -0.3155940D+02
  0.1134984D+01  0.4648405D-13 -0.3156054D+02
  0.1190708D+01  0.4680075D-13 -0.3156175D+02
  0.1246483D+01  0.4713261D-13 -0.3156301D+02
  0.1302313D+01  0.4746893D-13 -0.3156432D+02
  0.1358199D+01  0.4780843D-13 -0.3156570D+02
  0.1414144D+01  0.4812772D-13 -0.3156713D+02
  0.1470151D+01  0.4854712D-13 -0.3156861D+02
  0.1526222D+01  0.4887660D-13 -0.3157015D+02
  0.1582359D+01  0.4920771D-13 -0.3157175D+02
  0.1638566D+01  0.4955436D-13 -0.3157341D+02
  0.1666696D+01  0.4977965D-13 -0.3157426D+02
  0.0000000D+00  0.0000000D+00 -0.3154849D+02
  0.2759982D-01  0.4063735D-13 -0.3154850D+02
  0.8279975D-01  0.4083612D-13 -0.3154856D+02
  0.1380032D+00  0.4117291D-13 -0.3154867D+02
  0.1932126D+00  0.4146545D-13 -0.3154884D+02
  0.2484303D+00  0.4172944D-13 -0.3154907D+02
  0.3036586D+00  0.4194662D-13 -0.3154936D+02
  0.3589000D+00  0.4227000D-13 -0.3154970D+02
  0.4141568D+00  0.4259698D-13 -0.3155011D+02
  0.4694313D+00  0.4285275D-13 -0.3155057D+02
  0.5247260D+00  0.4315555D-13 -0.3155108D+02
  0.5800433D+00  0.4343870D-13 -0.3155166D+02
  0.6353855D+00  0.4376008D-13 -0.3155229D+02
  0.6907550D+00  0.4404602D-13 -0.3155298D+02
  0.7461542D+00  0.4432197D-13 -0.3155372D+02
  0.8015856D+00  0.4465658D-13 -0.3155453D+02
  0.8570515D+00  0.4499189D-13 -0.3155539D+02
  0.9125543D+00  0.4528687D-13 -0.3155630D+02
  0.9680965D+00  0.4558422D-13 -0.3155728D+02
  0.1023681D+01  0.4586715D-13 -0.3155831D+02
  0.1079309D+01  0.4619396D-13 -0.3155940D+02
  0.1134984D+01  0.4648405D-13 -0.3156054D+02
  0.1190708D+01  0.4680075D-13 -0.3156175D+02
  0.1246483D+01  0.4713261D-13 -0.3156301D+02
  0.1302313D+01  0.4746893D-13 -0.3156432D+02
  0.1358199D+01  0.4780843D-13 -0.3156570D+02
  0.1414144D+01  0.4812772D-13 -0.3156713D+02
  0.1470151D+01  0.4854712D-13 -0.3156861D+02
  0.1526222D+01  0.4887660D-13 -0.3157015D+02
  0.1582359D+01  0.4920771D-13 -0.3157175D+02
  0.1638566D+01  0.4955436D-13 -0.3157341D+02
  0.1666696D+01  0.4977965D-13 -0.3157426D+02
  0.0000000D+00  0.0000000D+00 -0.3154849D+02
  0.2759982D-01  0.4063735D-13 -0.3154850D+02
  0.8279975D-01  0.4083612D-13 -0.3154856D+02
  0.1380032D+00  0.4117291D-13 -0.3154867D+02
  0.1932126D+00  0.4146545D-13 -0.3154884D+02
  0.2484303D+00  0.4172944D-13 -0.3154907D+02
  0.3036586D+00  0.4194662D-13 -0.3154936D+02
  0.3589000D+00  0.4227000D-13 -0.3154970D+02
  0.4141568D+00  0.4259698D-13 -0.3155011D+02
  0.4694313D+00  0.4285275D-13 -0.3155057D+02
  0.5247260D+00  0.4315555D-13 -0.3155108D+02
  0.5800433D+00  0.4343870D-13 -0.3155166D+02
  0.6353855D+00  0.4376008D-13 -0.3155229D+02
  0.6907550D+00  0.4404602D-13 -0.3155298D+02
  0.7461542D+00  0.4432197D-13 -0.3155372D+02
  0.8015856D+00  0.4465658D-13 -0.3155453D+02
  0.8570515D+00  0.4499189D-13 -0.3155539D+02
  0.9125543D+00  0.4528687D-13 -0.3155630D+02
  0.9680965D+00  0.4558422D-13 -0.3155728D+02
  0.1023681D+01  0.4586715D-13 -0.3155831D+02
  0.1079309D+01  0.4619396D-13 -0.3155940D+02
  0.1134984D+01  0.4648405D-13 -0.3156054D+02
  0.1190708D+01  0.4680075D-13 -0.3156175D+02
  0.1246483D+01  0.4713261D-13 -0.3156301D+02
  0.1302313D+01  0.4746893D-13 -0.3156432D+02
  0.1358199D+01  0.4780843D-13 -0.3156570D+02
  0.1414144D+01  0.4812772D-13 -0.3156713D+02
  0.1470151D+01  0.4854712D-13 -0.3156861D+02
  0.1526222D+01  0.4887660D-13 -0.3157015D+02
  0.1582359D+01  0.4920771D-13 -0.3157175D+02
  0.1638566D+01  0.4955436D-13 -0.3157341D+02
  0.1666696D+01  0.4977965D-13 -0.3157426D+02
  0.0000000D+00  0.0000000D+00 -0.3154849D+02
  0.2759982D-01  0.4063735D-13 -0.3154850D+02
  0.8279975D-01  0.4083612D-13 -0.3154856D+02
  0.1380032D+00  0.4117291D-13 -0.3154867D+02
  0.1932126D+00  0.4146545D-13 -0.3154884D+02
  0.2484303D+00  0.4172944D-13 -0.3154907D+02
  0.3036586D+00  0.4194662D-13 -0.3154936D+02
  0.3589000D+00  0.4227000D-13 -0.3154970D+02
  0.4141568D+00  0.4259698D-13 -0.3155011D+02
  0.4694313D+00  0.4285275D-13 -0.3155057D+02
  0.5247260D+00  0.4315555D-13 -0.3155108D+02
  0.5800433D+00  0.4343870D-13 -0.3155166D+02
  0.6353855D+00  0.4376008D-13 -0.3155229D+02
  0.6907550D+00  0.4404602D-13 -0.3155298D+02
  0.7461542D+00  0.4432197D-13 -0.3155372D+02
  0.8015856D+00  0.4465658D-13 -0.3155453D+02
  0.8570515D+00  0.4499189D-13 -0.3155539D+02
  0.9125543D+00  0.4528687D-13 -0.3155630D+02
  0.9680965D+00  0.4558422D-13 -0.3155728D+02
  0.1023681D+01  0.4586715D-13 -0.3155831D+02
  0.1079309D+01  0.4619396D-13 -0.3155940D+02
  0.1134984D+01  0.4648405D-13 -0.3156054D+02
  0.1190708D+01  0.4680075D-13 -0.3156175D+02
  0.1246483D+01  0.4713261D-13 -0.3156301D+02
  0.1302313D+01  0.4746893D-13 -0.3156432D+02
  0.1358199D+01  0.4780843D-13 -0.3156570D+02
  0.1414144D+01  0.4812772D-13 -0.3156713D+02
  0.1470151D+01  0.4854712D-13 -0.3156861D+02
  0.1526222D+01  0.4887660D-13 -0.3157015D+02
  0.1582359D+01  0.4920771D-13 -0.3157175D+02
  0.1638566D+01  0.4955436D-13 -0.3157341D+02
  0.1666696D+01  0.4977965D-13 -0.3157426D+02
  0.0000000D+00  0.0000000D+00 -0.3154849D+02
  0.2759982D-01  0.4063735D-13 -0.3154850D+02
  0.8279975D-01  0.4083612D-13 -0.3154856D+02
  0.1380032D+00  0.4117291D-13 -0.3154867D+02
  0.1932126D+00  0.4146545D-13 -0.3154884D+02
  0.2484303D+00  0.4172944D-13 -0.3154907D+02
  0.3036586D+00  0.4194662D-13 -0.3154936D+02
  0.3589000D+00  0.4227000D-13 -0.3154970D+02
  0.4141568D+00  0.4259698D-13 -0.3155011D+02
  0.4694313D+00  0.4285275D-13 -0.3155057D+02
  0.5247260D+00  0.4315555D-13 -0.3155108D+02
  0.5800433D+00  0.4343870D-13 -0.3155166D+02
  0.6353855D+00  0.4376008D-13 -0.3155229D+02
  0.6907550D+00  0.4404602D-13 -0.3155298D+02
  0.7461542D+00  0.4432197D-13 -0.3155372D+02
  0.8015856D+00  0.4465658D-13 -0.3155453D+02
  0.8570515D+00  0.4499189D-13 -0.3155539D+02
  0.9125543D+00  0.4528687D-13 -0.3155630D+02
  0.9680965D+00  0.4558422D-13 -0.3155728D+02
  0.1023681D+01  0.4586715D-13 -0.3155831D+02
  0.1079309D+01  0.4619396D-13 -0.3155940D+02
  0.1134984D+01  0.4648405D-13 -0.3156054D+02
  0.1190708D+01  0.4680075D-13 -0.3156175D+02
  0.1246483D+01  0.4713261D-13 -0.3156301D+02
  0.1302313D+01  0.4746893D-13 -0.3156432D+02
  0.1358199D+01  0.4780843D-13 -0.3156570D+02
  0.1414144D+01  0.4812772D-13 -0.3156713D+02
  0.1470151D+01  0.4854712D-13 -0.3156861D+02
  0.1526222D+01  0.4887660D-13 -0.3157015D+02
  0.1582359D+01  0.4920771D-13 -0.3157175D+02
  0.1638566D+01  0.4955436D-13 -0.3157341D+02
  0.1666696D+01  0.4977965D-13 -0.3157426D+02
  0.0000000D+00  0.0000000D+00 -0.3154849D+02
  0.2759982D-01  0.4063735D-13 -0.3154850D+02
  0.8279975D-01  0.4083612D-13 -0.3154856D+02
  0.1380032D+00  0.4117291D-13 -0.3154867D+02
  0.1932126D+00  0.4146545D-13 -0.3154884D+02
  0.2484303D+00  0.4172944D-13 -0.3154907D+02
  0.3036586D+00  0.4194662D-13 -0.3154936D+02
  0.3589000D+00  0.4227000D-13 -0.3154970D+02
  0.4141568D+00  0.4259698D-13 -0.3155011D+02
  0.4694313D+00  0.4285275D-13 -0.3155057D+02
  0.5247260D+00  0.4315555D-13 -0.3155108D+02
  0.5800433D+00  0.4343870D-13 -0.3155166D+02
  0.6353855D+00  0.4376008D-13 -0.3155229D+02
  0.6907550D+00  0.4404602D-13 -0.3155298D+02
  0.7461542D+00  0.4432197D-13 -0.3155372D+02
  0.8015856D+00  0.4465658D-13 -0.3155453D+02
  0.8570515D+00  0.4499189D-13 -0.3155539D+02
  0.9125543D+00  0.4528687D-13 -0.3155630D+02
  0.9680965D+00  0.4558422D-13 -0.3155728D+02
  0.1023681D+01  0.4586715D-13 -0.3155831D+02
  0.1079309D+01  0.4619396D-13 -0.3155940D+02
  0.1134984D+01  0.4648405D-13 -0.3156054D+02
  0.1190708D+01  0.4680075D-13 -0.3156175D+02
  0.1246483D+01  0.4713261D-13 -0.3156301D+02
  0.1302313D+01  0.4746893D-13 -0.3156432D+02
  0.1358199D+01  0.4780843D-13 -0.3156570D+02
  0.1414144D+01  0.4812772D-13 -0.3156713D+02
  0.1470151D+01  0.4854712D-13 -0.3156861D+02
  0.1526222D+01  0.4887660D-13 -0.3157015D+02
  0.1582359D+01  0.4920771D-13 -0.3157175D+02
  0.1638566D+01  0.4955436D-13 -0.3157341D+02
  0.1666696D+01  0.4977965D-13 -0.3157426D+02
  0.0000000D+00  0.0000000D+00 -0.3154849D+02
  0.2759982D-01  0.4063735D-13 -0.3154850D+02
  0.8279975D-01  0.4083612D-13 -0.3154856D+02
  0.1380032D+00  0.4117291D-13 -0.3154867D+02
  0.1932126D+00  0.4146545D-13 -0.3154884D+02
  0.2484303D+00  0.4172944D-13 -0.3154907D+02
  0.3036586D+00  0.4194662D-13 -0.3154936D+02
  0.3589000D+00  0.4227000D-13 -0.3154970D+02
  0.4141568D+00  0.4259698D-13 -0.3155011D+02
  0.4694313D+00  0.4285275D-13 -0.3155057D+02
  0.5247260D+00  0.4315555D-13 -0.3155108D+02
  0.5800433D+00  0.4343870D-13 -0.3155166D+02
  0.6353855D+00  0.4376008D-13 -0.3155229D+02
  0.6907550D+00  0.4404602D-13 -0.3155298D+02
  0.7461542D+00  0.4432197D-13 -0.3155372D+02
  0.8015856D+00  0.4465658D-13 -0.3155453D+02
  0.8570515D+00  0.4499189D-13 -0.3155539D+02
  0.9125543D+00  0.4528687D-13 -0.3155630D+02
  0.9680965D+00  0.4558422D-13 -0.3155728D+02
  0.1023681D+01  0.4586715D-13 -0.3155831D+02
  0.1079309D+01  0.4619396D-13 -0.3155940D+02
  0.1134984D+01  0.4648405D-13 -0.3156054D+02
  0.1190708D+01  0.4680075D-13 -0.3156175D+02
  0.1246483D+01  0.4713261D-13 -0.3156301D+02
  0.1302313D+01  0.4746893D-13 -0.3156432D+02
  0.1358199D+01  0.4780843D-13 -0.3156570D+02
  0.1414144D+01  0.4812772D-13 -0.3156713D+02
  0.1470151D+01  0.4854712D-13 -0.3156861D+02
  0.1526222D+01  0.4887660D-13 -0.3157015D+02
  0.1582359D+01  0.4920771D-13 -0.3157175D+02
  0.1638566D+01  0.4955436D-13 -0.3157341D+02
  0.1666696D+01  0.4977965D-13 -0.3157426D+02
  0.0000000D+00  0.0000000D+00 -0.3154849D+02
  0.2759982D-01  0.4063735D-13 -0.3154850D+02
  0.8279975D-01  0.4083612D-13 -0.3154856D+02
  0.1380032D+00  0.4117291D-13 -0.3154867D+02
  0.1932126D+00  0.4146545D-13 -0.3154884D+02
  0.2484303D+00  0.4172944D-13 -0.3154907D+02
  0.3036586D+00  0.4194662D-13 -0.3154936D+02
  0.3589000D+00  0.4227000D-13 -0.3154970D+02
  0.4141568D+00  0.4259698D-13 -0.3155011D+02
  0.4694313D+00  0.4285275D-13 -0.3155057D+02
  0.5247260D+00  0.4315555D-13 -0.3155108D+02
  0.5800433D+00  0.4343870D-13 -0.3155166D+02
  0.6353855D+00  0.4376008D-13 -0.3155229D+02
  0.6907550D+00  0.4404602D-13 -0.3155298D+02
  0.7461542D+00  0.4432197D-13 -0.3155372D+02
  0.8015856D+00  0.4465658D-13 -0.3155453D+02
  0.8570515D+00  0.4499189D-13 -0.3155539D+02
  0.9125543D+00  0.4528687D-13 -0.3155630D+02
  0.9680965D+00  0.4558422D-13 -0.3155728D+02
  0.1023681D+01  0.4586715D-13 -0.3155831D+02
  0.1079309D+01  0.4619396D-13 -0.3155940D+02
  0.1134984D+01  0.4648405D-13 -0.3156054D+02
  0.1190708D+01  0.4680075D-13 -0.3156175D+02
  0.1246483D+01  0.4713261D-13 -0.3156301D+02
  0.1302313D+01  0.4746893D-13 -0.3156432D+02
  0.1358199D+01  0.4780843D-13 -0.3156570D+02
  0.1414144D+01  0.4812772D-13 -0.3156713D+02
  0.1470151D+01  0.4854712D-13 -0.3156861D+02
  0.1526222D+01  0.4887660D-13 -0.3157015D+02
  0.1582359D+01  0.4920771D-13 -0.3157175D+02
  0.1638566D+01  0.4955436D-13 -0.3157341D+02
  0.1666696D+01  0.4977965D-13 -0.3157426D+02
  0.0000000D+00  0.0000000D+00 -0.3154849D+02
  0.2759982D-01  0.4063735D-13 -0.3154850D+02
  0.8279975D-01  0.4083612D-13 -0.3154856D+02
  0.1380032D+00  0.4117291D-13 -0.3154867D+02
  0.1932126D+00  0.4146545D-13 -0.3154884D+02
  0.2484303D+00  0.4172944D-13 -0.3154907D+02
  0.3036586D+00  0.4194662D-13 -0.3154936D+02
  0.3589000D+00  0.4227000D-13 -0.3154970D+02
  0.4141568D+00  0.4259698D-13 -0.3155011D+02
  0.4694313D+00  0.4285275D-13 -0.3155057D+02
  0.5247260D+00  0.4315555D-13 -0.3155108D+02
  0.5800433D+00  0.4343870D-13 -0.3155166D+02
  0.6353855D+00  0.4376008D-13 -0.3155229D+02
  0.6907550D+00  0.4404602D-13 -0.3155298D+02
  0.7461542D+00  0.4432197D-13 -0.3155372D+02
  0.8015856D+00  0.4465658D-13 -0.3155453D+02
  0.8570515D+00  0.4499189D-13 -0.3155539D+02
  0.9125543D+00  0.4528687D-13 -0.3155630D+02
  0.9680965D+00  0.4558422D-13 -0.3155728D+02
  0.1023681D+01  0.4586715D-13 -0.3155831D+02
  0.1079309D+01  0.4619396D-13 -0.3155940D+02
  0.1134984D+01  0.4648405D-13 -0.3156054D+02
  0.1190708D+01  0.4680075D-13 -0.3156175D+02
  0.1246483D+01  0.4713261D-13 -0.3156301D+02
  0.1302313D+01  0.4746893D-13 -0.3156432D+02
  0.1358199D+01  0.4780843D-13 -0.3156570D+02
  0.1414144D+01  0.4812772D-13 -0.3156713D+02
  0.1470151D+01  0.4854712D-13 -0.3156861D+02
  0.1526222D+01  0.4887660D-13 -0.3157015D+02
  0.1582359D+01  0.4920771D-13 -0.3157175D+02
  0.1638566D+01  0.4955436D-13 -0.3157341D+02
  0.1666696D+01  0.4977965D-13 -0.3157426D+02
  0.0000000D+00  0.0000000D+00 -0.3154849D+02
  0.2759982D-01  0.4063735D-13 -0.3154850D+02
  0.8279975D-01  0.4083612D-13 -0.3154856D+02
  0.1380032D+00  0.4117291D-13 -0.3154867D+02
  0.1932126D+00  0.4146545D-13 -0.3154884D+02
  0.2484303D+00  0.4172944D-13 -0.3154907D+02
  0.3036586D+00  0.4194662D-13 -0.3154936D+02
  0.3589000D+00  0.4227000D-13 -0.3154970D+02
  0.4141568D+00  0.4259698D-13 -0.3155011D+02
  0.4694313D+00  0.4285275D-13 -0.3155057D+02
  0.5247260D+00  0.4315555D-13 -0.3155108D+02
  0.5800433D+00  0.4343870D-13 -0.3155166D+02
  0.6353855D+00  0.4376008D-13 -0.3155229D+02
  0.6907550D+00  0.4404602D-13 -0.3155298D+02
  0.7461542D+00  0.4432197D-13 -0.3155372D+02
  0.8015856D+00  0.4465658D-13 -0.3155453D+02
  0.8570515D+00  0.4499189D-13 -0.3155539D+02
  0.9125543D+00  0.4528687D-13 -0.3155630D+02
  0.9680965D+00  0.4558422D-13 -0.3155728D+02
  0.1023681D+01  0.4586715D-13 -0.3155831D+02
  0.1079309D+01  0.4619396D-13 -0.3155940D+02
  0.1134984D+01  0.4648405D-13 -0.3156054D+02
  0.1190708D+01  0.4680075D-13 -0.3156175D+02
  0.1246483D+01  0.4713261D-13 -0.3156301D+02
  0.1302313D+01  0.4746893D-13 -0.3156432D+02
  0.1358199D+01  0.4780843D-13 -0.3156570D+02
  0.1414144D+01  0.4812772D-13 -0.3156713D+02
  0.1470151D+01  0.4854712D-13 -0.3156861D+02
  0.1526222D+01  0.4887660D-13 -0.3157015D+02
  0.1582359D+01  0.4920771D-13 -0.3157175D+02
  0.1638566D+01  0.4955436D-13 -0.3157341D+02
  0.1666696D+01  0.4977965D-13 -0.3157426D+02
  0.0000000D+00  0.0000000D+00 -0.3154849D+02
  0.2759982D-01  0.4063735D-13 -0.3154850D+02
  0.8279975D-01  0.4083612D-13 -0.3154856D+02
  0.1380032D+00  0.4117291D-13 -0.3154867D+02
  0.1932126D+00  0.4146545D-13 -0.3154884D+02
  0.2484303D+00  0.4172944D-13 -0.3154907D+02
  0.3036586D+00  0.4194662D-13 -0.3154936D+02
  0.3589000D+00  0.4227000D-13 -0.3154970D+02
  0.4141568D+00  0.4259698D-13 -0.3155011D+02
  0.4694313D+00  0.4285275D-13 -0.3155057D+02
  0.5247260D+00  0.4315555D-13 -0.3155108D+02
  0.5800433D+00  0.4343870D-13 -0.3155166D+02
  0.6353855D+00  0.4376008D-13 -0.3155229D+02
  0.6907550D+00  0.4404602D-13 -0.3155298D+02
  0.7461542D+00  0.4432197D-13 -0.3155372D+02
  0.8015856D+00  0.4465658D-13 -0.3155453D+02
  0.8570515D+00  0.4499189D-13 -0.3155539D+02
  0.9125543D+00  0.4528687D-13 -0.3155630D+02
  0.9680965D+00  0.4558422D-13 -0.3155728D+02
  0.1023681D+01  0.4586715D-13 -0.3155831D+02
  0.1079309D+01  0.4619396D-13 -0.3155940D+02
  0.1134984D+01  0.4648405D-13 -0.3156054D+02
  0.1190708D+01  0.4680075D-13 -0.3156175D+02
  0.1246483D+01  0.4713261D-13 -0.3156301D+02
  0.1302313D+01  0.4746893D-13 -0.3156432D+02
  0.1358199D+01  0.4780843D-13 -0.3156570D+02
  0.1414144D+01  0.4812772D-13 -0.3156713D+02
  0.1470151D+01  0.4854712D-13 -0.3156861D+02
  0.1526222D+01  0.4887660D-13 -0.3157015D+02
  0.1582359D+01  0.4920771D-13 -0.3157175D+02
  0.1638566D+01  0.4955436D-13 -0.3157341D+02
  0.1666696D+01  0.4977965D-13 -0.3157426D+02
  0.0000000D+00  0.0000000D+00 -0.3154849D+02
  0.2759982D-01  0.4063735D-13 -0.3154850D+02
  0.8279975D-01  0.4083612D-13 -0.3154856D+02
  0.1380032D+00  0.4117291D-13 -0.3154867D+02
  0.1932126D+00  0.4146545D-13 -0.3154884D+02
  0.2484303D+00  0.4172944D-13 -0.3154907D+02
  0.3036586D+00  0.4194662D-13 -0.3154936D+02
  0.3589000D+00  0.4227000D-13 -0.3154970D+02
  0.4141568D+00  0.4259698D-13 -0.3155011D+02
  0.4694313D+00  0.4285275D-13 -0.3155057D+02
  0.5247260D+00  0.4315555D-13 -0.3155108D+02
  0.5800433D+00  0.4343870D-13 -0.3155166D+02
  0.6353855D+00  0.4376008D-13 -0.3155229D+02
  0.6907550D+00  0.4404602D-13 -0.3155298D+02
  0.7461542D+00  0.4432197D-13 -0.3155372D+02
  0.8015856D+00  0.4465658D-13 -0.3155453D+02
  0.8570515D+00  0.4499189D-13 -0.3155539D+02
  0.9125543D+00  0.4528687D-13 -0.3155630D+02
  0.9680965D+00  0.4558422D-13 -0.3155728D+02
  0.1023681D+01  0.4586715D-13 -0.3155831D+02
  0.1079309D+01  0.4619396D-13 -0.3155940D+02
  0.1134984D+01  0.4648405D-13 -0.3156054D+02
  0.1190708D+01  0.4680075D-13 -0.3156175D+02
  0.1246483D+01  0.4713261D-13 -0.3156301D+02
  0.1302313D+01  0.4746893D-13 -0.3156432D+02
  0.1358199D+01  0.4780843D-13 -0.3156570D+02
  0.1414144D+01  0.4812772D-13 -0.3156713D+02
  0.1470151D+01  0.4854712D-13 -0.3156861D+02
  0.1526222D+01  0.4887660D-13 -0.3157015D+02
  0.1582359D+01  0.4920771D-13 -0.3157175D+02
  0.1638566D+01  0.4955436D-13 -0.3157341D+02
  0.1666696D+01  0.4977965D-13 -0.3157426D+02
  0.0000000D+00  0.0000000D+00 -0.3154849D+02
  0.2759982D-01  0.4063735D-13 -0.3154850D+02
  0.8279975D-01  0.4083612D-13 -0.3154856D+02
  0.1380032D+00  0.4117291D-13 -0.3154867D+02
  0.1932126D+00  0.4146545D-13 -0.3154884D+02
  0.2484303D+00  0.4172944D-13 -0.3154907D+02
  0.3036586D+00  0.4194662D-13 -0.3154936D+02
  0.3589000D+00  0.4227000D-13 -0.3154970D+02
  0.4141568D+00  0.4259698D-13 -0.3155011D+02
  0.4694313D+00  0.4285275D-13 -0.3155057D+02
  0.5247260D+00  0.4315555D-13 -0.3155108D+02
  0.5800433D+00  0.4343870D-13 -0.3155166D+02
  0.6353855D+00  0.4376008D-13 -0.3155229D+02
  0.6907550D+00  0.4404602D-13 -0.3155298D+02
  0.7461542D+00  0.4432197D-13 -0.3155372D+02
  0.8015856D+00  0.4465658D-13 -0.3155453D+02
  0.8570515D+00  0.4499189D-13 -0.3155539D+02
  0.9125543D+00  0.4528687D-13 -0.3155630D+02
  0.9680965D+00  0.4558422D-13 -0.3155728D+02
  0.1023681D+01  0.4586715D-13 -0.3155831D+02
  0.1079309D+01  0.4619396D-13 -0.3155940D+02
  0.1134984D+01  0.4648405D-13 -0.3156054D+02
  0.1190708D+01  0.4680075D-13 -0.3156175D+02
  0.1246483D+01  0.4713261D-13 -0.3156301D+02
  0.1302313D+01  0.4746893D-13 -0.3156432D+02
  0.1358199D+01  0.4780843D-13 -0.3156570D+02
  0.1414144D+01  0.4812772D-13 -0.3156713D+02
  0.1470151D+01  0.4854712D-13 -0.3156861D+02
  0.1526222D+01  0.4887660D-13 -0.3157015D+02
  0.1582359D+01  0.4920771D-13 -0.3157175D+02
  0.1638566D+01  0.4955436D-13 -0.3157341D+02
  0.1666696D+01  0.4977965D-13 -0.3157426D+02
  0.0000000D+00  0.0000000D+00 -0.3154849D+02
  0.2759982D-01  0.4063735D-13 -0.3154850D+02
  0.8279975D-01  0.4083612D-13 -0.3154856D+02
  0.1380032D+00  0.4117291D-13 -0.3154867D+02
  0.1932126D+00  0.4146545D-13 -0.3154884D+02
  0.2484303D+00  0.4172944D-13 -0.3154907D+02
  0.3036586D+00  0.4194662D-13 -0.3154936D+02
  0.3589000D+00  0.4227000D-13 -0.3154970D+02
  0.4141568D+00  0.4259698D-13 -0.3155011D+02
  0.4694313D+00  0.4285275D-13 -0.3155057D+02
  0.5247260D+00  0.4315555D-13 -0.3155108D+02
  0.5800433D+00  0.4343870D-13 -0.3155166D+02
  0.6353855D+00  0.4376008D-13 -0.3155229D+02
  0.6907550D+00  0.4404602D-13 -0.3155298D+02
  0.7461542D+00  0.4432197D-13 -0.3155372D+02
  0.8015856D+00  0.4465658D-13 -0.3155453D+02
  0.8570515D+00  0.4499189D-13 -0.3155539D+02
  0.9125543D+00  0.4528687D-13 -0.3155630D+02
  0.9680965D+00  0.4558422D-13 -0.3155728D+02
  0.1023681D+01  0.4586715D-13 -0.3155831D+02
  0.1079309D+01  0.4619396D-13 -0.3155940D+02
  0.1134984D+01  0.4648405D-13 -0.3156054D+02
  0.1190708D+01  0.4680075D-13 -0.3156175D+02
  0.1246483D+01  0.4713261D-13 -0.3156301D+02
  0.1302313D+01  0.4746893D-13 -0.3156432D+02
  0.1358199D+01  0.4780843D-13 -0.3156570D+02
  0.1414144D+01  0.4812772D-13 -0.3156713D+02
  0.1470151D+01  0.4854712D-13 -0.3156861D+02
  0.1526222D+01  0.4887660D-13 -0.3157015D+02
  0.1582359D+01  0.4920771D-13 -0.3157175D+02
  0.1638566D+01  0.4955436D-13 -0.3157341D+02
  0.1666696D+01  0.4977965D-13 -0.3157426D+02
  0.0000000D+00  0.0000000D+00 -0.3154849D+02
  0.2759982D-01  0.4063735D-13 -0.3154850D+02
  0.8279975D-01  0.4083612D-13 -0.3154856D+02
  0.1380032D+00  0.4117291D-13 -0.3154867D+02
  0.1932126D+00  0.4146545D-13 -0.3154884D+02
  0.2484303D+00  0.4172944D-13 -0.3154907D+02
  0.3036586D+00  0.4194662D-13 -0.3154936D+02
  0.3589000D+00  0.4227000D-13 -0.3154970D+02
  0.4141568D+00  0.4259698D-13 -0.3155011D+02
  0.4694313D+00  0.4285275D-13 -0.3155057D+02
  0.5247260D+00  0.4315555D-13 -0.3155108D+02
  0.5800433D+00  0.4343870D-13 -0.3155166D+02
  0.6353855D+00  0.4376008D-13 -0.3155229D+02
  0.6907550D+00  0.4404602D-13 -0.3155298D+02
  0.7461542D+00  0.4432197D-13 -0.3155372D+02
  0.8015856D+00  0.4465658D-13 -0.3155453D+02
  0.8570515D+00  0.4499189D-13 -0.3155539D+02
  0.9125543D+00  0.4528687D-13 -0.3155630D+02
  0.9680965D+00  0.4558422D-13 -0.3155728D+02
  0.1023681D+01  0.4586715D-13 -0.3155831D+02
  0.1079309D+01  0.4619396D-13 -0.3155940D+02
  0.1134984D+01  0.4648405D-13 -0.3156054D+02
  0.1190708D+01  0.4680075D-13 -0.3156175D+02
  0.1246483D+01  0.4713261D-13 -0.3156301D+02
  0.1302313D+01  0.4746893D-13 -0.3156432D+02
  0.1358199D+01  0.4780843D-13 -0.3156570D+02
  0.1414144D+01  0.4812772D-13 -0.3156713D+02
  0.1470151D+01  0.4854712D-13 -0.3156861D+02
  0.1526222D+01  0.4887660D-13 -0.3157015D+02
  0.1582359D+01  0.4920771D-13 -0.3157175D+02
  0.1638566D+01  0.4955436D-13 -0.3157341D+02
  0.1666696D+01  0.4977965D-13 -0.3157426D+02
  0.0000000D+00  0.0000000D+00 -0.3154849D+02
  0.2759982D-01  0.4063735D-13 -0.3154850D+02
  0.8279975D-01  0.4083612D-13 -0.3154856D+02
  0.1380032D+00  0.4117291D-13 -0.3154867D+02
  0.1932126D+00  0.4146545D-13 -0.3154884D+02
  0.2484303D+00  0.4172944D-13 -0.3154907D+02
  0.3036586D+00  0.4194662D-13 -0.3154936D+02
  0.3589000D+00  0.4227000D-13 -0.3154970D+02
  0.4141568D+00  0.4259698D-13 -0.3155011D+02
  0.4694313D+00  0.4285275D-13 -0.3155057D+02
  0.5247260D+00  0.4315555D-13 -0.3155108D+02
  0.5800433D+00  0.4343870D-13 -0.3155166D+02
  0.6353855D+00  0.4376008D-13 -0.3155229D+02
  0.6907550D+00  0.4404602D-13 -0.3155298D+02
  0.7461542D+00  0.4432197D-13 -0.3155372D+02
  0.8015856D+00  0.4465658D-13 -0.3155453D+02
  0.8570515D+00  0.4499189D-13 -0.3155539D+02
  0.9125543D+00  0.4528687D-13 -0.3155630D+02
  0.9680965D+00  0.4558422D-13 -0.3155728D+02
  0.1023681D+01  0.4586715D-13 -0.3155831D+02
  0.1079309D+01  0.4619396D-13 -0.3155940D+02
  0.1134984D+01  0.4648405D-13 -0.3156054D+02
  0.1190708D+01  0.4680075D-13 -0.3156175D+02
  0.1246483D+01  0.4713261D-13 -0.3156301D+02
  0.1302313D+01  0.4746893D-13 -0.3156432D+02
  0.1358199D+01  0.4780843D-13 -0.3156570D+02
  0.1414144D+01  0.4812772D-13 -0.3156713D+02
  0.1470151D+01  0.4854712D-13 -0.3156861D+02
  0.1526222D+01  0.4887660D-13 -0.3157015D+02
  0.1582359D+01  0.4920771D-13 -0.3157175D+02
  0.1638566D+01  0.4955436D-13 -0.3157341D+02
  0.1666696D+01  0.4977965D-13 -0.3157426D+02
  0.0000000D+00  0.0000000D+00 -0.3154849D+02
  0.2759982D-01  0.4063735D-13 -0.3154850D+02
  0.8279975D-01  0.4083612D-13 -0.3154856D+02
  0.1380032D+00  0.4117291D-13 -0.3154867D+02
  0.1932126D+00  0.4146545D-13 -0.3154884D+02
  0.2484303D+00  0.4172944D-13 -0.3154907D+02
  0.3036586D+00  0.4194662D-13 -0.3154936D+02
  0.3589000D+00  0.4227000D-13 -0.3154970D+02
  0.4141568D+00  0.4259698D-13 -0.3155011D+02
  0.4694313D+00  0.4285275D-13 -0.3155057D+02
  0.5247260D+00  0.4315555D-13 -0.3155108D+02
  0.5800433D+00  0.4343870D-13 -0.3155166D+02
  0.6353855D+00  0.4376008D-13 -0.3155229D+02
  0.6907550D+00  0.4404602D-13 -0.3155298D+02
  0.7461542D+00  0.4432197D-13 -0.3155372D+02
  0.8015856D+00  0.4465658D-13 -0.3155453D+02
  0.8570515D+00  0.4499189D-13 -0.3155539D+02
  0.9125543D+00  0.4528687D-13 -0.3155630D+02
  0.9680965D+00  0.4558422D-13 -0.3155728D+02
  0.1023681D+01  0.4586715D-13 -0.3155831D+02
  0.1079309D+01  0.4619396D-13 -0.3155940D+02
  0.1134984D+01  0.4648405D-13 -0.3156054D+02
  0.1190708D+01  0.4680075D-13 -0.3156175D+02
  0.1246483D+01  0.4713261D-13 -0.3156301D+02
  0.1302313D+01  0.4746893D-13 -0.3156432D+02
  0.1358199D+01  0.4780843D-13 -0.3156570D+02
  0.1414144D+01  0.4812772D-13 -0.3156713D+02
  0.1470151D+01  0.4854712D-13 -0.3156861D+02
  0.1526222D+01  0.4887660D-13 -0.3157015D+02
  0.1582359D+01  0.4920771D-13 -0.3157175D+02
  0.1638566D+01  0.4955436D-13 -0.3157341D+02
  0.1666696D+01  0.4977965D-13 -0.3157426D+02
  0.0000000D+00  0.0000000D+00 -0.3154849D+02
  0.2759982D-01  0.4063735D-13 -0.3154850D+02
  0.8279975D-01  0.4083612D-13 -0.3154856D+02
  0.1380032D+00  0.4117291D-13 -0.3154867D+02
  0.1932126D+00  0.4146545D-13 -0.3154884D+02
  0.2484303D+00  0.4172944D-13 -0.3154907D+02
  0.3036586D+00  0.4194662D-13 -0.3154936D+02
  0.3589000D+00  0.4227000D-13 -0.3154970D+02
  0.4141568D+00  0.4259698D-13 -0.3155011D+02
  0.4694313D+00  0.4285275D-13 -0.3155057D+02
  0.5247260D+00  0.4315555D-13 -0.3155108D+02
  0.5800433D+00  0.4343870D-13 -0.3155166D+02
  0.6353855D+00  0.4376008D-13 -0.3155229D+02
  0.6907550D+00  0.4404602D-13 -0.3155298D+02
  0.7461542D+00  0.4432197D-13 -0.3155372D+02
  0.8015856D+00  0.4465658D-13 -0.3155453D+02
  0.8570515D+00  0.4499189D-13 -0.3155539D+02
  0.9125543D+00  0.4528687D-13 -0.3155630D+02
  0.9680965D+00  0.4558422D-13 -0.3155728D+02
  0.1023681D+01  0.4586715D-13 -0.3155831D+02
  0.1079309D+01  0.4619396D-13 -0.3155940D+02
  0.1134984D+01  0.4648405D-13 -0.3156054D+02
  0.1190708D+01  0.4680075D-13 -0.3156175D+02
  0.1246483D+01  0.4713261D-13 -0.3156301D+02
  0.1302313D+01  0.4746893D-13 -0.3156432D+02
  0.1358199D+01  0.4780843D-13 -0.3156570D+02
  0.1414144D+01  0.4812772D-13 -0.3156713D+02
  0.1470151D+01  0.4854712D-13 -0.3156861D+02
  0.1526222D+01  0.4887660D-13 -0.3157015D+02
  0.1582359D+01  0.4920771D-13 -0.3157175D+02
  0.1638566D+01  0.4955436D-13 -0.3157341D+02
  0.1666696D+01  0.4977965D-13 -0.3157426D+02
  0.0000000D+00  0.0000000D+00 -0.3157609D+02
  0.2759259D-01  0.4062608D-13 -0.3157609D+02
  0.8277806D-01  0.4088229D-13 -0.3157615D+02
  0.1379671D+00  0.4111873D-13 -0.3157627D+02
  0.1931620D+00  0.4141931D-13 -0.3157644D+02
  0.2483652D+00  0.4167947D-13 -0.3157668D+02
  0.3035791D+00  0.4196816D-13 -0.3157697D+02
  0.3588060D+00  0.4230654D-13 -0.3157732D+02
  0.4140484D+00  0.4254167D-13 -0.3157772D+02
  0.4693085D+00  0.4281659D-13 -0.3157819D+02
  0.5245887D+00  0.4311803D-13 -0.3157871D+02
  0.5798916D+00  0.4340007D-13 -0.3157930D+02
  0.6352193D+00  0.4372856D-13 -0.3157994D+02
  0.6905744D+00  0.4399057D-13 -0.3158063D+02
  0.7459593D+00  0.4431537D-13 -0.3158139D+02
  0.8013762D+00  0.4464197D-13 -0.3158220D+02
  0.8568277D+00  0.4498950D-13 -0.3158308D+02
  0.9123162D+00  0.4524529D-13 -0.3158401D+02
  0.9678440D+00  0.4557781D-13 -0.3158499D+02
  0.1023414D+01  0.4586965D-13 -0.3158604D+02
  0.1079028D+01  0.4620497D-13 -0.3158714D+02
  0.1134688D+01  0.4649168D-13 -0.3158831D+02
  0.1190398D+01  0.4683952D-13 -0.3158953D+02
  0.1246159D+01  0.4713397D-13 -0.3159080D+02
  0.1301974D+01  0.4749733D-13 -0.3159214D+02
  0.1357846D+01  0.4783611D-13 -0.3159353D+02
  0.1413777D+01  0.4818669D-13 -0.3159498D+02
  0.1469770D+01  0.4848660D-13 -0.3159649D+02
  0.1525826D+01  0.4879443D-13 -0.3159805D+02
  0.1581949D+01  0.4915461D-13 -0.3159967D+02
  0.1638142D+01  0.4953778D-13 -0.3160135D+02
  0.1666264D+01  0.4975273D-13 -0.3160221D+02
  0.0000000D+00  0.0000000D+00 -0.3157609D+02
  0.2759259D-01  0.4062608D-13 -0.3157609D+02
  0.8277806D-01  0.4088229D-13 -0.3157615D+02
  0.1379671D+00  0.4111873D-13 -0.3157627D+02
  0.1931620D+00  0.4141931D-13 -0.3157644D+02
  0.2483652D+00  0.4167947D-13 -0.3157668D+02
  0.3035791D+00  0.4196816D-13 -0.3157697D+02
  0.3588060D+00  0.4230654D-13 -0.3157732D+02
  0.4140484D+00  0.4254167D-13 -0.3157772D+02
  0.4693085D+00  0.4281659D-13 -0.3157819D+02
  0.5245887D+00  0.4311803D-13 -0.3157871D+02
  0.5798916D+00  0.4340007D-13 -0.3157930D+02
  0.6352193D+00  0.4372856D-13 -0.3157994D+02
  0.6905744D+00  0.4399057D-13 -0.3158063D+02
  0.7459593D+00  0.4431537D-13 -0.3158139D+02
  0.8013762D+00  0.4464197D-13 -0.3158220D+02
  0.8568277D+00  0.4498950D-13 -0.3158308D+02
  0.9123162D+00  0.4524529D-13 -0.3158401D+02
  0.9678440D+00  0.4557781D-13 -0.3158499D+02
  0.1023414D+01  0.4586965D-13 -0.3158604D+02
  0.1079028D+01  0.4620497D-13 -0.3158714D+02
  0.1134688D+01  0.4649168D-13 -0.3158831D+02
  0.1190398D+01  0.4683952D-13 -0.3158953D+02
  0.1246159D+01  0.4713397D-13 -0.3159080D+02
  0.1301974D+01  0.4749733D-13 -0.3159214D+02
  0.1357846D+01  0.4783611D-13 -0.3159353D+02
  0.1413777D+01  0.4818669D-13 -0.3159498D+02
  0.1469770D+01  0.4848660D-13 -0.3159649D+02
  0.1525826D+01  0.4879443D-13 -0.3159805D+02
  0.1581949D+01  0.4915461D-13 -0.3159967D+02
  0.1638142D+01  0.4953778D-13 -0.3160135D+02
  0.1666264D+01  0.4975273D-13 -0.3160221D+02
  0.0000000D+00  0.0000000D+00 -0.3157609D+02
  0.2759259D-01  0.4062608D-13 -0.3157609D+02
  0.8277806D-01  0.4088229D-13 -0.3157615D+02
  0.1379671D+00  0.4111873D-13 -0.3157627D+02
  0.1931620D+00  0.4141931D-13 -0.3157644D+02
  0.2483652D+00  0.4167947D-13 -0.3157668D+02
  0.3035791D+00  0.4196816D-13 -0.3157697D+02
  0.3588060D+00  0.4230654D-13 -0.3157732D+02
  0.4140484D+00  0.4254167D-13 -0.3157772D+02
  0.4693085D+00  0.4281659D-13 -0.3157819D+02
  0.5245887D+00  0.4311803D-13 -0.3157871D+02
  0.5798916D+00  0.4340007D-13 -0.3157930D+02
  0.6352193D+00  0.4372856D-13 -0.3157994D+02
  0.6905744D+00  0.4399057D-13 -0.3158063D+02
  0.7459593D+00  0.4431537D-13 -0.3158139D+02
  0.8013762D+00  0.4464197D-13 -0.3158220D+02
  0.8568277D+00  0.4498950D-13 -0.3158308D+02
  0.9123162D+00  0.4524529D-13 -0.3158401D+02
  0.9678440D+00  0.4557781D-13 -0.3158499D+02
  0.1023414D+01  0.4586965D-13 -0.3158604D+02
  0.1079028D+01  0.4620497D-13 -0.3158714D+02
  0.1134688D+01  0.4649168D-13 -0.3158831D+02
  0.1190398D+01  0.4683952D-13 -0.3158953D+02
  0.1246159D+01  0.4713397D-13 -0.3159080D+02
  0.1301974D+01  0.4749733D-13 -0.3159214D+02
  0.1357846D+01  0.4783611D-13 -0.3159353D+02
  0.1413777D+01  0.4818669D-13 -0.3159498D+02
  0.1469770D+01  0.4848660D-13 -0.3159649D+02
  0.1525826D+01  0.4879443D-13 -0.3159805D+02
  0.1581949D+01  0.4915461D-13 -0.3159967D+02
  0.1638142D+01  0.4953778D-13 -0.3160135D+02
  0.1666264D+01  0.4975273D-13 -0.3160221D+02
  0.0000000D+00  0.0000000D+00 -0.3157609D+02
  0.2759259D-01  0.4062608D-13 -0.3157609D+02
  0.8277806D-01  0.4088229D-13 -0.3157615D+02
  0.1379671D+00  0.4111873D-13 -0.3157627D+02
  0.1931620D+00  0.4141931D-13 -0.3157644D+02
  0.2483652D+00  0.4167947D-13 -0.3157668D+02
  0.3035791D+00  0.4196816D-13 -0.3157697D+02
  0.3588060D+00  0.4230654D-13 -0.3157732D+02
  0.4140484D+00  0.4254167D-13 -0.3157772D+02
  0.4693085D+00  0.4281659D-13 -0.3157819D+02
  0.5245887D+00  0.4311803D-13 -0.3157871D+02
  0.5798916D+00  0.4340007D-13 -0.3157930D+02
  0.6352193D+00  0.4372856D-13 -0.3157994D+02
  0.6905744D+00  0.4399057D-13 -0.3158063D+02
  0.7459593D+00  0.4431537D-13 -0.3158139D+02
  0.8013762D+00  0.4464197D-13 -0.3158220D+02
  0.8568277D+00  0.4498950D-13 -0.3158308D+02
  0.9123162D+00  0.4524529D-13 -0.3158401D+02
  0.9678440D+00  0.4557781D-13 -0.3158499D+02
  0.1023414D+01  0.4586965D-13 -0.3158604D+02
  0.1079028D+01  0.4620497D-13 -0.3158714D+02
  0.1134688D+01  0.4649168D-13 -0.3158831D+02
  0.1190398D+01  0.4683952D-13 -0.3158953D+02
  0.1246159D+01  0.4713397D-13 -0.3159080D+02
  0.1301974D+01  0.4749733D-13 -0.3159214D+02
  0.1357846D+01  0.4783611D-13 -0.3159353D+02
  0.1413777D+01  0.4818669D-13 -0.3159498D+02
  0.1469770D+01  0.4848660D-13 -0.3159649D+02
  0.1525826D+01  0.4879443D-13 -0.3159805D+02
  0.1581949D+01  0.4915461D-13 -0.3159967D+02
  0.1638142D+01  0.4953778D-13 -0.3160135D+02
  0.1666264D+01  0.4975273D-13 -0.3160221D+02
  0.0000000D+00  0.0000000D+00 -0.3157609D+02
  0.2759259D-01  0.4062608D-13 -0.3157609D+02
  0.8277806D-01  0.4088229D-13 -0.3157615D+02
  0.1379671D+00  0.4111873D-13 -0.3157627D+02
  0.1931620D+00  0.4141931D-13 -0.3157644D+02
  0.2483652D+00  0.4167947D-13 -0.3157668D+02
  0.3035791D+00  0.4196816D-13 -0.3157697D+02
  0.3588060D+00  0.4230654D-13 -0.3157732D+02
  0.4140484D+00  0.4254167D-13 -0.3157772D+02
  0.4693085D+00  0.4281659D-13 -0.3157819D+02
  0.5245887D+00  0.4311803D-13 -0.3157871D+02
  0.5798916D+00  0.4340007D-13 -0.3157930D+02
  0.6352193D+00  0.4372856D-13 -0.3157994D+02
  0.6905744D+00  0.4399057D-13 -0.3158063D+02
  0.7459593D+00  0.4431537D-13 -0.3158139D+02
  0.8013762D+00  0.4464197D-13 -0.3158220D+02
  0.8568277D+00  0.4498950D-13 -0.3158308D+02
  0.9123162D+00  0.4524529D-13 -0.3158401D+02
  0.9678440D+00  0.4557781D-13 -0.3158499D+02
  0.1023414D+01  0.4586965D-13 -0.3158604D+02
  0.1079028D+01  0.4620497D-13 -0.3158714D+02
  0.1134688D+01  0.4649168D-13 -0.3158831D+02
  0.1190398D+01  0.4683952D-13 -0.3158953D+02
  0.1246159D+01  0.4713397D-13 -0.3159080D+02
  0.1301974D+01  0.4749733D-13 -0.3159214D+02
  0.1357846D+01  0.4783611D-13 -0.3159353D+02
  0.1413777D+01  0.4818669D-13 -0.3159498D+02
  0.1469770D+01  0.4848660D-13 -0.3159649D+02
  0.1525826D+01  0.4879443D-13 -0.3159805D+02
  0.1581949D+01  0.4915461D-13 -0.3159967D+02
  0.1638142D+01  0.4953778D-13 -0.3160135D+02
  0.1666264D+01  0.4975273D-13 -0.3160221D+02
  0.0000000D+00  0.0000000D+00 -0.3157609D+02
  0.2759259D-01  0.4062608D-13 -0.3157609D+02
  0.8277806D-01  0.4088229D-13 -0.3157615D+02
  0.1379671D+00  0.4111873D-13 -0.3157627D+02
  0.1931620D+00  0.4141931D-13 -0.3157644D+02
  0.2483652D+00  0.4167947D-13 -0.3157668D+02
  0.3035791D+00  0.4196816D-13 -0.3157697D+02
  0.3588060D+00  0.4230654D-13 -0.3157732D+02
  0.4140484D+00  0.4254167D-13 -0.3157772D+02
  0.4693085D+00  0.4281659D-13 -0.3157819D+02
  0.5245887D+00  0.4311803D-13 -0.3157871D+02
  0.5798916D+00  0.4340007D-13 -0.3157930D+02
  0.6352193D+00  0.4372856D-13 -0.3157994D+02
  0.6905744D+00  0.4399057D-13 -0.3158063D+02
  0.7459593D+00  0.4431537D-13 -0.3158139D+02
  0.8013762D+00  0.4464197D-13 -0.3158220D+02
  0.8568277D+00  0.4498950D-13 -0.3158308D+02
  0.9123162D+00  0.4524529D-13 -0.3158401D+02
  0.9678440D+00  0.4557781D-13 -0.3158499D+02
  0.1023414D+01  0.4586965D-13 -0.3158604D+02
  0.1079028D+01  0.4620497D-13 -0.3158714D+02
  0.1134688D+01  0.4649168D-13 -0.3158831D+02
  0.1190398D+01  0.4683952D-13 -0.3158953D+02
  0.1246159D+01  0.4713397D-13 -0.3159080D+02
  0.1301974D+01  0.4749733D-13 -0.3159214D+02
  0.1357846D+01  0.4783611D-13 -0.3159353D+02
  0.1413777D+01  0.4818669D-13 -0.3159498D+02
  0.1469770D+01  0.4848660D-13 -0.3159649D+02
  0.1525826D+01  0.4879443D-13 -0.3159805D+02
  0.1581949D+01  0.4915461D-13 -0.3159967D+02
  0.1638142D+01  0.4953778D-13 -0.3160135D+02
  0.1666264D+01  0.4975273D-13 -0.3160221D+02
  0.0000000D+00  0.0000000D+00 -0.3157609D+02
  0.2759259D-01  0.4062608D-13 -0.3157609D+02
  0.8277806D-01  0.4088229D-13 -0.3157615D+02
  0.1379671D+00  0.4111873D-13 -0.3157627D+02
  0.1931620D+00  0.4141931D-13 -0.3157644D+02
  0.2483652D+00  0.4167947D-13 -0.3157668D+02
  0.3035791D+00  0.4196816D-13 -0.3157697D+02
  0.3588060D+00  0.4230654D-13 -0.3157732D+02
  0.4140484D+00  0.4254167D-13 -0.3157772D+02
  0.4693085D+00  0.4281659D-13 -0.3157819D+02
  0.5245887D+00  0.4311803D-13 -0.3157871D+02
  0.5798916D+00  0.4340007D-13 -0.3157930D+02
  0.6352193D+00  0.4372856D-13 -0.3157994D+02
  0.6905744D+00  0.4399057D-13 -0.3158063D+02
  0.7459593D+00  0.4431537D-13 -0.3158139D+02
  0.8013762D+00  0.4464197D-13 -0.3158220D+02
  0.8568277D+00  0.4498950D-13 -0.3158308D+02
  0.9123162D+00  0.4524529D-13 -0.3158401D+02
  0.9678440D+00  0.4557781D-13 -0.3158499D+02
  0.1023414D+01  0.4586965D-13 -0.3158604D+02
  0.1079028D+01  0.4620497D-13 -0.3158714D+02
  0.1134688D+01  0.4649168D-13 -0.3158831D+02
  0.1190398D+01  0.4683952D-13 -0.3158953D+02
  0.1246159D+01  0.4713397D-13 -0.3159080D+02
  0.1301974D+01  0.4749733D-13 -0.3159214D+02
  0.1357846D+01  0.4783611D-13 -0.3159353D+02
  0.1413777D+01  0.4818669D-13 -0.3159498D+02
  0.1469770D+01  0.4848660D-13 -0.3159649D+02
  0.1525826D+01  0.4879443D-13 -0.3159805D+02
  0.1581949D+01  0.4915461D-13 -0.3159967D+02
  0.1638142D+01  0.4953778D-13 -0.3160135D+02
  0.1666264D+01  0.4975273D-13 -0.3160221D+02
  0.0000000D+00  0.0000000D+00 -0.3157609D+02
  0.2759259D-01  0.4062608D-13 -0.3157609D+02
  0.8277806D-01  0.4088229D-13 -0.3157615D+02
  0.1379671D+00  0.4111873D-13 -0.3157627D+02
  0.1931620D+00  0.4141931D-13 -0.3157644D+02
  0.2483652D+00  0.4167947D-13 -0.3157668D+02
  0.3035791D+00  0.4196816D-13 -0.3157697D+02
  0.3588060D+00  0.4230654D-13 -0.3157732D+02
  0.4140484D+00  0.4254167D-13 -0.3157772D+02
  0.4693085D+00  0.4281659D-13 -0.3157819D+02
  0.5245887D+00  0.4311803D-13 -0.3157871D+02
  0.5798916D+00  0.4340007D-13 -0.3157930D+02
  0.6352193D+00  0.4372856D-13 -0.3157994D+02
  0.6905744D+00  0.4399057D-13 -0.3158063D+02
  0.7459593D+00  0.4431537D-13 -0.3158139D+02
  0.8013762D+00  0.4464197D-13 -0.3158220D+02
  0.8568277D+00  0.4498950D-13 -0.3158308D+02
  0.9123162D+00  0.4524529D-13 -0.3158401D+02
  0.9678440D+00  0.4557781D-13 -0.3158499D+02
  0.1023414D+01  0.4586965D-13 -0.3158604D+02
  0.1079028D+01  0.4620497D-13 -0.3158714D+02
  0.1134688D+01  0.4649168D-13 -0.3158831D+02
  0.1190398D+01  0.4683952D-13 -0.3158953D+02
  0.1246159D+01  0.4713397D-13 -0.3159080D+02
  0.1301974D+01  0.4749733D-13 -0.3159214D+02
  0.1357846D+01  0.4783611D-13 -0.3159353D+02
  0.1413777D+01  0.4818669D-13 -0.3159498D+02
  0.1469770D+01  0.4848660D-13 -0.3159649D+02
  0.1525826D+01  0.4879443D-13 -0.3159805D+02
  0.1581949D+01  0.4915461D-13 -0.3159967D+02
  0.1638142D+01  0.4953778D-13 -0.3160135D+02
  0.1666264D+01  0.4975273D-13 -0.3160221D+02
  0.0000000D+00  0.0000000D+00 -0.3157609D+02
  0.2759259D-01  0.4062608D-13 -0.3157609D+02
  0.8277806D-01  0.4088229D-13 -0.3157615D+02
  0.1379671D+00  0.4111873D-13 -0.3157627D+02
  0.1931620D+00  0.4141931D-13 -0.3157644D+02
  0.2483652D+00  0.4167947D-13 -0.3157668D+02
  0.3035791D+00  0.4196816D-13 -0.3157697D+02
  0.3588060D+00  0.4230654D-13 -0.3157732D+02
  0.4140484D+00  0.4254167D-13 -0.3157772D+02
  0.4693085D+00  0.4281659D-13 -0.3157819D+02
  0.5245887D+00  0.4311803D-13 -0.3157871D+02
  0.5798916D+00  0.4340007D-13 -0.3157930D+02
  0.6352193D+00  0.4372856D-13 -0.3157994D+02
  0.6905744D+00  0.4399057D-13 -0.3158063D+02
  0.7459593D+00  0.4431537D-13 -0.3158139D+02
  0.8013762D+00  0.4464197D-13 -0.3158220D+02
  0.8568277D+00  0.4498950D-13 -0.3158308D+02
  0.9123162D+00  0.4524529D-13 -0.3158401D+02
  0.9678440D+00  0.4557781D-13 -0.3158499D+02
  0.1023414D+01  0.4586965D-13 -0.3158604D+02
  0.1079028D+01  0.4620497D-13 -0.3158714D+02
  0.1134688D+01  0.4649168D-13 -0.3158831D+02
  0.1190398D+01  0.4683952D-13 -0.3158953D+02
  0.1246159D+01  0.4713397D-13 -0.3159080D+02
  0.1301974D+01  0.4749733D-13 -0.3159214D+02
  0.1357846D+01  0.4783611D-13 -0.3159353D+02
  0.1413777D+01  0.4818669D-13 -0.3159498D+02
  0.1469770D+01  0.4848660D-13 -0.3159649D+02
  0.1525826D+01  0.4879443D-13 -0.3159805D+02
  0.1581949D+01  0.4915461D-13 -0.3159967D+02
  0.1638142D+01  0.4953778D-13 -0.3160135D+02
  0.1666264D+01  0.4975273D-13 -0.3160221D+02
  0.0000000D+00  0.0000000D+00 -0.3157609D+02
  0.2759259D-01  0.4062608D-13 -0.3157609D+02
  0.8277806D-01  0.4088229D-13 -0.3157615D+02
  0.1379671D+00  0.4111873D-13 -0.3157627D+02
  0.1931620D+00  0.4141931D-13 -0.3157644D+02
  0.2483652D+00  0.4167947D-13 -0.3157668D+02
  0.3035791D+00  0.4196816D-13 -0.3157697D+02
  0.3588060D+00  0.4230654D-13 -0.3157732D+02
  0.4140484D+00  0.4254167D-13 -0.3157772D+02
  0.4693085D+00  0.4281659D-13 -0.3157819D+02
  0.5245887D+00  0.4311803D-13 -0.3157871D+02
  0.5798916D+00  0.4340007D-13 -0.3157930D+02
  0.6352193D+00  0.4372856D-13 -0.3157994D+02
  0.6905744D+00  0.4399057D-13 -0.3158063D+02
  0.7459593D+00  0.4431537D-13 -0.3158139D+02
  0.8013762D+00  0.4464197D-13 -0.3158220D+02
  0.8568277D+00  0.4498950D-13 -0.3158308D+02
  0.9123162D+00  0.4524529D-13 -0.3158401D+02
  0.9678440D+00  0.4557781D-13 -0.3158499D+02
  0.1023414D+01  0.4586965D-13 -0.3158604D+02
  0.1079028D+01  0.4620497D-13 -0.3158714D+02
  0.1134688D+01  0.4649168D-13 -0.3158831D+02
  0.1190398D+01  0.4683952D-13 -0.3158953D+02
  0.1246159D+01  0.4713397D-13 -0.3159080D+02
  0.1301974D+01  0.4749733D-13 -0.3159214D+02
  0.1357846D+01  0.4783611D-13 -0.3159353D+02
  0.1413777D+01  0.4818669D-13 -0.3159498D+02
  0.1469770D+01  0.4848660D-13 -0.3159649D+02
  0.1525826D+01  0.4879443D-13 -0.3159805D+02
  0.1581949D+01  0.4915461D-13 -0.3159967D+02
  0.1638142D+01  0.4953778D-13 -0.3160135D+02
  0.1666264D+01  0.4975273D-13 -0.3160221D+02
  0.0000000D+00  0.0000000D+00 -0.3157609D+02
  0.2759259D-01  0.4062608D-13 -0.3157609D+02
  0.8277806D-01  0.4088229D-13 -0.3157615D+02
  0.1379671D+00  0.4111873D-13 -0.3157627D+02
  0.1931620D+00  0.4141931D-13 -0.3157644D+02
  0.2483652D+00  0.4167947D-13 -0.3157668D+02
  0.3035791D+00  0.4196816D-13 -0.3157697D+02
  0.3588060D+00  0.4230654D-13 -0.3157732D+02
  0.4140484D+00  0.4254167D-13 -0.3157772D+02
  0.4693085D+00  0.4281659D-13 -0.3157819D+02
  0.5245887D+00  0.4311803D-13 -0.3157871D+02
  0.5798916D+00  0.4340007D-13 -0.3157930D+02
  0.6352193D+00  0.4372856D-13 -0.3157994D+02
  0.6905744D+00  0.4399057D-13 -0.3158063D+02
  0.7459593D+00  0.4431537D-13 -0.3158139D+02
  0.8013762D+00  0.4464197D-13 -0.3158220D+02
  0.8568277D+00  0.4498950D-13 -0.3158308D+02
  0.9123162D+00  0.4524529D-13 -0.3158401D+02
  0.9678440D+00  0.4557781D-13 -0.3158499D+02
  0.1023414D+01  0.4586965D-13 -0.3158604D+02
  0.1079028D+01  0.4620497D-13 -0.3158714D+02
  0.1134688D+01  0.4649168D-13 -0.3158831D+02
  0.1190398D+01  0.4683952D-13 -0.3158953D+02
  0.1246159D+01  0.4713397D-13 -0.3159080D+02
  0.1301974D+01  0.4749733D-13 -0.3159214D+02
  0.1357846D+01  0.4783611D-13 -0.3159353D+02
  0.1413777D+01  0.4818669D-13 -0.3159498D+02
  0.1469770D+01  0.4848660D-13 -0.3159649D+02
  0.1525826D+01  0.4879443D-13 -0.3159805D+02
  0.1581949D+01  0.4915461D-13 -0.3159967D+02
  0.1638142D+01  0.4953778D-13 -0.3160135D+02
  0.1666264D+01  0.4975273D-13 -0.3160221D+02
  0.0000000D+00  0.0000000D+00 -0.3157609D+02
  0.2759259D-01  0.4062608D-13 -0.3157609D+02
  0.8277806D-01  0.4088229D-13 -0.3157615D+02
  0.1379671D+00  0.4111873D-13 -0.3157627D+02
  0.1931620D+00  0.4141931D-13 -0.3157644D+02
  0.2483652D+00  0.4167947D-13 -0.3157668D+02
  0.3035791D+00  0.4196816D-13 -0.3157697D+02
  0.3588060D+00  0.4230654D-13 -0.3157732D+02
  0.4140484D+00  0.4254167D-13 -0.3157772D+02
  0.4693085D+00  0.4281659D-13 -0.3157819D+02
  0.5245887D+00  0.4311803D-13 -0.3157871D+02
  0.5798916D+00  0.4340007D-13 -0.3157930D+02
  0.6352193D+00  0.4372856D-13 -0.3157994D+02
  0.6905744D+00  0.4399057D-13 -0.3158063D+02
  0.7459593D+00  0.4431537D-13 -0.3158139D+02
  0.8013762D+00  0.4464197D-13 -0.3158220D+02
  0.8568277D+00  0.4498950D-13 -0.3158308D+02
  0.9123162D+00  0.4524529D-13 -0.3158401D+02
  0.9678440D+00  0.4557781D-13 -0.3158499D+02
  0.1023414D+01  0.4586965D-13 -0.3158604D+02
  0.1079028D+01  0.4620497D-13 -0.3158714D+02
  0.1134688D+01  0.4649168D-13 -0.3158831D+02
  0.1190398D+01  0.4683952D-13 -0.3158953D+02
  0.1246159D+01  0.4713397D-13 -0.3159080D+02
  0.1301974D+01  0.4749733D-13 -0.3159214D+02
  0.1357846D+01  0.4783611D-13 -0.3159353D+02
  0.1413777D+01  0.4818669D-13 -0.3159498D+02
  0.1469770D+01  0.4848660D-13 -0.3159649D+02
  0.1525826D+01  0.4879443D-13 -0.3159805D+02
  0.1581949D+01  0.4915461D-13 -0.3159967D+02
  0.1638142D+01  0.4953778D-13 -0.3160135D+02
  0.1666264D+01  0.4975273D-13 -0.3160221D+02
  0.0000000D+00  0.0000000D+00 -0.3157609D+02
  0.2759259D-01  0.4062608D-13 -0.3157609D+02
  0.8277806D-01  0.4088229D-13 -0.3157615D+02
  0.1379671D+00  0.4111873D-13 -0.3157627D+02
  0.1931620D+00  0.4141931D-13 -0.3157644D+02
  0.2483652D+00  0.4167947D-13 -0.3157668D+02
  0.3035791D+00  0.4196816D-13 -0.3157697D+02
  0.3588060D+00  0.4230654D-13 -0.3157732D+02
  0.4140484D+00  0.4254167D-13 -0.3157772D+02
  0.4693085D+00  0.4281659D-13 -0.3157819D+02
  0.5245887D+00  0.4311803D-13 -0.3157871D+02
  0.5798916D+00  0.4340007D-13 -0.3157930D+02
  0.6352193D+00  0.4372856D-13 -0.3157994D+02
  0.6905744D+00  0.4399057D-13 -0.3158063D+02
  0.7459593D+00  0.4431537D-13 -0.3158139D+02
  0.8013762D+00  0.4464197D-13 -0.3158220D+02
  0.8568277D+00  0.4498950D-13 -0.3158308D+02
  0.9123162D+00  0.4524529D-13 -0.3158401D+02
  0.9678440D+00  0.4557781D-13 -0.3158499D+02
  0.1023414D+01  0.4586965D-13 -0.3158604D+02
  0.1079028D+01  0.4620497D-13 -0.3158714D+02
  0.1134688D+01  0.4649168D-13 -0.3158831D+02
  0.1190398D+01  0.4683952D-13 -0.3158953D+02
  0.1246159D+01  0.4713397D-13 -0.3159080D+02
  0.1301974D+01  0.4749733D-13 -0.3159214D+02
  0.1357846D+01  0.4783611D-13 -0.3159353D+02
  0.1413777D+01  0.4818669D-13 -0.3159498D+02
  0.1469770D+01  0.4848660D-13 -0.3159649D+02
  0.1525826D+01  0.4879443D-13 -0.3159805D+02
  0.1581949D+01  0.4915461D-13 -0.3159967D+02
  0.1638142D+01  0.4953778D-13 -0.3160135D+02
  0.1666264D+01  0.4975273D-13 -0.3160221D+02
  0.0000000D+00  0.0000000D+00 -0.3157609D+02
  0.2759259D-01  0.4062608D-13 -0.3157609D+02
  0.8277806D-01  0.4088229D-13 -0.3157615D+02
  0.1379671D+00  0.4111873D-13 -0.3157627D+02
  0.1931620D+00  0.4141931D-13 -0.3157644D+02
  0.2483652D+00  0.4167947D-13 -0.3157668D+02
  0.3035791D+00  0.4196816D-13 -0.3157697D+02
  0.3588060D+00  0.4230654D-13 -0.3157732D+02
  0.4140484D+00  0.4254167D-13 -0.3157772D+02
  0.4693085D+00  0.4281659D-13 -0.3157819D+02
  0.5245887D+00  0.4311803D-13 -0.3157871D+02
  0.5798916D+00  0.4340007D-13 -0.3157930D+02
  0.6352193D+00  0.4372856D-13 -0.3157994D+02
  0.6905744D+00  0.4399057D-13 -0.3158063D+02
  0.7459593D+00  0.4431537D-13 -0.3158139D+02
  0.8013762D+00  0.4464197D-13 -0.3158220D+02
  0.8568277D+00  0.4498950D-13 -0.3158308D+02
  0.9123162D+00  0.4524529D-13 -0.3158401D+02
  0.9678440D+00  0.4557781D-13 -0.3158499D+02
  0.1023414D+01  0.4586965D-13 -0.3158604D+02
  0.1079028D+01  0.4620497D-13 -0.3158714D+02
  0.1134688D+01  0.4649168D-13 -0.3158831D+02
  0.1190398D+01  0.4683952D-13 -0.3158953D+02
  0.1246159D+01  0.4713397D-13 -0.3159080D+02
  0.1301974D+01  0.4749733D-13 -0.3159214D+02
  0.1357846D+01  0.4783611D-13 -0.3159353D+02
  0.1413777D+01  0.4818669D-13 -0.3159498D+02
  0.1469770D+01  0.4848660D-13 -0.3159649D+02
  0.1525826D+01  0.4879443D-13 -0.3159805D+02
  0.1581949D+01  0.4915461D-13 -0.3159967D+02
  0.1638142D+01  0.4953778D-13 -0.3160135D+02
  0.1666264D+01  0.4975273D-13 -0.3160221D+02
  0.0000000D+00  0.0000000D+00 -0.3157609D+02
  0.2759259D-01  0.4062608D-13 -0.3157609D+02
  0.8277806D-01  0.4088229D-13 -0.3157615D+02
  0.1379671D+00  0.4111873D-13 -0.3157627D+02
  0.1931620D+00  0.4141931D-13 -0.3157644D+02
  0.2483652D+00  0.4167947D-13 -0.3157668D+02
  0.3035791D+00  0.4196816D-13 -0.3157697D+02
  0.3588060D+00  0.4230654D-13 -0.3157732D+02
  0.4140484D+00  0.4254167D-13 -0.3157772D+02
  0.4693085D+00  0.4281659D-13 -0.3157819D+02
  0.5245887D+00  0.4311803D-13 -0.3157871D+02
  0.5798916D+00  0.4340007D-13 -0.3157930D+02
  0.6352193D+00  0.4372856D-13 -0.3157994D+02
  0.6905744D+00  0.4399057D-13 -0.3158063D+02
  0.7459593D+00  0.4431537D-13 -0.3158139D+02
  0.8013762D+00  0.4464197D-13 -0.3158220D+02
  0.8568277D+00  0.4498950D-13 -0.3158308D+02
  0.9123162D+00  0.4524529D-13 -0.3158401D+02
  0.9678440D+00  0.4557781D-13 -0.3158499D+02
  0.1023414D+01  0.4586965D-13 -0.3158604D+02
  0.1079028D+01  0.4620497D-13 -0.3158714D+02
  0.1134688D+01  0.4649168D-13 -0.3158831D+02
  0.1190398D+01  0.4683952D-13 -0.3158953D+02
  0.1246159D+01  0.4713397D-13 -0.3159080D+02
  0.1301974D+01  0.4749733D-13 -0.3159214D+02
  0.1357846D+01  0.4783611D-13 -0.3159353D+02
  0.1413777D+01  0.4818669D-13 -0.3159498D+02
  0.1469770D+01  0.4848660D-13 -0.3159649D+02
  0.1525826D+01  0.4879443D-13 -0.3159805D+02
  0.1581949D+01  0.4915461D-13 -0.3159967D+02
  0.1638142D+01  0.4953778D-13 -0.3160135D+02
  0.1666264D+01  0.4975273D-13 -0.3160221D+02
  0.0000000D+00  0.0000000D+00 -0.3157609D+02
  0.2759259D-01  0.4062608D-13 -0.3157609D+02
  0.8277806D-01  0.4088229D-13 -0.3157615D+02
  0.1379671D+00  0.4111873D-13 -0.3157627D+02
  0.1931620D+00  0.4141931D-13 -0.3157644D+02
  0.2483652D+00  0.4167947D-13 -0.3157668D+02
  0.3035791D+00  0.4196816D-13 -0.3157697D+02
  0.3588060D+00  0.4230654D-13 -0.3157732D+02
  0.4140484D+00  0.4254167D-13 -0.3157772D+02
  0.4693085D+00  0.4281659D-13 -0.3157819D+02
  0.5245887D+00  0.4311803D-13 -0.3157871D+02
  0.5798916D+00  0.4340007D-13 -0.3157930D+02
  0.6352193D+00  0.4372856D-13 -0.3157994D+02
  0.6905744D+00  0.4399057D-13 -0.3158063D+02
  0.7459593D+00  0.4431537D-13 -0.3158139D+02
  0.8013762D+00  0.4464197D-13 -0.3158220D+02
  0.8568277D+00  0.4498950D-13 -0.3158308D+02
  0.9123162D+00  0.4524529D-13 -0.3158401D+02
  0.9678440D+00  0.4557781D-13 -0.3158499D+02
  0.1023414D+01  0.4586965D-13 -0.3158604D+02
  0.1079028D+01  0.4620497D-13 -0.3158714D+02
  0.1134688D+01  0.4649168D-13 -0.3158831D+02
  0.1190398D+01  0.4683952D-13 -0.3158953D+02
  0.1246159D+01  0.4713397D-13 -0.3159080D+02
  0.1301974D+01  0.4749733D-13 -0.3159214D+02
  0.1357846D+01  0.4783611D-13 -0.3159353D+02
  0.1413777D+01  0.4818669D-13 -0.3159498D+02
  0.1469770D+01  0.4848660D-13 -0.3159649D+02
  0.1525826D+01  0.4879443D-13 -0.3159805D+02
  0.1581949D+01  0.4915461D-13 -0.3159967D+02
  0.1638142D+01  0.4953778D-13 -0.3160135D+02
  0.1666264D+01  0.4975273D-13 -0.3160221D+02
  0.0000000D+00  0.0000000D+00 -0.3157609D+02
  0.2759259D-01  0.4062608D-13 -0.3157609D+02
  0.8277806D-01  0.4088229D-13 -0.3157615D+02
  0.1379671D+00  0.4111873D-13 -0.3157627D+02
  0.1931620D+00  0.4141931D-13 -0.3157644D+02
  0.2483652D+00  0.4167947D-13 -0.3157668D+02
  0.3035791D+00  0.4196816D-13 -0.3157697D+02
  0.3588060D+00  0.4230654D-13 -0.3157732D+02
  0.4140484D+00  0.4254167D-13 -0.3157772D+02
  0.4693085D+00  0.4281659D-13 -0.3157819D+02
  0.5245887D+00  0.4311803D-13 -0.3157871D+02
  0.5798916D+00  0.4340007D-13 -0.3157930D+02
  0.6352193D+00  0.4372856D-13 -0.3157994D+02
  0.6905744D+00  0.4399057D-13 -0.3158063D+02
  0.7459593D+00  0.4431537D-13 -0.3158139D+02
  0.8013762D+00  0.4464197D-13 -0.3158220D+02
  0.8568277D+00  0.4498950D-13 -0.3158308D+02
  0.9123162D+00  0.4524529D-13 -0.3158401D+02
  0.9678440D+00  0.4557781D-13 -0.3158499D+02
  0.1023414D+01  0.4586965D-13 -0.3158604D+02
  0.1079028D+01  0.4620497D-13 -0.3158714D+02
  0.1134688D+01  0.4649168D-13 -0.3158831D+02
  0.1190398D+01  0.4683952D-13 -0.3158953D+02
  0.1246159D+01  0.4713397D-13 -0.3159080D+02
  0.1301974D+01  0.4749733D-13 -0.3159214D+02
  0.1357846D+01  0.4783611D-13 -0.3159353D+02
  0.1413777D+01  0.4818669D-13 -0.3159498D+02
  0.1469770D+01  0.4848660D-13 -0.3159649D+02
  0.1525826D+01  0.4879443D-13 -0.3159805D+02
  0.1581949D+01  0.4915461D-13 -0.3159967D+02
  0.1638142D+01  0.4953778D-13 -0.3160135D+02
  0.1666264D+01  0.4975273D-13 -0.3160221D+02
  0.0000000D+00  0.0000000D+00 -0.3157609D+02
  0.2759259D-01  0.4062608D-13 -0.3157609D+02
  0.8277806D-01  0.4088229D-13 -0.3157615D+02
  0.1379671D+00  0.4111873D-13 -0.3157627D+02
  0.1931620D+00  0.4141931D-13 -0.3157644D+02
  0.2483652D+00  0.4167947D-13 -0.3157668D+02
  0.3035791D+00  0.4196816D-13 -0.3157697D+02
  0.3588060D+00  0.4230654D-13 -0.3157732D+02
  0.4140484D+00  0.4254167D-13 -0.3157772D+02
  0.4693085D+00  0.4281659D-13 -0.3157819D+02
  0.5245887D+00  0.4311803D-13 -0.3157871D+02
  0.5798916D+00  0.4340007D-13 -0.3157930D+02
  0.6352193D+00  0.4372856D-13 -0.3157994D+02
  0.6905744D+00  0.4399057D-13 -0.3158063D+02
  0.7459593D+00  0.4431537D-13 -0.3158139D+02
  0.8013762D+00  0.4464197D-13 -0.3158220D+02
  0.8568277D+00  0.4498950D-13 -0.3158308D+02
  0.9123162D+00  0.4524529D-13 -0.3158401D+02
  0.9678440D+00  0.4557781D-13 -0.3158499D+02
  0.1023414D+01  0.4586965D-13 -0.3158604D+02
  0.1079028D+01  0.4620497D-13 -0.3158714D+02
  0.1134688D+01  0.4649168D-13 -0.3158831D+02
  0.1190398D+01  0.4683952D-13 -0.3158953D+02
  0.1246159D+01  0.4713397D-13 -0.3159080D+02
  0.1301974D+01  0.4749733D-13 -0.3159214D+02
  0.1357846D+01  0.4783611D-13 -0.3159353D+02
  0.1413777D+01  0.4818669D-13 -0.3159498D+02
  0.1469770D+01  0.4848660D-13 -0.3159649D+02
  0.1525826D+01  0.4879443D-13 -0.3159805D+02
  0.1581949D+01  0.4915461D-13 -0.3159967D+02
  0.1638142D+01  0.4953778D-13 -0.3160135D+02
  0.1666264D+01  0.4975273D-13 -0.3160221D+02
  0.0000000D+00  0.0000000D+00 -0.3157609D+02
  0.2759259D-01  0.4062608D-13 -0.3157609D+02
  0.8277806D-01  0.4088229D-13 -0.3157615D+02
  0.1379671D+00  0.4111873D-13 -0.3157627D+02
  0.1931620D+00  0.4141931D-13 -0.3157644D+02
  0.2483652D+00  0.4167947D-13 -0.3157668D+02
  0.3035791D+00  0.4196816D-13 -0.3157697D+02
  0.3588060D+00  0.4230654D-13 -0.3157732D+02
  0.4140484D+00  0.4254167D-13 -0.3157772D+02
  0.4693085D+00  0.4281659D-13 -0.3157819D+02
  0.5245887D+00  0.4311803D-13 -0.3157871D+02
  0.5798916D+00  0.4340007D-13 -0.3157930D+02
  0.6352193D+00  0.4372856D-13 -0.3157994D+02
  0.6905744D+00  0.4399057D-13 -0.3158063D+02
  0.7459593D+00  0.4431537D-13 -0.3158139D+02
  0.8013762D+00  0.4464197D-13 -0.3158220D+02
  0.8568277D+00  0.4498950D-13 -0.3158308D+02
  0.9123162D+00  0.4524529D-13 -0.3158401D+02
  0.9678440D+00  0.4557781D-13 -0.3158499D+02
  0.1023414D+01  0.4586965D-13 -0.3158604D+02
  0.1079028D+01  0.4620497D-13 -0.3158714D+02
  0.1134688D+01  0.4649168D-13 -0.3158831D+02
  0.1190398D+01  0.4683952D-13 -0.3158953D+02
  0.1246159D+01  0.4713397D-13 -0.3159080D+02
  0.1301974D+01  0.4749733D-13 -0.3159214D+02
  0.1357846D+01  0.4783611D-13 -0.3159353D+02
  0.1413777D+01  0.4818669D-13 -0.3159498D+02
  0.1469770D+01  0.4848660D-13 -0.3159649D+02
  0.1525826D+01  0.4879443D-13 -0.3159805D+02
  0.1581949D+01  0.4915461D-13 -0.3159967D+02
  0.1638142D+01  0.4953778D-13 -0.3160135D+02
  0.1666264D+01  0.4975273D-13 -0.3160221D+02
  0.0000000D+00  0.0000000D+00 -0.3157609D+02
  0.2759259D-01  0.4062608D-13 -0.3157609D+02
  0.8277806D-01  0.4088229D-13 -0.3157615D+02
  0.1379671D+00  0.4111873D-13 -0.3157627D+02
  0.1931620D+00  0.4141931D-13 -0.3157644D+02
  0.2483652D+00  0.4167947D-13 -0.3157668D+02
  0.3035791D+00  0.4196816D-13 -0.3157697D+02
  0.3588060D+00  0.4230654D-13 -0.3157732D+02
  0.4140484D+00  0.4254167D-13 -0.3157772D+02
  0.4693085D+00  0.4281659D-13 -0.3157819D+02
  0.5245887D+00  0.4311803D-13 -0.3157871D+02
  0.5798916D+00  0.4340007D-13 -0.3157930D+02
  0.6352193D+00  0.4372856D-13 -0.3157994D+02
  0.6905744D+00  0.4399057D-13 -0.3158063D+02
  0.7459593D+00  0.4431537D-13 -0.3158139D+02
  0.8013762D+00  0.4464197D-13 -0.3158220D+02
  0.8568277D+00  0.4498950D-13 -0.3158308D+02
  0.9123162D+00  0.4524529D-13 -0.3158401D+02
  0.9678440D+00  0.4557781D-13 -0.3158499D+02
  0.1023414D+01  0.4586965D-13 -0.3158604D+02
  0.1079028D+01  0.4620497D-13 -0.3158714D+02
  0.1134688D+01  0.4649168D-13 -0.3158831D+02
  0.1190398D+01  0.4683952D-13 -0.3158953D+02
  0.1246159D+01  0.4713397D-13 -0.3159080D+02
  0.1301974D+01  0.4749733D-13 -0.3159214D+02
  0.1357846D+01  0.4783611D-13 -0.3159353D+02
  0.1413777D+01  0.4818669D-13 -0.3159498D+02
  0.1469770D+01  0.4848660D-13 -0.3159649D+02
  0.1525826D+01  0.4879443D-13 -0.3159805D+02
  0.1581949D+01  0.4915461D-13 -0.3159967D+02
  0.1638142D+01  0.4953778D-13 -0.3160135D+02
  0.1666264D+01  0.4975273D-13 -0.3160221D+02
  0.0000000D+00  0.0000000D+00 -0.3157609D+02
  0.2759259D-01  0.4062608D-13 -0.3157609D+02
  0.8277806D-01  0.4088229D-13 -0.3157615D+02
  0.1379671D+00  0.4111873D-13 -0.3157627D+02
  0.1931620D+00  0.4141931D-13 -0.3157644D+02
  0.2483652D+00  0.4167947D-13 -0.3157668D+02
  0.3035791D+00  0.4196816D-13 -0.3157697D+02
  0.3588060D+00  0.4230654D-13 -0.3157732D+02
  0.4140484D+00  0.4254167D-13 -0.3157772D+02
  0.4693085D+00  0.4281659D-13 -0.3157819D+02
  0.5245887D+00  0.4311803D-13 -0.3157871D+02
  0.5798916D+00  0.4340007D-13 -0.3157930D+02
  0.6352193D+00  0.4372856D-13 -0.3157994D+02
  0.6905744D+00  0.4399057D-13 -0.3158063D+02
  0.7459593D+00  0.4431537D-13 -0.3158139D+02
  0.8013762D+00  0.4464197D-13 -0.3158220D+02
  0.8568277D+00  0.4498950D-13 -0.3158308D+02
  0.9123162D+00  0.4524529D-13 -0.3158401D+02
  0.9678440D+00  0.4557781D-13 -0.3158499D+02
  0.1023414D+01  0.4586965D-13 -0.3158604D+02
  0.1079028D+01  0.4620497D-13 -0.3158714D+02
  0.1134688D+01  0.4649168D-13 -0.3158831D+02
  0.1190398D+01  0.4683952D-13 -0.3158953D+02
  0.1246159D+01  0.4713397D-13 -0.3159080D+02
  0.1301974D+01  0.4749733D-13 -0.3159214D+02
  0.1357846D+01  0.4783611D-13 -0.3159353D+02
  0.1413777D+01  0.4818669D-13 -0.3159498D+02
  0.1469770D+01  0.4848660D-13 -0.3159649D+02
  0.1525826D+01  0.4879443D-13 -0.3159805D+02
  0.1581949D+01  0.4915461D-13 -0.3159967D+02
  0.1638142D+01  0.4953778D-13 -0.3160135D+02
  0.1666264D+01  0.4975273D-13 -0.3160221D+02
  0.0000000D+00  0.0000000D+00 -0.3157609D+02
  0.2759259D-01  0.4062608D-13 -0.3157609D+02
  0.8277806D-01  0.4088229D-13 -0.3157615D+02
  0.1379671D+00  0.4111873D-13 -0.3157627D+02
  0.1931620D+00  0.4141931D-13 -0.3157644D+02
  0.2483652D+00  0.4167947D-13 -0.3157668D+02
  0.3035791D+00  0.4196816D-13 -0.3157697D+02
  0.3588060D+00  0.4230654D-13 -0.3157732D+02
  0.4140484D+00  0.4254167D-13 -0.3157772D+02
  0.4693085D+00  0.4281659D-13 -0.3157819D+02
  0.5245887D+00  0.4311803D-13 -0.3157871D+02
  0.5798916D+00  0.4340007D-13 -0.3157930D+02
  0.6352193D+00  0.4372856D-13 -0.3157994D+02
  0.6905744D+00  0.4399057D-13 -0.3158063D+02
  0.7459593D+00  0.4431537D-13 -0.3158139D+02
  0.8013762D+00  0.4464197D-13 -0.3158220D+02
  0.8568277D+00  0.4498950D-13 -0.3158308D+02
  0.9123162D+00  0.4524529D-13 -0.3158401D+02
  0.9678440D+00  0.4557781D-13 -0.3158499D+02
  0.1023414D+01  0.4586965D-13 -0.3158604D+02
  0.1079028D+01  0.4620497D-13 -0.3158714D+02
  0.1134688D+01  0.4649168D-13 -0.3158831D+02
  0.1190398D+01  0.4683952D-13 -0.3158953D+02
  0.1246159D+01  0.4713397D-13 -0.3159080D+02
  0.1301974D+01  0.4749733D-13 -0.3159214D+02
  0.1357846D+01  0.4783611D-13 -0.3159353D+02
  0.1413777D+01  0.4818669D-13 -0.3159498D+02
  0.1469770D+01  0.4848660D-13 -0.3159649D+02
  0.1525826D+01  0.4879443D-13 -0.3159805D+02
  0.1581949D+01  0.4915461D-13 -0.3159967D+02
  0.1638142D+01  0.4953778D-13 -0.3160135D+02
  0.1666264D+01  0.4975273D-13 -0.3160221D+02
  0.0000000D+00  0.0000000D+00 -0.3157609D+02
  0.2759259D-01  0.4062608D-13 -0.3157609D+02
  0.8277806D-01  0.4088229D-13 -0.3157615D+02
  0.1379671D+00  0.4111873D-13 -0.3157627D+02
  0.1931620D+00  0.4141931D-13 -0.3157644D+02
  0.2483652D+00  0.4167947D-13 -0.3157668D+02
  0.3035791D+00  0.4196816D-13 -0.3157697D+02
  0.3588060D+00  0.4230654D-13 -0.3157732D+02
  0.4140484D+00  0.4254167D-13 -0.3157772D+02
  0.4693085D+00  0.4281659D-13 -0.3157819D+02
  0.5245887D+00  0.4311803D-13 -0.3157871D+02
  0.5798916D+00  0.4340007D-13 -0.3157930D+02
  0.6352193D+00  0.4372856D-13 -0.3157994D+02
  0.6905744D+00  0.4399057D-13 -0.3158063D+02
  0.7459593D+00  0.4431537D-13 -0.3158139D+02
  0.8013762D+00  0.4464197D-13 -0.3158220D+02
  0.8568277D+00  0.4498950D-13 -0.3158308D+02
  0.9123162D+00  0.4524529D-13 -0.3158401D+02
  0.9678440D+00  0.4557781D-13 -0.3158499D+02
  0.1023414D+01  0.4586965D-13 -0.3158604D+02
  0.1079028D+01  0.4620497D-13 -0.3158714D+02
  0.1134688D+01  0.4649168D-13 -0.3158831D+02
  0.1190398D+01  0.4683952D-13 -0.3158953D+02
  0.1246159D+01  0.4713397D-13 -0.3159080D+02
  0.1301974D+01  0.4749733D-13 -0.3159214D+02
  0.1357846D+01  0.4783611D-13 -0.3159353D+02
  0.1413777D+01  0.4818669D-13 -0.3159498D+02
  0.1469770D+01  0.4848660D-13 -0.3159649D+02
  0.1525826D+01  0.4879443D-13 -0.3159805D+02
  0.1581949D+01  0.4915461D-13 -0.3159967D+02
  0.1638142D+01  0.4953778D-13 -0.3160135D+02
  0.1666264D+01  0.4975273D-13 -0.3160221D+02
  0.0000000D+00  0.0000000D+00 -0.3157609D+02
  0.2759259D-01  0.4062608D-13 -0.3157609D+02
  0.8277806D-01  0.4088229D-13 -0.3157615D+02
  0.1379671D+00  0.4111873D-13 -0.3157627D+02
  0.1931620D+00  0.4141931D-13 -0.3157644D+02
  0.2483652D+00  0.4167947D-13 -0.3157668D+02
  0.3035791D+00  0.4196816D-13 -0.3157697D+02
  0.3588060D+00  0.4230654D-13 -0.3157732D+02
  0.4140484D+00  0.4254167D-13 -0.3157772D+02
  0.4693085D+00  0.4281659D-13 -0.3157819D+02
  0.5245887D+00  0.4311803D-13 -0.3157871D+02
  0.5798916D+00  0.4340007D-13 -0.3157930D+02
  0.6352193D+00  0.4372856D-13 -0.3157994D+02
  0.6905744D+00  0.4399057D-13 -0.3158063D+02
  0.7459593D+00  0.4431537D-13 -0.3158139D+02
  0.8013762D+00  0.4464197D-13 -0.3158220D+02
  0.8568277D+00  0.4498950D-13 -0.3158308D+02
  0.9123162D+00  0.4524529D-13 -0.3158401D+02
  0.9678440D+00  0.4557781D-13 -0.3158499D+02
  0.1023414D+01  0.4586965D-13 -0.3158604D+02
  0.1079028D+01  0.4620497D-13 -0.3158714D+02
  0.1134688D+01  0.4649168D-13 -0.3158831D+02
  0.1190398D+01  0.4683952D-13 -0.3158953D+02
  0.1246159D+01  0.4713397D-13 -0.3159080D+02
  0.1301974D+01  0.4749733D-13 -0.3159214D+02
  0.1357846D+01  0.4783611D-13 -0.3159353D+02
  0.1413777D+01  0.4818669D-13 -0.3159498D+02
  0.1469770D+01  0.4848660D-13 -0.3159649D+02
  0.1525826D+01  0.4879443D-13 -0.3159805D+02
  0.1581949D+01  0.4915461D-13 -0.3159967D+02
  0.1638142D+01  0.4953778D-13 -0.3160135D+02
  0.1666264D+01  0.4975273D-13 -0.3160221D+02
  0.0000000D+00  0.0000000D+00 -0.3157609D+02
  0.2759259D-01  0.4062608D-13 -0.3157609D+02
  0.8277806D-01  0.4088229D-13 -0.3157615D+02
  0.1379671D+00  0.4111873D-13 -0.3157627D+02
  0.1931620D+00  0.4141931D-13 -0.3157644D+02
  0.2483652D+00  0.4167947D-13 -0.3157668D+02
  0.3035791D+00  0.4196816D-13 -0.3157697D+02
  0.3588060D+00  0.4230654D-13 -0.3157732D+02
  0.4140484D+00  0.4254167D-13 -0.3157772D+02
  0.4693085D+00  0.4281659D-13 -0.3157819D+02
  0.5245887D+00  0.4311803D-13 -0.3157871D+02
  0.5798916D+00  0.4340007D-13 -0.3157930D+02
  0.6352193D+00  0.4372856D-13 -0.3157994D+02
  0.6905744D+00  0.4399057D-13 -0.3158063D+02
  0.7459593D+00  0.4431537D-13 -0.3158139D+02
  0.8013762D+00  0.4464197D-13 -0.3158220D+02
  0.8568277D+00  0.4498950D-13 -0.3158308D+02
  0.9123162D+00  0.4524529D-13 -0.3158401D+02
  0.9678440D+00  0.4557781D-13 -0.3158499D+02
  0.1023414D+01  0.4586965D-13 -0.3158604D+02
  0.1079028D+01  0.4620497D-13 -0.3158714D+02
  0.1134688D+01  0.4649168D-13 -0.3158831D+02
  0.1190398D+01  0.4683952D-13 -0.3158953D+02
  0.1246159D+01  0.4713397D-13 -0.3159080D+02
  0.1301974D+01  0.4749733D-13 -0.3159214D+02
  0.1357846D+01  0.4783611D-13 -0.3159353D+02
  0.1413777D+01  0.4818669D-13 -0.3159498D+02
  0.1469770D+01  0.4848660D-13 -0.3159649D+02
  0.1525826D+01  0.4879443D-13 -0.3159805D+02
  0.1581949D+01  0.4915461D-13 -0.3159967D+02
  0.1638142D+01  0.4953778D-13 -0.3160135D+02
  0.1666264D+01  0.4975273D-13 -0.3160221D+02
  0.0000000D+00  0.0000000D+00 -0.3157609D+02
  0.2759259D-01  0.4062608D-13 -0.3157609D+02
  0.8277806D-01  0.4088229D-13 -0.3157615D+02
  0.1379671D+00  0.4111873D-13 -0.3157627D+02
  0.1931620D+00  0.4141931D-13 -0.3157644D+02
  0.2483652D+00  0.4167947D-13 -0.3157668D+02
  0.3035791D+00  0.4196816D-13 -0.3157697D+02
  0.3588060D+00  0.4230654D-13 -0.3157732D+02
  0.4140484D+00  0.4254167D-13 -0.3157772D+02
  0.4693085D+00  0.4281659D-13 -0.3157819D+02
  0.5245887D+00  0.4311803D-13 -0.3157871D+02
  0.5798916D+00  0.4340007D-13 -0.3157930D+02
  0.6352193D+00  0.4372856D-13 -0.3157994D+02
  0.6905744D+00  0.4399057D-13 -0.3158063D+02
  0.7459593D+00  0.4431537D-13 -0.3158139D+02
  0.8013762D+00  0.4464197D-13 -0.3158220D+02
  0.8568277D+00  0.4498950D-13 -0.3158308D+02
  0.9123162D+00  0.4524529D-13 -0.3158401D+02
  0.9678440D+00  0.4557781D-13 -0.3158499D+02
  0.1023414D+01  0.4586965D-13 -0.3158604D+02
  0.1079028D+01  0.4620497D-13 -0.3158714D+02
  0.1134688D+01  0.4649168D-13 -0.3158831D+02
  0.1190398D+01  0.4683952D-13 -0.3158953D+02
  0.1246159D+01  0.4713397D-13 -0.3159080D+02
  0.1301974D+01  0.4749733D-13 -0.3159214D+02
  0.1357846D+01  0.4783611D-13 -0.3159353D+02
  0.1413777D+01  0.4818669D-13 -0.3159498D+02
  0.1469770D+01  0.4848660D-13 -0.3159649D+02
  0.1525826D+01  0.4879443D-13 -0.3159805D+02
  0.1581949D+01  0.4915461D-13 -0.3159967D+02
  0.1638142D+01  0.4953778D-13 -0.3160135D+02
  0.1666264D+01  0.4975273D-13 -0.3160221D+02
  0.0000000D+00  0.0000000D+00 -0.3157609D+02
  0.2759259D-01  0.4062608D-13 -0.3157609D+02
  0.8277806D-01  0.4088229D-13 -0.3157615D+02
  0.1379671D+00  0.4111873D-13 -0.3157627D+02
  0.1931620D+00  0.4141931D-13 -0.3157644D+02
  0.2483652D+00  0.4167947D-13 -0.3157668D+02
  0.3035791D+00  0.4196816D-13 -0.3157697D+02
  0.3588060D+00  0.4230654D-13 -0.3157732D+02
  0.4140484D+00  0.4254167D-13 -0.3157772D+02
  0.4693085D+00  0.4281659D-13 -0.3157819D+02
  0.5245887D+00  0.4311803D-13 -0.3157871D+02
  0.5798916D+00  0.4340007D-13 -0.3157930D+02
  0.6352193D+00  0.4372856D-13 -0.3157994D+02
  0.6905744D+00  0.4399057D-13 -0.3158063D+02
  0.7459593D+00  0.4431537D-13 -0.3158139D+02
  0.8013762D+00  0.4464197D-13 -0.3158220D+02
  0.8568277D+00  0.4498950D-13 -0.3158308D+02
  0.9123162D+00  0.4524529D-13 -0.3158401D+02
  0.9678440D+00  0.4557781D-13 -0.3158499D+02
  0.1023414D+01  0.4586965D-13 -0.3158604D+02
  0.1079028D+01  0.4620497D-13 -0.3158714D+02
  0.1134688D+01  0.4649168D-13 -0.3158831D+02
  0.1190398D+01  0.4683952D-13 -0.3158953D+02
  0.1246159D+01  0.4713397D-13 -0.3159080D+02
  0.1301974D+01  0.4749733D-13 -0.3159214D+02
  0.1357846D+01  0.4783611D-13 -0.3159353D+02
  0.1413777D+01  0.4818669D-13 -0.3159498D+02
  0.1469770D+01  0.4848660D-13 -0.3159649D+02
  0.1525826D+01  0.4879443D-13 -0.3159805D+02
  0.1581949D+01  0.4915461D-13 -0.3159967D+02
  0.1638142D+01  0.4953778D-13 -0.3160135D+02
  0.1666264D+01  0.4975273D-13 -0.3160221D+02
  0.0000000D+00  0.0000000D+00 -0.3157609D+02
  0.2759259D-01  0.4062608D-13 -0.3157609D+02
  0.8277806D-01  0.4088229D-13 -0.3157615D+02
  0.1379671D+00  0.4111873D-13 -0.3157627D+02
  0.1931620D+00  0.4141931D-13 -0.3157644D+02
  0.2483652D+00  0.4167947D-13 -0.3157668D+02
  0.3035791D+00  0.4196816D-13 -0.3157697D+02
  0.3588060D+00  0.4230654D-13 -0.3157732D+02
  0.4140484D+00  0.4254167D-13 -0.3157772D+02
  0.4693085D+00  0.4281659D-13 -0.3157819D+02
  0.5245887D+00  0.4311803D-13 -0.3157871D+02
  0.5798916D+00  0.4340007D-13 -0.3157930D+02
  0.6352193D+00  0.4372856D-13 -0.3157994D+02
  0.6905744D+00  0.4399057D-13 -0.3158063D+02
  0.7459593D+00  0.4431537D-13 -0.3158139D+02
  0.8013762D+00  0.4464197D-13 -0.3158220D+02
  0.8568277D+00  0.4498950D-13 -0.3158308D+02
  0.9123162D+00  0.4524529D-13 -0.3158401D+02
  0.9678440D+00  0.4557781D-13 -0.3158499D+02
  0.1023414D+01  0.4586965D-13 -0.3158604D+02
  0.1079028D+01  0.4620497D-13 -0.3158714D+02
  0.1134688D+01  0.4649168D-13 -0.3158831D+02
  0.1190398D+01  0.4683952D-13 -0.3158953D+02
[truncated: 3,371,295 more chars]
