# Supplementary material for: Magnetothermal Convection of Water with the Presence or Absence of a Magnetic Force Acting on the Susceptibility Gradient
Source: PLoS One. 2016 Sep 8;11(9):e0160090. doi: 10.1371/journal.pone.0160090 (PMC5015909; doi:10.1371/journal.pone.0160090)
Supplement: S1 File — (ZIP) [file pone.0160090.s001.zip › S1 File Maki/majibaout (for caseC and G).txt]

  0.0000000D+00  0.0000000D+00 -0.3257755D+02
 -0.2726109D-01 -0.3972885D-13 -0.3257756D+02
 -0.8178357D-01 -0.4003959D-13 -0.3257765D+02
 -0.1363096D+00 -0.4027708D-13 -0.3257782D+02
 -0.1908415D+00 -0.4054009D-13 -0.3257808D+02
 -0.2453818D+00 -0.4087403D-13 -0.3257843D+02
 -0.2999327D+00 -0.4108661D-13 -0.3257887D+02
 -0.3544966D+00 -0.4140585D-13 -0.3257939D+02
 -0.4090759D+00 -0.4167309D-13 -0.3258000D+02
 -0.4636731D+00 -0.4193427D-13 -0.3258069D+02
 -0.5182904D+00 -0.4220874D-13 -0.3258148D+02
 -0.5729302D+00 -0.4255094D-13 -0.3258235D+02
 -0.6275950D+00 -0.4281177D-13 -0.3258331D+02
 -0.6822871D+00 -0.4309841D-13 -0.3258435D+02
 -0.7370089D+00 -0.4342054D-13 -0.3258549D+02
 -0.7917629D+00 -0.4371927D-13 -0.3258671D+02
 -0.8465514D+00 -0.4401463D-13 -0.3258801D+02
 -0.9013769D+00 -0.4438520D-13 -0.3258941D+02
 -0.9562417D+00 -0.4458941D-13 -0.3259089D+02
 -0.1011148D+01 -0.4490995D-13 -0.3259246D+02
 -0.1066099D+01 -0.4527108D-13 -0.3259412D+02
 -0.1121097D+01 -0.4557131D-13 -0.3259586D+02
 -0.1176143D+01 -0.4586114D-13 -0.3259770D+02
 -0.1231242D+01 -0.4623329D-13 -0.3259962D+02
 -0.1286394D+01 -0.4652742D-13 -0.3260162D+02
 -0.1341603D+01 -0.4684497D-13 -0.3260372D+02
 -0.1396871D+01 -0.4719437D-13 -0.3260590D+02
 -0.1452200D+01 -0.4751500D-13 -0.3260817D+02
 -0.1507594D+01 -0.4790403D-13 -0.3261053D+02
 -0.1563054D+01 -0.4823004D-13 -0.3261298D+02
 -0.1618583D+01 -0.4858482D-13 -0.3261551D+02
 -0.1646374D+01 -0.4871183D-13 -0.3261681D+02
  0.0000000D+00  0.0000000D+00 -0.3257755D+02
 -0.2726109D-01 -0.3972885D-13 -0.3257756D+02
 -0.8178357D-01 -0.4003959D-13 -0.3257765D+02
 -0.1363096D+00 -0.4027708D-13 -0.3257782D+02
 -0.1908415D+00 -0.4054009D-13 -0.3257808D+02
 -0.2453818D+00 -0.4087403D-13 -0.3257843D+02
 -0.2999327D+00 -0.4108661D-13 -0.3257887D+02
 -0.3544966D+00 -0.4140585D-13 -0.3257939D+02
 -0.4090759D+00 -0.4167309D-13 -0.3258000D+02
 -0.4636731D+00 -0.4193427D-13 -0.3258069D+02
 -0.5182904D+00 -0.4220874D-13 -0.3258148D+02
 -0.5729302D+00 -0.4255094D-13 -0.3258235D+02
 -0.6275950D+00 -0.4281177D-13 -0.3258331D+02
 -0.6822871D+00 -0.4309841D-13 -0.3258435D+02
 -0.7370089D+00 -0.4342054D-13 -0.3258549D+02
 -0.7917629D+00 -0.4371927D-13 -0.3258671D+02
 -0.8465514D+00 -0.4401463D-13 -0.3258801D+02
 -0.9013769D+00 -0.4438520D-13 -0.3258941D+02
 -0.9562417D+00 -0.4458941D-13 -0.3259089D+02
 -0.1011148D+01 -0.4490995D-13 -0.3259246D+02
 -0.1066099D+01 -0.4527108D-13 -0.3259412D+02
 -0.1121097D+01 -0.4557131D-13 -0.3259586D+02
 -0.1176143D+01 -0.4586114D-13 -0.3259770D+02
 -0.1231242D+01 -0.4623329D-13 -0.3259962D+02
 -0.1286394D+01 -0.4652742D-13 -0.3260162D+02
 -0.1341603D+01 -0.4684497D-13 -0.3260372D+02
 -0.1396871D+01 -0.4719437D-13 -0.3260590D+02
 -0.1452200D+01 -0.4751500D-13 -0.3260817D+02
 -0.1507594D+01 -0.4790403D-13 -0.3261053D+02
 -0.1563054D+01 -0.4823004D-13 -0.3261298D+02
 -0.1618583D+01 -0.4858482D-13 -0.3261551D+02
 -0.1646374D+01 -0.4871183D-13 -0.3261681D+02
  0.0000000D+00  0.0000000D+00 -0.3257755D+02
 -0.2726109D-01 -0.3972885D-13 -0.3257756D+02
 -0.8178357D-01 -0.4003959D-13 -0.3257765D+02
 -0.1363096D+00 -0.4027708D-13 -0.3257782D+02
 -0.1908415D+00 -0.4054009D-13 -0.3257808D+02
 -0.2453818D+00 -0.4087403D-13 -0.3257843D+02
 -0.2999327D+00 -0.4108661D-13 -0.3257887D+02
 -0.3544966D+00 -0.4140585D-13 -0.3257939D+02
 -0.4090759D+00 -0.4167309D-13 -0.3258000D+02
 -0.4636731D+00 -0.4193427D-13 -0.3258069D+02
 -0.5182904D+00 -0.4220874D-13 -0.3258148D+02
 -0.5729302D+00 -0.4255094D-13 -0.3258235D+02
 -0.6275950D+00 -0.4281177D-13 -0.3258331D+02
 -0.6822871D+00 -0.4309841D-13 -0.3258435D+02
 -0.7370089D+00 -0.4342054D-13 -0.3258549D+02
 -0.7917629D+00 -0.4371927D-13 -0.3258671D+02
 -0.8465514D+00 -0.4401463D-13 -0.3258801D+02
 -0.9013769D+00 -0.4438520D-13 -0.3258941D+02
 -0.9562417D+00 -0.4458941D-13 -0.3259089D+02
 -0.1011148D+01 -0.4490995D-13 -0.3259246D+02
 -0.1066099D+01 -0.4527108D-13 -0.3259412D+02
 -0.1121097D+01 -0.4557131D-13 -0.3259586D+02
 -0.1176143D+01 -0.4586114D-13 -0.3259770D+02
 -0.1231242D+01 -0.4623329D-13 -0.3259962D+02
 -0.1286394D+01 -0.4652742D-13 -0.3260162D+02
 -0.1341603D+01 -0.4684497D-13 -0.3260372D+02
 -0.1396871D+01 -0.4719437D-13 -0.3260590D+02
 -0.1452200D+01 -0.4751500D-13 -0.3260817D+02
 -0.1507594D+01 -0.4790403D-13 -0.3261053D+02
 -0.1563054D+01 -0.4823004D-13 -0.3261298D+02
 -0.1618583D+01 -0.4858482D-13 -0.3261551D+02
 -0.1646374D+01 -0.4871183D-13 -0.3261681D+02
  0.0000000D+00  0.0000000D+00 -0.3257755D+02
 -0.2726109D-01 -0.3972885D-13 -0.3257756D+02
 -0.8178357D-01 -0.4003959D-13 -0.3257765D+02
 -0.1363096D+00 -0.4027708D-13 -0.3257782D+02
 -0.1908415D+00 -0.4054009D-13 -0.3257808D+02
 -0.2453818D+00 -0.4087403D-13 -0.3257843D+02
 -0.2999327D+00 -0.4108661D-13 -0.3257887D+02
 -0.3544966D+00 -0.4140585D-13 -0.3257939D+02
 -0.4090759D+00 -0.4167309D-13 -0.3258000D+02
 -0.4636731D+00 -0.4193427D-13 -0.3258069D+02
 -0.5182904D+00 -0.4220874D-13 -0.3258148D+02
 -0.5729302D+00 -0.4255094D-13 -0.3258235D+02
 -0.6275950D+00 -0.4281177D-13 -0.3258331D+02
 -0.6822871D+00 -0.4309841D-13 -0.3258435D+02
 -0.7370089D+00 -0.4342054D-13 -0.3258549D+02
 -0.7917629D+00 -0.4371927D-13 -0.3258671D+02
 -0.8465514D+00 -0.4401463D-13 -0.3258801D+02
 -0.9013769D+00 -0.4438520D-13 -0.3258941D+02
 -0.9562417D+00 -0.4458941D-13 -0.3259089D+02
 -0.1011148D+01 -0.4490995D-13 -0.3259246D+02
 -0.1066099D+01 -0.4527108D-13 -0.3259412D+02
 -0.1121097D+01 -0.4557131D-13 -0.3259586D+02
 -0.1176143D+01 -0.4586114D-13 -0.3259770D+02
 -0.1231242D+01 -0.4623329D-13 -0.3259962D+02
 -0.1286394D+01 -0.4652742D-13 -0.3260162D+02
 -0.1341603D+01 -0.4684497D-13 -0.3260372D+02
 -0.1396871D+01 -0.4719437D-13 -0.3260590D+02
 -0.1452200D+01 -0.4751500D-13 -0.3260817D+02
 -0.1507594D+01 -0.4790403D-13 -0.3261053D+02
 -0.1563054D+01 -0.4823004D-13 -0.3261298D+02
 -0.1618583D+01 -0.4858482D-13 -0.3261551D+02
 -0.1646374D+01 -0.4871183D-13 -0.3261681D+02
  0.0000000D+00  0.0000000D+00 -0.3257755D+02
 -0.2726109D-01 -0.3972885D-13 -0.3257756D+02
 -0.8178357D-01 -0.4003959D-13 -0.3257765D+02
 -0.1363096D+00 -0.4027708D-13 -0.3257782D+02
 -0.1908415D+00 -0.4054009D-13 -0.3257808D+02
 -0.2453818D+00 -0.4087403D-13 -0.3257843D+02
 -0.2999327D+00 -0.4108661D-13 -0.3257887D+02
 -0.3544966D+00 -0.4140585D-13 -0.3257939D+02
 -0.4090759D+00 -0.4167309D-13 -0.3258000D+02
 -0.4636731D+00 -0.4193427D-13 -0.3258069D+02
 -0.5182904D+00 -0.4220874D-13 -0.3258148D+02
 -0.5729302D+00 -0.4255094D-13 -0.3258235D+02
 -0.6275950D+00 -0.4281177D-13 -0.3258331D+02
 -0.6822871D+00 -0.4309841D-13 -0.3258435D+02
 -0.7370089D+00 -0.4342054D-13 -0.3258549D+02
 -0.7917629D+00 -0.4371927D-13 -0.3258671D+02
 -0.8465514D+00 -0.4401463D-13 -0.3258801D+02
 -0.9013769D+00 -0.4438520D-13 -0.3258941D+02
 -0.9562417D+00 -0.4458941D-13 -0.3259089D+02
 -0.1011148D+01 -0.4490995D-13 -0.3259246D+02
 -0.1066099D+01 -0.4527108D-13 -0.3259412D+02
 -0.1121097D+01 -0.4557131D-13 -0.3259586D+02
 -0.1176143D+01 -0.4586114D-13 -0.3259770D+02
 -0.1231242D+01 -0.4623329D-13 -0.3259962D+02
 -0.1286394D+01 -0.4652742D-13 -0.3260162D+02
 -0.1341603D+01 -0.4684497D-13 -0.3260372D+02
 -0.1396871D+01 -0.4719437D-13 -0.3260590D+02
 -0.1452200D+01 -0.4751500D-13 -0.3260817D+02
 -0.1507594D+01 -0.4790403D-13 -0.3261053D+02
 -0.1563054D+01 -0.4823004D-13 -0.3261298D+02
 -0.1618583D+01 -0.4858482D-13 -0.3261551D+02
 -0.1646374D+01 -0.4871183D-13 -0.3261681D+02
  0.0000000D+00  0.0000000D+00 -0.3257755D+02
 -0.2726109D-01 -0.3972885D-13 -0.3257756D+02
 -0.8178357D-01 -0.4003959D-13 -0.3257765D+02
 -0.1363096D+00 -0.4027708D-13 -0.3257782D+02
 -0.1908415D+00 -0.4054009D-13 -0.3257808D+02
 -0.2453818D+00 -0.4087403D-13 -0.3257843D+02
 -0.2999327D+00 -0.4108661D-13 -0.3257887D+02
 -0.3544966D+00 -0.4140585D-13 -0.3257939D+02
 -0.4090759D+00 -0.4167309D-13 -0.3258000D+02
 -0.4636731D+00 -0.4193427D-13 -0.3258069D+02
 -0.5182904D+00 -0.4220874D-13 -0.3258148D+02
 -0.5729302D+00 -0.4255094D-13 -0.3258235D+02
 -0.6275950D+00 -0.4281177D-13 -0.3258331D+02
 -0.6822871D+00 -0.4309841D-13 -0.3258435D+02
 -0.7370089D+00 -0.4342054D-13 -0.3258549D+02
 -0.7917629D+00 -0.4371927D-13 -0.3258671D+02
 -0.8465514D+00 -0.4401463D-13 -0.3258801D+02
 -0.9013769D+00 -0.4438520D-13 -0.3258941D+02
 -0.9562417D+00 -0.4458941D-13 -0.3259089D+02
 -0.1011148D+01 -0.4490995D-13 -0.3259246D+02
 -0.1066099D+01 -0.4527108D-13 -0.3259412D+02
 -0.1121097D+01 -0.4557131D-13 -0.3259586D+02
 -0.1176143D+01 -0.4586114D-13 -0.3259770D+02
 -0.1231242D+01 -0.4623329D-13 -0.3259962D+02
 -0.1286394D+01 -0.4652742D-13 -0.3260162D+02
 -0.1341603D+01 -0.4684497D-13 -0.3260372D+02
 -0.1396871D+01 -0.4719437D-13 -0.3260590D+02
 -0.1452200D+01 -0.4751500D-13 -0.3260817D+02
 -0.1507594D+01 -0.4790403D-13 -0.3261053D+02
 -0.1563054D+01 -0.4823004D-13 -0.3261298D+02
 -0.1618583D+01 -0.4858482D-13 -0.3261551D+02
 -0.1646374D+01 -0.4871183D-13 -0.3261681D+02
  0.0000000D+00  0.0000000D+00 -0.3257755D+02
 -0.2726109D-01 -0.3972885D-13 -0.3257756D+02
 -0.8178357D-01 -0.4003959D-13 -0.3257765D+02
 -0.1363096D+00 -0.4027708D-13 -0.3257782D+02
 -0.1908415D+00 -0.4054009D-13 -0.3257808D+02
 -0.2453818D+00 -0.4087403D-13 -0.3257843D+02
 -0.2999327D+00 -0.4108661D-13 -0.3257887D+02
 -0.3544966D+00 -0.4140585D-13 -0.3257939D+02
 -0.4090759D+00 -0.4167309D-13 -0.3258000D+02
 -0.4636731D+00 -0.4193427D-13 -0.3258069D+02
 -0.5182904D+00 -0.4220874D-13 -0.3258148D+02
 -0.5729302D+00 -0.4255094D-13 -0.3258235D+02
 -0.6275950D+00 -0.4281177D-13 -0.3258331D+02
 -0.6822871D+00 -0.4309841D-13 -0.3258435D+02
 -0.7370089D+00 -0.4342054D-13 -0.3258549D+02
 -0.7917629D+00 -0.4371927D-13 -0.3258671D+02
 -0.8465514D+00 -0.4401463D-13 -0.3258801D+02
 -0.9013769D+00 -0.4438520D-13 -0.3258941D+02
 -0.9562417D+00 -0.4458941D-13 -0.3259089D+02
 -0.1011148D+01 -0.4490995D-13 -0.3259246D+02
 -0.1066099D+01 -0.4527108D-13 -0.3259412D+02
 -0.1121097D+01 -0.4557131D-13 -0.3259586D+02
 -0.1176143D+01 -0.4586114D-13 -0.3259770D+02
 -0.1231242D+01 -0.4623329D-13 -0.3259962D+02
 -0.1286394D+01 -0.4652742D-13 -0.3260162D+02
 -0.1341603D+01 -0.4684497D-13 -0.3260372D+02
 -0.1396871D+01 -0.4719437D-13 -0.3260590D+02
 -0.1452200D+01 -0.4751500D-13 -0.3260817D+02
 -0.1507594D+01 -0.4790403D-13 -0.3261053D+02
 -0.1563054D+01 -0.4823004D-13 -0.3261298D+02
 -0.1618583D+01 -0.4858482D-13 -0.3261551D+02
 -0.1646374D+01 -0.4871183D-13 -0.3261681D+02
  0.0000000D+00  0.0000000D+00 -0.3257755D+02
 -0.2726109D-01 -0.3972885D-13 -0.3257756D+02
 -0.8178357D-01 -0.4003959D-13 -0.3257765D+02
 -0.1363096D+00 -0.4027708D-13 -0.3257782D+02
 -0.1908415D+00 -0.4054009D-13 -0.3257808D+02
 -0.2453818D+00 -0.4087403D-13 -0.3257843D+02
 -0.2999327D+00 -0.4108661D-13 -0.3257887D+02
 -0.3544966D+00 -0.4140585D-13 -0.3257939D+02
 -0.4090759D+00 -0.4167309D-13 -0.3258000D+02
 -0.4636731D+00 -0.4193427D-13 -0.3258069D+02
 -0.5182904D+00 -0.4220874D-13 -0.3258148D+02
 -0.5729302D+00 -0.4255094D-13 -0.3258235D+02
 -0.6275950D+00 -0.4281177D-13 -0.3258331D+02
 -0.6822871D+00 -0.4309841D-13 -0.3258435D+02
 -0.7370089D+00 -0.4342054D-13 -0.3258549D+02
 -0.7917629D+00 -0.4371927D-13 -0.3258671D+02
 -0.8465514D+00 -0.4401463D-13 -0.3258801D+02
 -0.9013769D+00 -0.4438520D-13 -0.3258941D+02
 -0.9562417D+00 -0.4458941D-13 -0.3259089D+02
 -0.1011148D+01 -0.4490995D-13 -0.3259246D+02
 -0.1066099D+01 -0.4527108D-13 -0.3259412D+02
 -0.1121097D+01 -0.4557131D-13 -0.3259586D+02
 -0.1176143D+01 -0.4586114D-13 -0.3259770D+02
 -0.1231242D+01 -0.4623329D-13 -0.3259962D+02
 -0.1286394D+01 -0.4652742D-13 -0.3260162D+02
 -0.1341603D+01 -0.4684497D-13 -0.3260372D+02
 -0.1396871D+01 -0.4719437D-13 -0.3260590D+02
 -0.1452200D+01 -0.4751500D-13 -0.3260817D+02
 -0.1507594D+01 -0.4790403D-13 -0.3261053D+02
 -0.1563054D+01 -0.4823004D-13 -0.3261298D+02
 -0.1618583D+01 -0.4858482D-13 -0.3261551D+02
 -0.1646374D+01 -0.4871183D-13 -0.3261681D+02
  0.0000000D+00  0.0000000D+00 -0.3257755D+02
 -0.2726109D-01 -0.3972885D-13 -0.3257756D+02
 -0.8178357D-01 -0.4003959D-13 -0.3257765D+02
 -0.1363096D+00 -0.4027708D-13 -0.3257782D+02
 -0.1908415D+00 -0.4054009D-13 -0.3257808D+02
 -0.2453818D+00 -0.4087403D-13 -0.3257843D+02
 -0.2999327D+00 -0.4108661D-13 -0.3257887D+02
 -0.3544966D+00 -0.4140585D-13 -0.3257939D+02
 -0.4090759D+00 -0.4167309D-13 -0.3258000D+02
 -0.4636731D+00 -0.4193427D-13 -0.3258069D+02
 -0.5182904D+00 -0.4220874D-13 -0.3258148D+02
 -0.5729302D+00 -0.4255094D-13 -0.3258235D+02
 -0.6275950D+00 -0.4281177D-13 -0.3258331D+02
 -0.6822871D+00 -0.4309841D-13 -0.3258435D+02
 -0.7370089D+00 -0.4342054D-13 -0.3258549D+02
 -0.7917629D+00 -0.4371927D-13 -0.3258671D+02
 -0.8465514D+00 -0.4401463D-13 -0.3258801D+02
 -0.9013769D+00 -0.4438520D-13 -0.3258941D+02
 -0.9562417D+00 -0.4458941D-13 -0.3259089D+02
 -0.1011148D+01 -0.4490995D-13 -0.3259246D+02
 -0.1066099D+01 -0.4527108D-13 -0.3259412D+02
 -0.1121097D+01 -0.4557131D-13 -0.3259586D+02
 -0.1176143D+01 -0.4586114D-13 -0.3259770D+02
 -0.1231242D+01 -0.4623329D-13 -0.3259962D+02
 -0.1286394D+01 -0.4652742D-13 -0.3260162D+02
 -0.1341603D+01 -0.4684497D-13 -0.3260372D+02
 -0.1396871D+01 -0.4719437D-13 -0.3260590D+02
 -0.1452200D+01 -0.4751500D-13 -0.3260817D+02
 -0.1507594D+01 -0.4790403D-13 -0.3261053D+02
 -0.1563054D+01 -0.4823004D-13 -0.3261298D+02
 -0.1618583D+01 -0.4858482D-13 -0.3261551D+02
 -0.1646374D+01 -0.4871183D-13 -0.3261681D+02
  0.0000000D+00  0.0000000D+00 -0.3257755D+02
 -0.2726109D-01 -0.3972885D-13 -0.3257756D+02
 -0.8178357D-01 -0.4003959D-13 -0.3257765D+02
 -0.1363096D+00 -0.4027708D-13 -0.3257782D+02
 -0.1908415D+00 -0.4054009D-13 -0.3257808D+02
 -0.2453818D+00 -0.4087403D-13 -0.3257843D+02
 -0.2999327D+00 -0.4108661D-13 -0.3257887D+02
 -0.3544966D+00 -0.4140585D-13 -0.3257939D+02
 -0.4090759D+00 -0.4167309D-13 -0.3258000D+02
 -0.4636731D+00 -0.4193427D-13 -0.3258069D+02
 -0.5182904D+00 -0.4220874D-13 -0.3258148D+02
 -0.5729302D+00 -0.4255094D-13 -0.3258235D+02
 -0.6275950D+00 -0.4281177D-13 -0.3258331D+02
 -0.6822871D+00 -0.4309841D-13 -0.3258435D+02
 -0.7370089D+00 -0.4342054D-13 -0.3258549D+02
 -0.7917629D+00 -0.4371927D-13 -0.3258671D+02
 -0.8465514D+00 -0.4401463D-13 -0.3258801D+02
 -0.9013769D+00 -0.4438520D-13 -0.3258941D+02
 -0.9562417D+00 -0.4458941D-13 -0.3259089D+02
 -0.1011148D+01 -0.4490995D-13 -0.3259246D+02
 -0.1066099D+01 -0.4527108D-13 -0.3259412D+02
 -0.1121097D+01 -0.4557131D-13 -0.3259586D+02
 -0.1176143D+01 -0.4586114D-13 -0.3259770D+02
 -0.1231242D+01 -0.4623329D-13 -0.3259962D+02
 -0.1286394D+01 -0.4652742D-13 -0.3260162D+02
 -0.1341603D+01 -0.4684497D-13 -0.3260372D+02
 -0.1396871D+01 -0.4719437D-13 -0.3260590D+02
 -0.1452200D+01 -0.4751500D-13 -0.3260817D+02
 -0.1507594D+01 -0.4790403D-13 -0.3261053D+02
 -0.1563054D+01 -0.4823004D-13 -0.3261298D+02
 -0.1618583D+01 -0.4858482D-13 -0.3261551D+02
 -0.1646374D+01 -0.4871183D-13 -0.3261681D+02
  0.0000000D+00  0.0000000D+00 -0.3257755D+02
 -0.2726109D-01 -0.3972885D-13 -0.3257756D+02
 -0.8178357D-01 -0.4003959D-13 -0.3257765D+02
 -0.1363096D+00 -0.4027708D-13 -0.3257782D+02
 -0.1908415D+00 -0.4054009D-13 -0.3257808D+02
 -0.2453818D+00 -0.4087403D-13 -0.3257843D+02
 -0.2999327D+00 -0.4108661D-13 -0.3257887D+02
 -0.3544966D+00 -0.4140585D-13 -0.3257939D+02
 -0.4090759D+00 -0.4167309D-13 -0.3258000D+02
 -0.4636731D+00 -0.4193427D-13 -0.3258069D+02
 -0.5182904D+00 -0.4220874D-13 -0.3258148D+02
 -0.5729302D+00 -0.4255094D-13 -0.3258235D+02
 -0.6275950D+00 -0.4281177D-13 -0.3258331D+02
 -0.6822871D+00 -0.4309841D-13 -0.3258435D+02
 -0.7370089D+00 -0.4342054D-13 -0.3258549D+02
 -0.7917629D+00 -0.4371927D-13 -0.3258671D+02
 -0.8465514D+00 -0.4401463D-13 -0.3258801D+02
 -0.9013769D+00 -0.4438520D-13 -0.3258941D+02
 -0.9562417D+00 -0.4458941D-13 -0.3259089D+02
 -0.1011148D+01 -0.4490995D-13 -0.3259246D+02
 -0.1066099D+01 -0.4527108D-13 -0.3259412D+02
 -0.1121097D+01 -0.4557131D-13 -0.3259586D+02
 -0.1176143D+01 -0.4586114D-13 -0.3259770D+02
 -0.1231242D+01 -0.4623329D-13 -0.3259962D+02
 -0.1286394D+01 -0.4652742D-13 -0.3260162D+02
 -0.1341603D+01 -0.4684497D-13 -0.3260372D+02
 -0.1396871D+01 -0.4719437D-13 -0.3260590D+02
 -0.1452200D+01 -0.4751500D-13 -0.3260817D+02
 -0.1507594D+01 -0.4790403D-13 -0.3261053D+02
 -0.1563054D+01 -0.4823004D-13 -0.3261298D+02
 -0.1618583D+01 -0.4858482D-13 -0.3261551D+02
 -0.1646374D+01 -0.4871183D-13 -0.3261681D+02
  0.0000000D+00  0.0000000D+00 -0.3257755D+02
 -0.2726109D-01 -0.3972885D-13 -0.3257756D+02
 -0.8178357D-01 -0.4003959D-13 -0.3257765D+02
 -0.1363096D+00 -0.4027708D-13 -0.3257782D+02
 -0.1908415D+00 -0.4054009D-13 -0.3257808D+02
 -0.2453818D+00 -0.4087403D-13 -0.3257843D+02
 -0.2999327D+00 -0.4108661D-13 -0.3257887D+02
 -0.3544966D+00 -0.4140585D-13 -0.3257939D+02
 -0.4090759D+00 -0.4167309D-13 -0.3258000D+02
 -0.4636731D+00 -0.4193427D-13 -0.3258069D+02
 -0.5182904D+00 -0.4220874D-13 -0.3258148D+02
 -0.5729302D+00 -0.4255094D-13 -0.3258235D+02
 -0.6275950D+00 -0.4281177D-13 -0.3258331D+02
 -0.6822871D+00 -0.4309841D-13 -0.3258435D+02
 -0.7370089D+00 -0.4342054D-13 -0.3258549D+02
 -0.7917629D+00 -0.4371927D-13 -0.3258671D+02
 -0.8465514D+00 -0.4401463D-13 -0.3258801D+02
 -0.9013769D+00 -0.4438520D-13 -0.3258941D+02
 -0.9562417D+00 -0.4458941D-13 -0.3259089D+02
 -0.1011148D+01 -0.4490995D-13 -0.3259246D+02
 -0.1066099D+01 -0.4527108D-13 -0.3259412D+02
 -0.1121097D+01 -0.4557131D-13 -0.3259586D+02
 -0.1176143D+01 -0.4586114D-13 -0.3259770D+02
 -0.1231242D+01 -0.4623329D-13 -0.3259962D+02
 -0.1286394D+01 -0.4652742D-13 -0.3260162D+02
 -0.1341603D+01 -0.4684497D-13 -0.3260372D+02
 -0.1396871D+01 -0.4719437D-13 -0.3260590D+02
 -0.1452200D+01 -0.4751500D-13 -0.3260817D+02
 -0.1507594D+01 -0.4790403D-13 -0.3261053D+02
 -0.1563054D+01 -0.4823004D-13 -0.3261298D+02
 -0.1618583D+01 -0.4858482D-13 -0.3261551D+02
 -0.1646374D+01 -0.4871183D-13 -0.3261681D+02
  0.0000000D+00  0.0000000D+00 -0.3257755D+02
 -0.2726109D-01 -0.3972885D-13 -0.3257756D+02
 -0.8178357D-01 -0.4003959D-13 -0.3257765D+02
 -0.1363096D+00 -0.4027708D-13 -0.3257782D+02
 -0.1908415D+00 -0.4054009D-13 -0.3257808D+02
 -0.2453818D+00 -0.4087403D-13 -0.3257843D+02
 -0.2999327D+00 -0.4108661D-13 -0.3257887D+02
 -0.3544966D+00 -0.4140585D-13 -0.3257939D+02
 -0.4090759D+00 -0.4167309D-13 -0.3258000D+02
 -0.4636731D+00 -0.4193427D-13 -0.3258069D+02
 -0.5182904D+00 -0.4220874D-13 -0.3258148D+02
 -0.5729302D+00 -0.4255094D-13 -0.3258235D+02
 -0.6275950D+00 -0.4281177D-13 -0.3258331D+02
 -0.6822871D+00 -0.4309841D-13 -0.3258435D+02
 -0.7370089D+00 -0.4342054D-13 -0.3258549D+02
 -0.7917629D+00 -0.4371927D-13 -0.3258671D+02
 -0.8465514D+00 -0.4401463D-13 -0.3258801D+02
 -0.9013769D+00 -0.4438520D-13 -0.3258941D+02
 -0.9562417D+00 -0.4458941D-13 -0.3259089D+02
 -0.1011148D+01 -0.4490995D-13 -0.3259246D+02
 -0.1066099D+01 -0.4527108D-13 -0.3259412D+02
 -0.1121097D+01 -0.4557131D-13 -0.3259586D+02
 -0.1176143D+01 -0.4586114D-13 -0.3259770D+02
 -0.1231242D+01 -0.4623329D-13 -0.3259962D+02
 -0.1286394D+01 -0.4652742D-13 -0.3260162D+02
 -0.1341603D+01 -0.4684497D-13 -0.3260372D+02
 -0.1396871D+01 -0.4719437D-13 -0.3260590D+02
 -0.1452200D+01 -0.4751500D-13 -0.3260817D+02
 -0.1507594D+01 -0.4790403D-13 -0.3261053D+02
 -0.1563054D+01 -0.4823004D-13 -0.3261298D+02
 -0.1618583D+01 -0.4858482D-13 -0.3261551D+02
 -0.1646374D+01 -0.4871183D-13 -0.3261681D+02
  0.0000000D+00  0.0000000D+00 -0.3257755D+02
 -0.2726109D-01 -0.3972885D-13 -0.3257756D+02
 -0.8178357D-01 -0.4003959D-13 -0.3257765D+02
 -0.1363096D+00 -0.4027708D-13 -0.3257782D+02
 -0.1908415D+00 -0.4054009D-13 -0.3257808D+02
 -0.2453818D+00 -0.4087403D-13 -0.3257843D+02
 -0.2999327D+00 -0.4108661D-13 -0.3257887D+02
 -0.3544966D+00 -0.4140585D-13 -0.3257939D+02
 -0.4090759D+00 -0.4167309D-13 -0.3258000D+02
 -0.4636731D+00 -0.4193427D-13 -0.3258069D+02
 -0.5182904D+00 -0.4220874D-13 -0.3258148D+02
 -0.5729302D+00 -0.4255094D-13 -0.3258235D+02
 -0.6275950D+00 -0.4281177D-13 -0.3258331D+02
 -0.6822871D+00 -0.4309841D-13 -0.3258435D+02
 -0.7370089D+00 -0.4342054D-13 -0.3258549D+02
 -0.7917629D+00 -0.4371927D-13 -0.3258671D+02
 -0.8465514D+00 -0.4401463D-13 -0.3258801D+02
 -0.9013769D+00 -0.4438520D-13 -0.3258941D+02
 -0.9562417D+00 -0.4458941D-13 -0.3259089D+02
 -0.1011148D+01 -0.4490995D-13 -0.3259246D+02
 -0.1066099D+01 -0.4527108D-13 -0.3259412D+02
 -0.1121097D+01 -0.4557131D-13 -0.3259586D+02
 -0.1176143D+01 -0.4586114D-13 -0.3259770D+02
 -0.1231242D+01 -0.4623329D-13 -0.3259962D+02
 -0.1286394D+01 -0.4652742D-13 -0.3260162D+02
 -0.1341603D+01 -0.4684497D-13 -0.3260372D+02
 -0.1396871D+01 -0.4719437D-13 -0.3260590D+02
 -0.1452200D+01 -0.4751500D-13 -0.3260817D+02
 -0.1507594D+01 -0.4790403D-13 -0.3261053D+02
 -0.1563054D+01 -0.4823004D-13 -0.3261298D+02
 -0.1618583D+01 -0.4858482D-13 -0.3261551D+02
 -0.1646374D+01 -0.4871183D-13 -0.3261681D+02
  0.0000000D+00  0.0000000D+00 -0.3257755D+02
 -0.2726109D-01 -0.3972885D-13 -0.3257756D+02
 -0.8178357D-01 -0.4003959D-13 -0.3257765D+02
 -0.1363096D+00 -0.4027708D-13 -0.3257782D+02
 -0.1908415D+00 -0.4054009D-13 -0.3257808D+02
 -0.2453818D+00 -0.4087403D-13 -0.3257843D+02
 -0.2999327D+00 -0.4108661D-13 -0.3257887D+02
 -0.3544966D+00 -0.4140585D-13 -0.3257939D+02
 -0.4090759D+00 -0.4167309D-13 -0.3258000D+02
 -0.4636731D+00 -0.4193427D-13 -0.3258069D+02
 -0.5182904D+00 -0.4220874D-13 -0.3258148D+02
 -0.5729302D+00 -0.4255094D-13 -0.3258235D+02
 -0.6275950D+00 -0.4281177D-13 -0.3258331D+02
 -0.6822871D+00 -0.4309841D-13 -0.3258435D+02
 -0.7370089D+00 -0.4342054D-13 -0.3258549D+02
 -0.7917629D+00 -0.4371927D-13 -0.3258671D+02
 -0.8465514D+00 -0.4401463D-13 -0.3258801D+02
 -0.9013769D+00 -0.4438520D-13 -0.3258941D+02
 -0.9562417D+00 -0.4458941D-13 -0.3259089D+02
 -0.1011148D+01 -0.4490995D-13 -0.3259246D+02
 -0.1066099D+01 -0.4527108D-13 -0.3259412D+02
 -0.1121097D+01 -0.4557131D-13 -0.3259586D+02
 -0.1176143D+01 -0.4586114D-13 -0.3259770D+02
 -0.1231242D+01 -0.4623329D-13 -0.3259962D+02
 -0.1286394D+01 -0.4652742D-13 -0.3260162D+02
 -0.1341603D+01 -0.4684497D-13 -0.3260372D+02
 -0.1396871D+01 -0.4719437D-13 -0.3260590D+02
 -0.1452200D+01 -0.4751500D-13 -0.3260817D+02
 -0.1507594D+01 -0.4790403D-13 -0.3261053D+02
 -0.1563054D+01 -0.4823004D-13 -0.3261298D+02
 -0.1618583D+01 -0.4858482D-13 -0.3261551D+02
 -0.1646374D+01 -0.4871183D-13 -0.3261681D+02
  0.0000000D+00  0.0000000D+00 -0.3257755D+02
 -0.2726109D-01 -0.3972885D-13 -0.3257756D+02
 -0.8178357D-01 -0.4003959D-13 -0.3257765D+02
 -0.1363096D+00 -0.4027708D-13 -0.3257782D+02
 -0.1908415D+00 -0.4054009D-13 -0.3257808D+02
 -0.2453818D+00 -0.4087403D-13 -0.3257843D+02
 -0.2999327D+00 -0.4108661D-13 -0.3257887D+02
 -0.3544966D+00 -0.4140585D-13 -0.3257939D+02
 -0.4090759D+00 -0.4167309D-13 -0.3258000D+02
 -0.4636731D+00 -0.4193427D-13 -0.3258069D+02
 -0.5182904D+00 -0.4220874D-13 -0.3258148D+02
 -0.5729302D+00 -0.4255094D-13 -0.3258235D+02
 -0.6275950D+00 -0.4281177D-13 -0.3258331D+02
 -0.6822871D+00 -0.4309841D-13 -0.3258435D+02
 -0.7370089D+00 -0.4342054D-13 -0.3258549D+02
 -0.7917629D+00 -0.4371927D-13 -0.3258671D+02
 -0.8465514D+00 -0.4401463D-13 -0.3258801D+02
 -0.9013769D+00 -0.4438520D-13 -0.3258941D+02
 -0.9562417D+00 -0.4458941D-13 -0.3259089D+02
 -0.1011148D+01 -0.4490995D-13 -0.3259246D+02
 -0.1066099D+01 -0.4527108D-13 -0.3259412D+02
 -0.1121097D+01 -0.4557131D-13 -0.3259586D+02
 -0.1176143D+01 -0.4586114D-13 -0.3259770D+02
 -0.1231242D+01 -0.4623329D-13 -0.3259962D+02
 -0.1286394D+01 -0.4652742D-13 -0.3260162D+02
 -0.1341603D+01 -0.4684497D-13 -0.3260372D+02
 -0.1396871D+01 -0.4719437D-13 -0.3260590D+02
 -0.1452200D+01 -0.4751500D-13 -0.3260817D+02
 -0.1507594D+01 -0.4790403D-13 -0.3261053D+02
 -0.1563054D+01 -0.4823004D-13 -0.3261298D+02
 -0.1618583D+01 -0.4858482D-13 -0.3261551D+02
 -0.1646374D+01 -0.4871183D-13 -0.3261681D+02
  0.0000000D+00  0.0000000D+00 -0.3257755D+02
 -0.2726109D-01 -0.3972885D-13 -0.3257756D+02
 -0.8178357D-01 -0.4003959D-13 -0.3257765D+02
 -0.1363096D+00 -0.4027708D-13 -0.3257782D+02
 -0.1908415D+00 -0.4054009D-13 -0.3257808D+02
 -0.2453818D+00 -0.4087403D-13 -0.3257843D+02
 -0.2999327D+00 -0.4108661D-13 -0.3257887D+02
 -0.3544966D+00 -0.4140585D-13 -0.3257939D+02
 -0.4090759D+00 -0.4167309D-13 -0.3258000D+02
 -0.4636731D+00 -0.4193427D-13 -0.3258069D+02
 -0.5182904D+00 -0.4220874D-13 -0.3258148D+02
 -0.5729302D+00 -0.4255094D-13 -0.3258235D+02
 -0.6275950D+00 -0.4281177D-13 -0.3258331D+02
 -0.6822871D+00 -0.4309841D-13 -0.3258435D+02
 -0.7370089D+00 -0.4342054D-13 -0.3258549D+02
 -0.7917629D+00 -0.4371927D-13 -0.3258671D+02
 -0.8465514D+00 -0.4401463D-13 -0.3258801D+02
 -0.9013769D+00 -0.4438520D-13 -0.3258941D+02
 -0.9562417D+00 -0.4458941D-13 -0.3259089D+02
 -0.1011148D+01 -0.4490995D-13 -0.3259246D+02
 -0.1066099D+01 -0.4527108D-13 -0.3259412D+02
 -0.1121097D+01 -0.4557131D-13 -0.3259586D+02
 -0.1176143D+01 -0.4586114D-13 -0.3259770D+02
 -0.1231242D+01 -0.4623329D-13 -0.3259962D+02
 -0.1286394D+01 -0.4652742D-13 -0.3260162D+02
 -0.1341603D+01 -0.4684497D-13 -0.3260372D+02
 -0.1396871D+01 -0.4719437D-13 -0.3260590D+02
 -0.1452200D+01 -0.4751500D-13 -0.3260817D+02
 -0.1507594D+01 -0.4790403D-13 -0.3261053D+02
 -0.1563054D+01 -0.4823004D-13 -0.3261298D+02
 -0.1618583D+01 -0.4858482D-13 -0.3261551D+02
 -0.1646374D+01 -0.4871183D-13 -0.3261681D+02
  0.0000000D+00  0.0000000D+00 -0.3257755D+02
 -0.2726109D-01 -0.3972885D-13 -0.3257756D+02
 -0.8178357D-01 -0.4003959D-13 -0.3257765D+02
 -0.1363096D+00 -0.4027708D-13 -0.3257782D+02
 -0.1908415D+00 -0.4054009D-13 -0.3257808D+02
 -0.2453818D+00 -0.4087403D-13 -0.3257843D+02
 -0.2999327D+00 -0.4108661D-13 -0.3257887D+02
 -0.3544966D+00 -0.4140585D-13 -0.3257939D+02
 -0.4090759D+00 -0.4167309D-13 -0.3258000D+02
 -0.4636731D+00 -0.4193427D-13 -0.3258069D+02
 -0.5182904D+00 -0.4220874D-13 -0.3258148D+02
 -0.5729302D+00 -0.4255094D-13 -0.3258235D+02
 -0.6275950D+00 -0.4281177D-13 -0.3258331D+02
 -0.6822871D+00 -0.4309841D-13 -0.3258435D+02
 -0.7370089D+00 -0.4342054D-13 -0.3258549D+02
 -0.7917629D+00 -0.4371927D-13 -0.3258671D+02
 -0.8465514D+00 -0.4401463D-13 -0.3258801D+02
 -0.9013769D+00 -0.4438520D-13 -0.3258941D+02
 -0.9562417D+00 -0.4458941D-13 -0.3259089D+02
 -0.1011148D+01 -0.4490995D-13 -0.3259246D+02
 -0.1066099D+01 -0.4527108D-13 -0.3259412D+02
 -0.1121097D+01 -0.4557131D-13 -0.3259586D+02
 -0.1176143D+01 -0.4586114D-13 -0.3259770D+02
 -0.1231242D+01 -0.4623329D-13 -0.3259962D+02
 -0.1286394D+01 -0.4652742D-13 -0.3260162D+02
 -0.1341603D+01 -0.4684497D-13 -0.3260372D+02
 -0.1396871D+01 -0.4719437D-13 -0.3260590D+02
 -0.1452200D+01 -0.4751500D-13 -0.3260817D+02
 -0.1507594D+01 -0.4790403D-13 -0.3261053D+02
 -0.1563054D+01 -0.4823004D-13 -0.3261298D+02
 -0.1618583D+01 -0.4858482D-13 -0.3261551D+02
 -0.1646374D+01 -0.4871183D-13 -0.3261681D+02
  0.0000000D+00  0.0000000D+00 -0.3257755D+02
 -0.2726109D-01 -0.3972885D-13 -0.3257756D+02
 -0.8178357D-01 -0.4003959D-13 -0.3257765D+02
 -0.1363096D+00 -0.4027708D-13 -0.3257782D+02
 -0.1908415D+00 -0.4054009D-13 -0.3257808D+02
 -0.2453818D+00 -0.4087403D-13 -0.3257843D+02
 -0.2999327D+00 -0.4108661D-13 -0.3257887D+02
 -0.3544966D+00 -0.4140585D-13 -0.3257939D+02
 -0.4090759D+00 -0.4167309D-13 -0.3258000D+02
 -0.4636731D+00 -0.4193427D-13 -0.3258069D+02
 -0.5182904D+00 -0.4220874D-13 -0.3258148D+02
 -0.5729302D+00 -0.4255094D-13 -0.3258235D+02
 -0.6275950D+00 -0.4281177D-13 -0.3258331D+02
 -0.6822871D+00 -0.4309841D-13 -0.3258435D+02
 -0.7370089D+00 -0.4342054D-13 -0.3258549D+02
 -0.7917629D+00 -0.4371927D-13 -0.3258671D+02
 -0.8465514D+00 -0.4401463D-13 -0.3258801D+02
 -0.9013769D+00 -0.4438520D-13 -0.3258941D+02
 -0.9562417D+00 -0.4458941D-13 -0.3259089D+02
 -0.1011148D+01 -0.4490995D-13 -0.3259246D+02
 -0.1066099D+01 -0.4527108D-13 -0.3259412D+02
 -0.1121097D+01 -0.4557131D-13 -0.3259586D+02
 -0.1176143D+01 -0.4586114D-13 -0.3259770D+02
 -0.1231242D+01 -0.4623329D-13 -0.3259962D+02
 -0.1286394D+01 -0.4652742D-13 -0.3260162D+02
 -0.1341603D+01 -0.4684497D-13 -0.3260372D+02
 -0.1396871D+01 -0.4719437D-13 -0.3260590D+02
 -0.1452200D+01 -0.4751500D-13 -0.3260817D+02
 -0.1507594D+01 -0.4790403D-13 -0.3261053D+02
 -0.1563054D+01 -0.4823004D-13 -0.3261298D+02
 -0.1618583D+01 -0.4858482D-13 -0.3261551D+02
 -0.1646374D+01 -0.4871183D-13 -0.3261681D+02
  0.0000000D+00  0.0000000D+00 -0.3257755D+02
 -0.2726109D-01 -0.3972885D-13 -0.3257756D+02
 -0.8178357D-01 -0.4003959D-13 -0.3257765D+02
 -0.1363096D+00 -0.4027708D-13 -0.3257782D+02
 -0.1908415D+00 -0.4054009D-13 -0.3257808D+02
 -0.2453818D+00 -0.4087403D-13 -0.3257843D+02
 -0.2999327D+00 -0.4108661D-13 -0.3257887D+02
 -0.3544966D+00 -0.4140585D-13 -0.3257939D+02
 -0.4090759D+00 -0.4167309D-13 -0.3258000D+02
 -0.4636731D+00 -0.4193427D-13 -0.3258069D+02
 -0.5182904D+00 -0.4220874D-13 -0.3258148D+02
 -0.5729302D+00 -0.4255094D-13 -0.3258235D+02
 -0.6275950D+00 -0.4281177D-13 -0.3258331D+02
 -0.6822871D+00 -0.4309841D-13 -0.3258435D+02
 -0.7370089D+00 -0.4342054D-13 -0.3258549D+02
 -0.7917629D+00 -0.4371927D-13 -0.3258671D+02
 -0.8465514D+00 -0.4401463D-13 -0.3258801D+02
 -0.9013769D+00 -0.4438520D-13 -0.3258941D+02
 -0.9562417D+00 -0.4458941D-13 -0.3259089D+02
 -0.1011148D+01 -0.4490995D-13 -0.3259246D+02
 -0.1066099D+01 -0.4527108D-13 -0.3259412D+02
 -0.1121097D+01 -0.4557131D-13 -0.3259586D+02
 -0.1176143D+01 -0.4586114D-13 -0.3259770D+02
 -0.1231242D+01 -0.4623329D-13 -0.3259962D+02
 -0.1286394D+01 -0.4652742D-13 -0.3260162D+02
 -0.1341603D+01 -0.4684497D-13 -0.3260372D+02
 -0.1396871D+01 -0.4719437D-13 -0.3260590D+02
 -0.1452200D+01 -0.4751500D-13 -0.3260817D+02
 -0.1507594D+01 -0.4790403D-13 -0.3261053D+02
 -0.1563054D+01 -0.4823004D-13 -0.3261298D+02
 -0.1618583D+01 -0.4858482D-13 -0.3261551D+02
 -0.1646374D+01 -0.4871183D-13 -0.3261681D+02
  0.0000000D+00  0.0000000D+00 -0.3257755D+02
 -0.2726109D-01 -0.3972885D-13 -0.3257756D+02
 -0.8178357D-01 -0.4003959D-13 -0.3257765D+02
 -0.1363096D+00 -0.4027708D-13 -0.3257782D+02
 -0.1908415D+00 -0.4054009D-13 -0.3257808D+02
 -0.2453818D+00 -0.4087403D-13 -0.3257843D+02
 -0.2999327D+00 -0.4108661D-13 -0.3257887D+02
 -0.3544966D+00 -0.4140585D-13 -0.3257939D+02
 -0.4090759D+00 -0.4167309D-13 -0.3258000D+02
 -0.4636731D+00 -0.4193427D-13 -0.3258069D+02
 -0.5182904D+00 -0.4220874D-13 -0.3258148D+02
 -0.5729302D+00 -0.4255094D-13 -0.3258235D+02
 -0.6275950D+00 -0.4281177D-13 -0.3258331D+02
 -0.6822871D+00 -0.4309841D-13 -0.3258435D+02
 -0.7370089D+00 -0.4342054D-13 -0.3258549D+02
 -0.7917629D+00 -0.4371927D-13 -0.3258671D+02
 -0.8465514D+00 -0.4401463D-13 -0.3258801D+02
 -0.9013769D+00 -0.4438520D-13 -0.3258941D+02
 -0.9562417D+00 -0.4458941D-13 -0.3259089D+02
 -0.1011148D+01 -0.4490995D-13 -0.3259246D+02
 -0.1066099D+01 -0.4527108D-13 -0.3259412D+02
 -0.1121097D+01 -0.4557131D-13 -0.3259586D+02
 -0.1176143D+01 -0.4586114D-13 -0.3259770D+02
 -0.1231242D+01 -0.4623329D-13 -0.3259962D+02
 -0.1286394D+01 -0.4652742D-13 -0.3260162D+02
 -0.1341603D+01 -0.4684497D-13 -0.3260372D+02
 -0.1396871D+01 -0.4719437D-13 -0.3260590D+02
 -0.1452200D+01 -0.4751500D-13 -0.3260817D+02
 -0.1507594D+01 -0.4790403D-13 -0.3261053D+02
 -0.1563054D+01 -0.4823004D-13 -0.3261298D+02
 -0.1618583D+01 -0.4858482D-13 -0.3261551D+02
 -0.1646374D+01 -0.4871183D-13 -0.3261681D+02
  0.0000000D+00  0.0000000D+00 -0.3257755D+02
 -0.2726109D-01 -0.3972885D-13 -0.3257756D+02
 -0.8178357D-01 -0.4003959D-13 -0.3257765D+02
 -0.1363096D+00 -0.4027708D-13 -0.3257782D+02
 -0.1908415D+00 -0.4054009D-13 -0.3257808D+02
 -0.2453818D+00 -0.4087403D-13 -0.3257843D+02
 -0.2999327D+00 -0.4108661D-13 -0.3257887D+02
 -0.3544966D+00 -0.4140585D-13 -0.3257939D+02
 -0.4090759D+00 -0.4167309D-13 -0.3258000D+02
 -0.4636731D+00 -0.4193427D-13 -0.3258069D+02
 -0.5182904D+00 -0.4220874D-13 -0.3258148D+02
 -0.5729302D+00 -0.4255094D-13 -0.3258235D+02
 -0.6275950D+00 -0.4281177D-13 -0.3258331D+02
 -0.6822871D+00 -0.4309841D-13 -0.3258435D+02
 -0.7370089D+00 -0.4342054D-13 -0.3258549D+02
 -0.7917629D+00 -0.4371927D-13 -0.3258671D+02
 -0.8465514D+00 -0.4401463D-13 -0.3258801D+02
 -0.9013769D+00 -0.4438520D-13 -0.3258941D+02
 -0.9562417D+00 -0.4458941D-13 -0.3259089D+02
 -0.1011148D+01 -0.4490995D-13 -0.3259246D+02
 -0.1066099D+01 -0.4527108D-13 -0.3259412D+02
 -0.1121097D+01 -0.4557131D-13 -0.3259586D+02
 -0.1176143D+01 -0.4586114D-13 -0.3259770D+02
 -0.1231242D+01 -0.4623329D-13 -0.3259962D+02
 -0.1286394D+01 -0.4652742D-13 -0.3260162D+02
 -0.1341603D+01 -0.4684497D-13 -0.3260372D+02
 -0.1396871D+01 -0.4719437D-13 -0.3260590D+02
 -0.1452200D+01 -0.4751500D-13 -0.3260817D+02
 -0.1507594D+01 -0.4790403D-13 -0.3261053D+02
 -0.1563054D+01 -0.4823004D-13 -0.3261298D+02
 -0.1618583D+01 -0.4858482D-13 -0.3261551D+02
 -0.1646374D+01 -0.4871183D-13 -0.3261681D+02
  0.0000000D+00  0.0000000D+00 -0.3257755D+02
 -0.2726109D-01 -0.3972885D-13 -0.3257756D+02
 -0.8178357D-01 -0.4003959D-13 -0.3257765D+02
 -0.1363096D+00 -0.4027708D-13 -0.3257782D+02
 -0.1908415D+00 -0.4054009D-13 -0.3257808D+02
 -0.2453818D+00 -0.4087403D-13 -0.3257843D+02
 -0.2999327D+00 -0.4108661D-13 -0.3257887D+02
 -0.3544966D+00 -0.4140585D-13 -0.3257939D+02
 -0.4090759D+00 -0.4167309D-13 -0.3258000D+02
 -0.4636731D+00 -0.4193427D-13 -0.3258069D+02
 -0.5182904D+00 -0.4220874D-13 -0.3258148D+02
 -0.5729302D+00 -0.4255094D-13 -0.3258235D+02
 -0.6275950D+00 -0.4281177D-13 -0.3258331D+02
 -0.6822871D+00 -0.4309841D-13 -0.3258435D+02
 -0.7370089D+00 -0.4342054D-13 -0.3258549D+02
 -0.7917629D+00 -0.4371927D-13 -0.3258671D+02
 -0.8465514D+00 -0.4401463D-13 -0.3258801D+02
 -0.9013769D+00 -0.4438520D-13 -0.3258941D+02
 -0.9562417D+00 -0.4458941D-13 -0.3259089D+02
 -0.1011148D+01 -0.4490995D-13 -0.3259246D+02
 -0.1066099D+01 -0.4527108D-13 -0.3259412D+02
 -0.1121097D+01 -0.4557131D-13 -0.3259586D+02
 -0.1176143D+01 -0.4586114D-13 -0.3259770D+02
 -0.1231242D+01 -0.4623329D-13 -0.3259962D+02
 -0.1286394D+01 -0.4652742D-13 -0.3260162D+02
 -0.1341603D+01 -0.4684497D-13 -0.3260372D+02
 -0.1396871D+01 -0.4719437D-13 -0.3260590D+02
 -0.1452200D+01 -0.4751500D-13 -0.3260817D+02
 -0.1507594D+01 -0.4790403D-13 -0.3261053D+02
 -0.1563054D+01 -0.4823004D-13 -0.3261298D+02
 -0.1618583D+01 -0.4858482D-13 -0.3261551D+02
 -0.1646374D+01 -0.4871183D-13 -0.3261681D+02
  0.0000000D+00  0.0000000D+00 -0.3257755D+02
 -0.2726109D-01 -0.3972885D-13 -0.3257756D+02
 -0.8178357D-01 -0.4003959D-13 -0.3257765D+02
 -0.1363096D+00 -0.4027708D-13 -0.3257782D+02
 -0.1908415D+00 -0.4054009D-13 -0.3257808D+02
 -0.2453818D+00 -0.4087403D-13 -0.3257843D+02
 -0.2999327D+00 -0.4108661D-13 -0.3257887D+02
 -0.3544966D+00 -0.4140585D-13 -0.3257939D+02
 -0.4090759D+00 -0.4167309D-13 -0.3258000D+02
 -0.4636731D+00 -0.4193427D-13 -0.3258069D+02
 -0.5182904D+00 -0.4220874D-13 -0.3258148D+02
 -0.5729302D+00 -0.4255094D-13 -0.3258235D+02
 -0.6275950D+00 -0.4281177D-13 -0.3258331D+02
 -0.6822871D+00 -0.4309841D-13 -0.3258435D+02
 -0.7370089D+00 -0.4342054D-13 -0.3258549D+02
 -0.7917629D+00 -0.4371927D-13 -0.3258671D+02
 -0.8465514D+00 -0.4401463D-13 -0.3258801D+02
 -0.9013769D+00 -0.4438520D-13 -0.3258941D+02
 -0.9562417D+00 -0.4458941D-13 -0.3259089D+02
 -0.1011148D+01 -0.4490995D-13 -0.3259246D+02
 -0.1066099D+01 -0.4527108D-13 -0.3259412D+02
 -0.1121097D+01 -0.4557131D-13 -0.3259586D+02
 -0.1176143D+01 -0.4586114D-13 -0.3259770D+02
 -0.1231242D+01 -0.4623329D-13 -0.3259962D+02
 -0.1286394D+01 -0.4652742D-13 -0.3260162D+02
 -0.1341603D+01 -0.4684497D-13 -0.3260372D+02
 -0.1396871D+01 -0.4719437D-13 -0.3260590D+02
 -0.1452200D+01 -0.4751500D-13 -0.3260817D+02
 -0.1507594D+01 -0.4790403D-13 -0.3261053D+02
 -0.1563054D+01 -0.4823004D-13 -0.3261298D+02
 -0.1618583D+01 -0.4858482D-13 -0.3261551D+02
 -0.1646374D+01 -0.4871183D-13 -0.3261681D+02
  0.0000000D+00  0.0000000D+00 -0.3257755D+02
 -0.2726109D-01 -0.3972885D-13 -0.3257756D+02
 -0.8178357D-01 -0.4003959D-13 -0.3257765D+02
 -0.1363096D+00 -0.4027708D-13 -0.3257782D+02
 -0.1908415D+00 -0.4054009D-13 -0.3257808D+02
 -0.2453818D+00 -0.4087403D-13 -0.3257843D+02
 -0.2999327D+00 -0.4108661D-13 -0.3257887D+02
 -0.3544966D+00 -0.4140585D-13 -0.3257939D+02
 -0.4090759D+00 -0.4167309D-13 -0.3258000D+02
 -0.4636731D+00 -0.4193427D-13 -0.3258069D+02
 -0.5182904D+00 -0.4220874D-13 -0.3258148D+02
 -0.5729302D+00 -0.4255094D-13 -0.3258235D+02
 -0.6275950D+00 -0.4281177D-13 -0.3258331D+02
 -0.6822871D+00 -0.4309841D-13 -0.3258435D+02
 -0.7370089D+00 -0.4342054D-13 -0.3258549D+02
 -0.7917629D+00 -0.4371927D-13 -0.3258671D+02
 -0.8465514D+00 -0.4401463D-13 -0.3258801D+02
 -0.9013769D+00 -0.4438520D-13 -0.3258941D+02
 -0.9562417D+00 -0.4458941D-13 -0.3259089D+02
 -0.1011148D+01 -0.4490995D-13 -0.3259246D+02
 -0.1066099D+01 -0.4527108D-13 -0.3259412D+02
 -0.1121097D+01 -0.4557131D-13 -0.3259586D+02
 -0.1176143D+01 -0.4586114D-13 -0.3259770D+02
 -0.1231242D+01 -0.4623329D-13 -0.3259962D+02
 -0.1286394D+01 -0.4652742D-13 -0.3260162D+02
 -0.1341603D+01 -0.4684497D-13 -0.3260372D+02
 -0.1396871D+01 -0.4719437D-13 -0.3260590D+02
 -0.1452200D+01 -0.4751500D-13 -0.3260817D+02
 -0.1507594D+01 -0.4790403D-13 -0.3261053D+02
 -0.1563054D+01 -0.4823004D-13 -0.3261298D+02
 -0.1618583D+01 -0.4858482D-13 -0.3261551D+02
 -0.1646374D+01 -0.4871183D-13 -0.3261681D+02
  0.0000000D+00  0.0000000D+00 -0.3257755D+02
 -0.2726109D-01 -0.3972885D-13 -0.3257756D+02
 -0.8178357D-01 -0.4003959D-13 -0.3257765D+02
 -0.1363096D+00 -0.4027708D-13 -0.3257782D+02
 -0.1908415D+00 -0.4054009D-13 -0.3257808D+02
 -0.2453818D+00 -0.4087403D-13 -0.3257843D+02
 -0.2999327D+00 -0.4108661D-13 -0.3257887D+02
 -0.3544966D+00 -0.4140585D-13 -0.3257939D+02
 -0.4090759D+00 -0.4167309D-13 -0.3258000D+02
 -0.4636731D+00 -0.4193427D-13 -0.3258069D+02
 -0.5182904D+00 -0.4220874D-13 -0.3258148D+02
 -0.5729302D+00 -0.4255094D-13 -0.3258235D+02
 -0.6275950D+00 -0.4281177D-13 -0.3258331D+02
 -0.6822871D+00 -0.4309841D-13 -0.3258435D+02
 -0.7370089D+00 -0.4342054D-13 -0.3258549D+02
 -0.7917629D+00 -0.4371927D-13 -0.3258671D+02
 -0.8465514D+00 -0.4401463D-13 -0.3258801D+02
 -0.9013769D+00 -0.4438520D-13 -0.3258941D+02
 -0.9562417D+00 -0.4458941D-13 -0.3259089D+02
 -0.1011148D+01 -0.4490995D-13 -0.3259246D+02
 -0.1066099D+01 -0.4527108D-13 -0.3259412D+02
 -0.1121097D+01 -0.4557131D-13 -0.3259586D+02
 -0.1176143D+01 -0.4586114D-13 -0.3259770D+02
 -0.1231242D+01 -0.4623329D-13 -0.3259962D+02
 -0.1286394D+01 -0.4652742D-13 -0.3260162D+02
 -0.1341603D+01 -0.4684497D-13 -0.3260372D+02
 -0.1396871D+01 -0.4719437D-13 -0.3260590D+02
 -0.1452200D+01 -0.4751500D-13 -0.3260817D+02
 -0.1507594D+01 -0.4790403D-13 -0.3261053D+02
 -0.1563054D+01 -0.4823004D-13 -0.3261298D+02
 -0.1618583D+01 -0.4858482D-13 -0.3261551D+02
 -0.1646374D+01 -0.4871183D-13 -0.3261681D+02
  0.0000000D+00  0.0000000D+00 -0.3257755D+02
 -0.2726109D-01 -0.3972885D-13 -0.3257756D+02
 -0.8178357D-01 -0.4003959D-13 -0.3257765D+02
 -0.1363096D+00 -0.4027708D-13 -0.3257782D+02
 -0.1908415D+00 -0.4054009D-13 -0.3257808D+02
 -0.2453818D+00 -0.4087403D-13 -0.3257843D+02
 -0.2999327D+00 -0.4108661D-13 -0.3257887D+02
 -0.3544966D+00 -0.4140585D-13 -0.3257939D+02
 -0.4090759D+00 -0.4167309D-13 -0.3258000D+02
 -0.4636731D+00 -0.4193427D-13 -0.3258069D+02
 -0.5182904D+00 -0.4220874D-13 -0.3258148D+02
 -0.5729302D+00 -0.4255094D-13 -0.3258235D+02
 -0.6275950D+00 -0.4281177D-13 -0.3258331D+02
 -0.6822871D+00 -0.4309841D-13 -0.3258435D+02
 -0.7370089D+00 -0.4342054D-13 -0.3258549D+02
 -0.7917629D+00 -0.4371927D-13 -0.3258671D+02
 -0.8465514D+00 -0.4401463D-13 -0.3258801D+02
 -0.9013769D+00 -0.4438520D-13 -0.3258941D+02
 -0.9562417D+00 -0.4458941D-13 -0.3259089D+02
 -0.1011148D+01 -0.4490995D-13 -0.3259246D+02
 -0.1066099D+01 -0.4527108D-13 -0.3259412D+02
 -0.1121097D+01 -0.4557131D-13 -0.3259586D+02
 -0.1176143D+01 -0.4586114D-13 -0.3259770D+02
 -0.1231242D+01 -0.4623329D-13 -0.3259962D+02
 -0.1286394D+01 -0.4652742D-13 -0.3260162D+02
 -0.1341603D+01 -0.4684497D-13 -0.3260372D+02
 -0.1396871D+01 -0.4719437D-13 -0.3260590D+02
 -0.1452200D+01 -0.4751500D-13 -0.3260817D+02
 -0.1507594D+01 -0.4790403D-13 -0.3261053D+02
 -0.1563054D+01 -0.4823004D-13 -0.3261298D+02
 -0.1618583D+01 -0.4858482D-13 -0.3261551D+02
 -0.1646374D+01 -0.4871183D-13 -0.3261681D+02
  0.0000000D+00  0.0000000D+00 -0.3257755D+02
 -0.2726109D-01 -0.3972885D-13 -0.3257756D+02
 -0.8178357D-01 -0.4003959D-13 -0.3257765D+02
 -0.1363096D+00 -0.4027708D-13 -0.3257782D+02
 -0.1908415D+00 -0.4054009D-13 -0.3257808D+02
 -0.2453818D+00 -0.4087403D-13 -0.3257843D+02
 -0.2999327D+00 -0.4108661D-13 -0.3257887D+02
 -0.3544966D+00 -0.4140585D-13 -0.3257939D+02
 -0.4090759D+00 -0.4167309D-13 -0.3258000D+02
 -0.4636731D+00 -0.4193427D-13 -0.3258069D+02
 -0.5182904D+00 -0.4220874D-13 -0.3258148D+02
 -0.5729302D+00 -0.4255094D-13 -0.3258235D+02
 -0.6275950D+00 -0.4281177D-13 -0.3258331D+02
 -0.6822871D+00 -0.4309841D-13 -0.3258435D+02
 -0.7370089D+00 -0.4342054D-13 -0.3258549D+02
 -0.7917629D+00 -0.4371927D-13 -0.3258671D+02
 -0.8465514D+00 -0.4401463D-13 -0.3258801D+02
 -0.9013769D+00 -0.4438520D-13 -0.3258941D+02
 -0.9562417D+00 -0.4458941D-13 -0.3259089D+02
 -0.1011148D+01 -0.4490995D-13 -0.3259246D+02
 -0.1066099D+01 -0.4527108D-13 -0.3259412D+02
 -0.1121097D+01 -0.4557131D-13 -0.3259586D+02
 -0.1176143D+01 -0.4586114D-13 -0.3259770D+02
 -0.1231242D+01 -0.4623329D-13 -0.3259962D+02
 -0.1286394D+01 -0.4652742D-13 -0.3260162D+02
 -0.1341603D+01 -0.4684497D-13 -0.3260372D+02
 -0.1396871D+01 -0.4719437D-13 -0.3260590D+02
 -0.1452200D+01 -0.4751500D-13 -0.3260817D+02
 -0.1507594D+01 -0.4790403D-13 -0.3261053D+02
 -0.1563054D+01 -0.4823004D-13 -0.3261298D+02
 -0.1618583D+01 -0.4858482D-13 -0.3261551D+02
 -0.1646374D+01 -0.4871183D-13 -0.3261681D+02
  0.0000000D+00  0.0000000D+00 -0.3257755D+02
 -0.2726109D-01 -0.3972885D-13 -0.3257756D+02
 -0.8178357D-01 -0.4003959D-13 -0.3257765D+02
 -0.1363096D+00 -0.4027708D-13 -0.3257782D+02
 -0.1908415D+00 -0.4054009D-13 -0.3257808D+02
 -0.2453818D+00 -0.4087403D-13 -0.3257843D+02
 -0.2999327D+00 -0.4108661D-13 -0.3257887D+02
 -0.3544966D+00 -0.4140585D-13 -0.3257939D+02
 -0.4090759D+00 -0.4167309D-13 -0.3258000D+02
 -0.4636731D+00 -0.4193427D-13 -0.3258069D+02
 -0.5182904D+00 -0.4220874D-13 -0.3258148D+02
 -0.5729302D+00 -0.4255094D-13 -0.3258235D+02
 -0.6275950D+00 -0.4281177D-13 -0.3258331D+02
 -0.6822871D+00 -0.4309841D-13 -0.3258435D+02
 -0.7370089D+00 -0.4342054D-13 -0.3258549D+02
 -0.7917629D+00 -0.4371927D-13 -0.3258671D+02
 -0.8465514D+00 -0.4401463D-13 -0.3258801D+02
 -0.9013769D+00 -0.4438520D-13 -0.3258941D+02
 -0.9562417D+00 -0.4458941D-13 -0.3259089D+02
 -0.1011148D+01 -0.4490995D-13 -0.3259246D+02
 -0.1066099D+01 -0.4527108D-13 -0.3259412D+02
 -0.1121097D+01 -0.4557131D-13 -0.3259586D+02
 -0.1176143D+01 -0.4586114D-13 -0.3259770D+02
 -0.1231242D+01 -0.4623329D-13 -0.3259962D+02
 -0.1286394D+01 -0.4652742D-13 -0.3260162D+02
 -0.1341603D+01 -0.4684497D-13 -0.3260372D+02
 -0.1396871D+01 -0.4719437D-13 -0.3260590D+02
 -0.1452200D+01 -0.4751500D-13 -0.3260817D+02
 -0.1507594D+01 -0.4790403D-13 -0.3261053D+02
 -0.1563054D+01 -0.4823004D-13 -0.3261298D+02
 -0.1618583D+01 -0.4858482D-13 -0.3261551D+02
 -0.1646374D+01 -0.4871183D-13 -0.3261681D+02
  0.0000000D+00  0.0000000D+00 -0.3257755D+02
 -0.2726109D-01 -0.3972885D-13 -0.3257756D+02
 -0.8178357D-01 -0.4003959D-13 -0.3257765D+02
 -0.1363096D+00 -0.4027708D-13 -0.3257782D+02
 -0.1908415D+00 -0.4054009D-13 -0.3257808D+02
 -0.2453818D+00 -0.4087403D-13 -0.3257843D+02
 -0.2999327D+00 -0.4108661D-13 -0.3257887D+02
 -0.3544966D+00 -0.4140585D-13 -0.3257939D+02
 -0.4090759D+00 -0.4167309D-13 -0.3258000D+02
 -0.4636731D+00 -0.4193427D-13 -0.3258069D+02
 -0.5182904D+00 -0.4220874D-13 -0.3258148D+02
 -0.5729302D+00 -0.4255094D-13 -0.3258235D+02
 -0.6275950D+00 -0.4281177D-13 -0.3258331D+02
 -0.6822871D+00 -0.4309841D-13 -0.3258435D+02
 -0.7370089D+00 -0.4342054D-13 -0.3258549D+02
 -0.7917629D+00 -0.4371927D-13 -0.3258671D+02
 -0.8465514D+00 -0.4401463D-13 -0.3258801D+02
 -0.9013769D+00 -0.4438520D-13 -0.3258941D+02
 -0.9562417D+00 -0.4458941D-13 -0.3259089D+02
 -0.1011148D+01 -0.4490995D-13 -0.3259246D+02
 -0.1066099D+01 -0.4527108D-13 -0.3259412D+02
 -0.1121097D+01 -0.4557131D-13 -0.3259586D+02
 -0.1176143D+01 -0.4586114D-13 -0.3259770D+02
 -0.1231242D+01 -0.4623329D-13 -0.3259962D+02
 -0.1286394D+01 -0.4652742D-13 -0.3260162D+02
 -0.1341603D+01 -0.4684497D-13 -0.3260372D+02
 -0.1396871D+01 -0.4719437D-13 -0.3260590D+02
 -0.1452200D+01 -0.4751500D-13 -0.3260817D+02
 -0.1507594D+01 -0.4790403D-13 -0.3261053D+02
 -0.1563054D+01 -0.4823004D-13 -0.3261298D+02
 -0.1618583D+01 -0.4858482D-13 -0.3261551D+02
 -0.1646374D+01 -0.4871183D-13 -0.3261681D+02
  0.0000000D+00  0.0000000D+00 -0.3257755D+02
 -0.2726109D-01 -0.3972885D-13 -0.3257756D+02
 -0.8178357D-01 -0.4003959D-13 -0.3257765D+02
 -0.1363096D+00 -0.4027708D-13 -0.3257782D+02
 -0.1908415D+00 -0.4054009D-13 -0.3257808D+02
 -0.2453818D+00 -0.4087403D-13 -0.3257843D+02
 -0.2999327D+00 -0.4108661D-13 -0.3257887D+02
 -0.3544966D+00 -0.4140585D-13 -0.3257939D+02
 -0.4090759D+00 -0.4167309D-13 -0.3258000D+02
 -0.4636731D+00 -0.4193427D-13 -0.3258069D+02
 -0.5182904D+00 -0.4220874D-13 -0.3258148D+02
 -0.5729302D+00 -0.4255094D-13 -0.3258235D+02
 -0.6275950D+00 -0.4281177D-13 -0.3258331D+02
 -0.6822871D+00 -0.4309841D-13 -0.3258435D+02
 -0.7370089D+00 -0.4342054D-13 -0.3258549D+02
 -0.7917629D+00 -0.4371927D-13 -0.3258671D+02
 -0.8465514D+00 -0.4401463D-13 -0.3258801D+02
 -0.9013769D+00 -0.4438520D-13 -0.3258941D+02
 -0.9562417D+00 -0.4458941D-13 -0.3259089D+02
 -0.1011148D+01 -0.4490995D-13 -0.3259246D+02
 -0.1066099D+01 -0.4527108D-13 -0.3259412D+02
 -0.1121097D+01 -0.4557131D-13 -0.3259586D+02
 -0.1176143D+01 -0.4586114D-13 -0.3259770D+02
 -0.1231242D+01 -0.4623329D-13 -0.3259962D+02
 -0.1286394D+01 -0.4652742D-13 -0.3260162D+02
 -0.1341603D+01 -0.4684497D-13 -0.3260372D+02
 -0.1396871D+01 -0.4719437D-13 -0.3260590D+02
 -0.1452200D+01 -0.4751500D-13 -0.3260817D+02
 -0.1507594D+01 -0.4790403D-13 -0.3261053D+02
 -0.1563054D+01 -0.4823004D-13 -0.3261298D+02
 -0.1618583D+01 -0.4858482D-13 -0.3261551D+02
 -0.1646374D+01 -0.4871183D-13 -0.3261681D+02
  0.0000000D+00  0.0000000D+00 -0.3257755D+02
 -0.2726109D-01 -0.3972885D-13 -0.3257756D+02
 -0.8178357D-01 -0.4003959D-13 -0.3257765D+02
 -0.1363096D+00 -0.4027708D-13 -0.3257782D+02
 -0.1908415D+00 -0.4054009D-13 -0.3257808D+02
 -0.2453818D+00 -0.4087403D-13 -0.3257843D+02
 -0.2999327D+00 -0.4108661D-13 -0.3257887D+02
 -0.3544966D+00 -0.4140585D-13 -0.3257939D+02
 -0.4090759D+00 -0.4167309D-13 -0.3258000D+02
 -0.4636731D+00 -0.4193427D-13 -0.3258069D+02
 -0.5182904D+00 -0.4220874D-13 -0.3258148D+02
 -0.5729302D+00 -0.4255094D-13 -0.3258235D+02
 -0.6275950D+00 -0.4281177D-13 -0.3258331D+02
 -0.6822871D+00 -0.4309841D-13 -0.3258435D+02
 -0.7370089D+00 -0.4342054D-13 -0.3258549D+02
 -0.7917629D+00 -0.4371927D-13 -0.3258671D+02
 -0.8465514D+00 -0.4401463D-13 -0.3258801D+02
 -0.9013769D+00 -0.4438520D-13 -0.3258941D+02
 -0.9562417D+00 -0.4458941D-13 -0.3259089D+02
 -0.1011148D+01 -0.4490995D-13 -0.3259246D+02
 -0.1066099D+01 -0.4527108D-13 -0.3259412D+02
 -0.1121097D+01 -0.4557131D-13 -0.3259586D+02
 -0.1176143D+01 -0.4586114D-13 -0.3259770D+02
 -0.1231242D+01 -0.4623329D-13 -0.3259962D+02
 -0.1286394D+01 -0.4652742D-13 -0.3260162D+02
 -0.1341603D+01 -0.4684497D-13 -0.3260372D+02
 -0.1396871D+01 -0.4719437D-13 -0.3260590D+02
 -0.1452200D+01 -0.4751500D-13 -0.3260817D+02
 -0.1507594D+01 -0.4790403D-13 -0.3261053D+02
 -0.1563054D+01 -0.4823004D-13 -0.3261298D+02
 -0.1618583D+01 -0.4858482D-13 -0.3261551D+02
 -0.1646374D+01 -0.4871183D-13 -0.3261681D+02
  0.0000000D+00  0.0000000D+00 -0.3257755D+02
 -0.2726109D-01 -0.3972885D-13 -0.3257756D+02
 -0.8178357D-01 -0.4003959D-13 -0.3257765D+02
 -0.1363096D+00 -0.4027708D-13 -0.3257782D+02
 -0.1908415D+00 -0.4054009D-13 -0.3257808D+02
 -0.2453818D+00 -0.4087403D-13 -0.3257843D+02
 -0.2999327D+00 -0.4108661D-13 -0.3257887D+02
 -0.3544966D+00 -0.4140585D-13 -0.3257939D+02
 -0.4090759D+00 -0.4167309D-13 -0.3258000D+02
 -0.4636731D+00 -0.4193427D-13 -0.3258069D+02
 -0.5182904D+00 -0.4220874D-13 -0.3258148D+02
 -0.5729302D+00 -0.4255094D-13 -0.3258235D+02
 -0.6275950D+00 -0.4281177D-13 -0.3258331D+02
 -0.6822871D+00 -0.4309841D-13 -0.3258435D+02
 -0.7370089D+00 -0.4342054D-13 -0.3258549D+02
 -0.7917629D+00 -0.4371927D-13 -0.3258671D+02
 -0.8465514D+00 -0.4401463D-13 -0.3258801D+02
 -0.9013769D+00 -0.4438520D-13 -0.3258941D+02
 -0.9562417D+00 -0.4458941D-13 -0.3259089D+02
 -0.1011148D+01 -0.4490995D-13 -0.3259246D+02
 -0.1066099D+01 -0.4527108D-13 -0.3259412D+02
 -0.1121097D+01 -0.4557131D-13 -0.3259586D+02
 -0.1176143D+01 -0.4586114D-13 -0.3259770D+02
 -0.1231242D+01 -0.4623329D-13 -0.3259962D+02
 -0.1286394D+01 -0.4652742D-13 -0.3260162D+02
 -0.1341603D+01 -0.4684497D-13 -0.3260372D+02
 -0.1396871D+01 -0.4719437D-13 -0.3260590D+02
 -0.1452200D+01 -0.4751500D-13 -0.3260817D+02
 -0.1507594D+01 -0.4790403D-13 -0.3261053D+02
 -0.1563054D+01 -0.4823004D-13 -0.3261298D+02
 -0.1618583D+01 -0.4858482D-13 -0.3261551D+02
 -0.1646374D+01 -0.4871183D-13 -0.3261681D+02
  0.0000000D+00  0.0000000D+00 -0.3257755D+02
 -0.2726109D-01 -0.3972885D-13 -0.3257756D+02
 -0.8178357D-01 -0.4003959D-13 -0.3257765D+02
 -0.1363096D+00 -0.4027708D-13 -0.3257782D+02
 -0.1908415D+00 -0.4054009D-13 -0.3257808D+02
 -0.2453818D+00 -0.4087403D-13 -0.3257843D+02
 -0.2999327D+00 -0.4108661D-13 -0.3257887D+02
 -0.3544966D+00 -0.4140585D-13 -0.3257939D+02
 -0.4090759D+00 -0.4167309D-13 -0.3258000D+02
 -0.4636731D+00 -0.4193427D-13 -0.3258069D+02
 -0.5182904D+00 -0.4220874D-13 -0.3258148D+02
 -0.5729302D+00 -0.4255094D-13 -0.3258235D+02
 -0.6275950D+00 -0.4281177D-13 -0.3258331D+02
 -0.6822871D+00 -0.4309841D-13 -0.3258435D+02
 -0.7370089D+00 -0.4342054D-13 -0.3258549D+02
 -0.7917629D+00 -0.4371927D-13 -0.3258671D+02
 -0.8465514D+00 -0.4401463D-13 -0.3258801D+02
 -0.9013769D+00 -0.4438520D-13 -0.3258941D+02
 -0.9562417D+00 -0.4458941D-13 -0.3259089D+02
 -0.1011148D+01 -0.4490995D-13 -0.3259246D+02
 -0.1066099D+01 -0.4527108D-13 -0.3259412D+02
 -0.1121097D+01 -0.4557131D-13 -0.3259586D+02
 -0.1176143D+01 -0.4586114D-13 -0.3259770D+02
 -0.1231242D+01 -0.4623329D-13 -0.3259962D+02
 -0.1286394D+01 -0.4652742D-13 -0.3260162D+02
 -0.1341603D+01 -0.4684497D-13 -0.3260372D+02
 -0.1396871D+01 -0.4719437D-13 -0.3260590D+02
 -0.1452200D+01 -0.4751500D-13 -0.3260817D+02
 -0.1507594D+01 -0.4790403D-13 -0.3261053D+02
 -0.1563054D+01 -0.4823004D-13 -0.3261298D+02
 -0.1618583D+01 -0.4858482D-13 -0.3261551D+02
 -0.1646374D+01 -0.4871183D-13 -0.3261681D+02
  0.0000000D+00  0.0000000D+00 -0.3257755D+02
 -0.2726109D-01 -0.3972885D-13 -0.3257756D+02
 -0.8178357D-01 -0.4003959D-13 -0.3257765D+02
 -0.1363096D+00 -0.4027708D-13 -0.3257782D+02
 -0.1908415D+00 -0.4054009D-13 -0.3257808D+02
 -0.2453818D+00 -0.4087403D-13 -0.3257843D+02
 -0.2999327D+00 -0.4108661D-13 -0.3257887D+02
 -0.3544966D+00 -0.4140585D-13 -0.3257939D+02
 -0.4090759D+00 -0.4167309D-13 -0.3258000D+02
 -0.4636731D+00 -0.4193427D-13 -0.3258069D+02
 -0.5182904D+00 -0.4220874D-13 -0.3258148D+02
 -0.5729302D+00 -0.4255094D-13 -0.3258235D+02
 -0.6275950D+00 -0.4281177D-13 -0.3258331D+02
 -0.6822871D+00 -0.4309841D-13 -0.3258435D+02
 -0.7370089D+00 -0.4342054D-13 -0.3258549D+02
 -0.7917629D+00 -0.4371927D-13 -0.3258671D+02
 -0.8465514D+00 -0.4401463D-13 -0.3258801D+02
 -0.9013769D+00 -0.4438520D-13 -0.3258941D+02
 -0.9562417D+00 -0.4458941D-13 -0.3259089D+02
 -0.1011148D+01 -0.4490995D-13 -0.3259246D+02
 -0.1066099D+01 -0.4527108D-13 -0.3259412D+02
 -0.1121097D+01 -0.4557131D-13 -0.3259586D+02
 -0.1176143D+01 -0.4586114D-13 -0.3259770D+02
 -0.1231242D+01 -0.4623329D-13 -0.3259962D+02
 -0.1286394D+01 -0.4652742D-13 -0.3260162D+02
 -0.1341603D+01 -0.4684497D-13 -0.3260372D+02
 -0.1396871D+01 -0.4719437D-13 -0.3260590D+02
 -0.1452200D+01 -0.4751500D-13 -0.3260817D+02
 -0.1507594D+01 -0.4790403D-13 -0.3261053D+02
 -0.1563054D+01 -0.4823004D-13 -0.3261298D+02
 -0.1618583D+01 -0.4858482D-13 -0.3261551D+02
 -0.1646374D+01 -0.4871183D-13 -0.3261681D+02
  0.0000000D+00  0.0000000D+00 -0.3257755D+02
 -0.2726109D-01 -0.3972885D-13 -0.3257756D+02
 -0.8178357D-01 -0.4003959D-13 -0.3257765D+02
 -0.1363096D+00 -0.4027708D-13 -0.3257782D+02
 -0.1908415D+00 -0.4054009D-13 -0.3257808D+02
 -0.2453818D+00 -0.4087403D-13 -0.3257843D+02
 -0.2999327D+00 -0.4108661D-13 -0.3257887D+02
 -0.3544966D+00 -0.4140585D-13 -0.3257939D+02
 -0.4090759D+00 -0.4167309D-13 -0.3258000D+02
 -0.4636731D+00 -0.4193427D-13 -0.3258069D+02
 -0.5182904D+00 -0.4220874D-13 -0.3258148D+02
 -0.5729302D+00 -0.4255094D-13 -0.3258235D+02
 -0.6275950D+00 -0.4281177D-13 -0.3258331D+02
 -0.6822871D+00 -0.4309841D-13 -0.3258435D+02
 -0.7370089D+00 -0.4342054D-13 -0.3258549D+02
 -0.7917629D+00 -0.4371927D-13 -0.3258671D+02
 -0.8465514D+00 -0.4401463D-13 -0.3258801D+02
 -0.9013769D+00 -0.4438520D-13 -0.3258941D+02
 -0.9562417D+00 -0.4458941D-13 -0.3259089D+02
 -0.1011148D+01 -0.4490995D-13 -0.3259246D+02
 -0.1066099D+01 -0.4527108D-13 -0.3259412D+02
 -0.1121097D+01 -0.4557131D-13 -0.3259586D+02
 -0.1176143D+01 -0.4586114D-13 -0.3259770D+02
 -0.1231242D+01 -0.4623329D-13 -0.3259962D+02
 -0.1286394D+01 -0.4652742D-13 -0.3260162D+02
 -0.1341603D+01 -0.4684497D-13 -0.3260372D+02
 -0.1396871D+01 -0.4719437D-13 -0.3260590D+02
 -0.1452200D+01 -0.4751500D-13 -0.3260817D+02
 -0.1507594D+01 -0.4790403D-13 -0.3261053D+02
 -0.1563054D+01 -0.4823004D-13 -0.3261298D+02
 -0.1618583D+01 -0.4858482D-13 -0.3261551D+02
 -0.1646374D+01 -0.4871183D-13 -0.3261681D+02
  0.0000000D+00  0.0000000D+00 -0.3257755D+02
 -0.2726109D-01 -0.3972885D-13 -0.3257756D+02
 -0.8178357D-01 -0.4003959D-13 -0.3257765D+02
 -0.1363096D+00 -0.4027708D-13 -0.3257782D+02
 -0.1908415D+00 -0.4054009D-13 -0.3257808D+02
 -0.2453818D+00 -0.4087403D-13 -0.3257843D+02
 -0.2999327D+00 -0.4108661D-13 -0.3257887D+02
 -0.3544966D+00 -0.4140585D-13 -0.3257939D+02
 -0.4090759D+00 -0.4167309D-13 -0.3258000D+02
 -0.4636731D+00 -0.4193427D-13 -0.3258069D+02
 -0.5182904D+00 -0.4220874D-13 -0.3258148D+02
 -0.5729302D+00 -0.4255094D-13 -0.3258235D+02
 -0.6275950D+00 -0.4281177D-13 -0.3258331D+02
 -0.6822871D+00 -0.4309841D-13 -0.3258435D+02
 -0.7370089D+00 -0.4342054D-13 -0.3258549D+02
 -0.7917629D+00 -0.4371927D-13 -0.3258671D+02
 -0.8465514D+00 -0.4401463D-13 -0.3258801D+02
 -0.9013769D+00 -0.4438520D-13 -0.3258941D+02
 -0.9562417D+00 -0.4458941D-13 -0.3259089D+02
 -0.1011148D+01 -0.4490995D-13 -0.3259246D+02
 -0.1066099D+01 -0.4527108D-13 -0.3259412D+02
 -0.1121097D+01 -0.4557131D-13 -0.3259586D+02
 -0.1176143D+01 -0.4586114D-13 -0.3259770D+02
 -0.1231242D+01 -0.4623329D-13 -0.3259962D+02
 -0.1286394D+01 -0.4652742D-13 -0.3260162D+02
 -0.1341603D+01 -0.4684497D-13 -0.3260372D+02
 -0.1396871D+01 -0.4719437D-13 -0.3260590D+02
 -0.1452200D+01 -0.4751500D-13 -0.3260817D+02
 -0.1507594D+01 -0.4790403D-13 -0.3261053D+02
 -0.1563054D+01 -0.4823004D-13 -0.3261298D+02
 -0.1618583D+01 -0.4858482D-13 -0.3261551D+02
 -0.1646374D+01 -0.4871183D-13 -0.3261681D+02
  0.0000000D+00  0.0000000D+00 -0.3257755D+02
 -0.2726109D-01 -0.3972885D-13 -0.3257756D+02
 -0.8178357D-01 -0.4003959D-13 -0.3257765D+02
 -0.1363096D+00 -0.4027708D-13 -0.3257782D+02
 -0.1908415D+00 -0.4054009D-13 -0.3257808D+02
 -0.2453818D+00 -0.4087403D-13 -0.3257843D+02
 -0.2999327D+00 -0.4108661D-13 -0.3257887D+02
 -0.3544966D+00 -0.4140585D-13 -0.3257939D+02
 -0.4090759D+00 -0.4167309D-13 -0.3258000D+02
 -0.4636731D+00 -0.4193427D-13 -0.3258069D+02
 -0.5182904D+00 -0.4220874D-13 -0.3258148D+02
 -0.5729302D+00 -0.4255094D-13 -0.3258235D+02
 -0.6275950D+00 -0.4281177D-13 -0.3258331D+02
 -0.6822871D+00 -0.4309841D-13 -0.3258435D+02
 -0.7370089D+00 -0.4342054D-13 -0.3258549D+02
 -0.7917629D+00 -0.4371927D-13 -0.3258671D+02
 -0.8465514D+00 -0.4401463D-13 -0.3258801D+02
 -0.9013769D+00 -0.4438520D-13 -0.3258941D+02
 -0.9562417D+00 -0.4458941D-13 -0.3259089D+02
 -0.1011148D+01 -0.4490995D-13 -0.3259246D+02
 -0.1066099D+01 -0.4527108D-13 -0.3259412D+02
 -0.1121097D+01 -0.4557131D-13 -0.3259586D+02
 -0.1176143D+01 -0.4586114D-13 -0.3259770D+02
 -0.1231242D+01 -0.4623329D-13 -0.3259962D+02
 -0.1286394D+01 -0.4652742D-13 -0.3260162D+02
 -0.1341603D+01 -0.4684497D-13 -0.3260372D+02
 -0.1396871D+01 -0.4719437D-13 -0.3260590D+02
 -0.1452200D+01 -0.4751500D-13 -0.3260817D+02
 -0.1507594D+01 -0.4790403D-13 -0.3261053D+02
 -0.1563054D+01 -0.4823004D-13 -0.3261298D+02
 -0.1618583D+01 -0.4858482D-13 -0.3261551D+02
 -0.1646374D+01 -0.4871183D-13 -0.3261681D+02
  0.0000000D+00  0.0000000D+00 -0.3257755D+02
 -0.2726109D-01 -0.3972885D-13 -0.3257756D+02
 -0.8178357D-01 -0.4003959D-13 -0.3257765D+02
 -0.1363096D+00 -0.4027708D-13 -0.3257782D+02
 -0.1908415D+00 -0.4054009D-13 -0.3257808D+02
 -0.2453818D+00 -0.4087403D-13 -0.3257843D+02
 -0.2999327D+00 -0.4108661D-13 -0.3257887D+02
 -0.3544966D+00 -0.4140585D-13 -0.3257939D+02
 -0.4090759D+00 -0.4167309D-13 -0.3258000D+02
 -0.4636731D+00 -0.4193427D-13 -0.3258069D+02
 -0.5182904D+00 -0.4220874D-13 -0.3258148D+02
 -0.5729302D+00 -0.4255094D-13 -0.3258235D+02
 -0.6275950D+00 -0.4281177D-13 -0.3258331D+02
 -0.6822871D+00 -0.4309841D-13 -0.3258435D+02
 -0.7370089D+00 -0.4342054D-13 -0.3258549D+02
 -0.7917629D+00 -0.4371927D-13 -0.3258671D+02
 -0.8465514D+00 -0.4401463D-13 -0.3258801D+02
 -0.9013769D+00 -0.4438520D-13 -0.3258941D+02
 -0.9562417D+00 -0.4458941D-13 -0.3259089D+02
 -0.1011148D+01 -0.4490995D-13 -0.3259246D+02
 -0.1066099D+01 -0.4527108D-13 -0.3259412D+02
 -0.1121097D+01 -0.4557131D-13 -0.3259586D+02
 -0.1176143D+01 -0.4586114D-13 -0.3259770D+02
 -0.1231242D+01 -0.4623329D-13 -0.3259962D+02
 -0.1286394D+01 -0.4652742D-13 -0.3260162D+02
 -0.1341603D+01 -0.4684497D-13 -0.3260372D+02
 -0.1396871D+01 -0.4719437D-13 -0.3260590D+02
 -0.1452200D+01 -0.4751500D-13 -0.3260817D+02
 -0.1507594D+01 -0.4790403D-13 -0.3261053D+02
 -0.1563054D+01 -0.4823004D-13 -0.3261298D+02
 -0.1618583D+01 -0.4858482D-13 -0.3261551D+02
 -0.1646374D+01 -0.4871183D-13 -0.3261681D+02
  0.0000000D+00  0.0000000D+00 -0.3257755D+02
 -0.2726109D-01 -0.3972885D-13 -0.3257756D+02
 -0.8178357D-01 -0.4003959D-13 -0.3257765D+02
 -0.1363096D+00 -0.4027708D-13 -0.3257782D+02
 -0.1908415D+00 -0.4054009D-13 -0.3257808D+02
 -0.2453818D+00 -0.4087403D-13 -0.3257843D+02
 -0.2999327D+00 -0.4108661D-13 -0.3257887D+02
 -0.3544966D+00 -0.4140585D-13 -0.3257939D+02
 -0.4090759D+00 -0.4167309D-13 -0.3258000D+02
 -0.4636731D+00 -0.4193427D-13 -0.3258069D+02
 -0.5182904D+00 -0.4220874D-13 -0.3258148D+02
 -0.5729302D+00 -0.4255094D-13 -0.3258235D+02
 -0.6275950D+00 -0.4281177D-13 -0.3258331D+02
 -0.6822871D+00 -0.4309841D-13 -0.3258435D+02
 -0.7370089D+00 -0.4342054D-13 -0.3258549D+02
 -0.7917629D+00 -0.4371927D-13 -0.3258671D+02
 -0.8465514D+00 -0.4401463D-13 -0.3258801D+02
 -0.9013769D+00 -0.4438520D-13 -0.3258941D+02
 -0.9562417D+00 -0.4458941D-13 -0.3259089D+02
 -0.1011148D+01 -0.4490995D-13 -0.3259246D+02
 -0.1066099D+01 -0.4527108D-13 -0.3259412D+02
 -0.1121097D+01 -0.4557131D-13 -0.3259586D+02
 -0.1176143D+01 -0.4586114D-13 -0.3259770D+02
 -0.1231242D+01 -0.4623329D-13 -0.3259962D+02
 -0.1286394D+01 -0.4652742D-13 -0.3260162D+02
 -0.1341603D+01 -0.4684497D-13 -0.3260372D+02
 -0.1396871D+01 -0.4719437D-13 -0.3260590D+02
 -0.1452200D+01 -0.4751500D-13 -0.3260817D+02
 -0.1507594D+01 -0.4790403D-13 -0.3261053D+02
 -0.1563054D+01 -0.4823004D-13 -0.3261298D+02
 -0.1618583D+01 -0.4858482D-13 -0.3261551D+02
 -0.1646374D+01 -0.4871183D-13 -0.3261681D+02
  0.0000000D+00  0.0000000D+00 -0.3257755D+02
 -0.2726109D-01 -0.3972885D-13 -0.3257756D+02
 -0.8178357D-01 -0.4003959D-13 -0.3257765D+02
 -0.1363096D+00 -0.4027708D-13 -0.3257782D+02
 -0.1908415D+00 -0.4054009D-13 -0.3257808D+02
 -0.2453818D+00 -0.4087403D-13 -0.3257843D+02
 -0.2999327D+00 -0.4108661D-13 -0.3257887D+02
 -0.3544966D+00 -0.4140585D-13 -0.3257939D+02
 -0.4090759D+00 -0.4167309D-13 -0.3258000D+02
 -0.4636731D+00 -0.4193427D-13 -0.3258069D+02
 -0.5182904D+00 -0.4220874D-13 -0.3258148D+02
 -0.5729302D+00 -0.4255094D-13 -0.3258235D+02
 -0.6275950D+00 -0.4281177D-13 -0.3258331D+02
 -0.6822871D+00 -0.4309841D-13 -0.3258435D+02
 -0.7370089D+00 -0.4342054D-13 -0.3258549D+02
 -0.7917629D+00 -0.4371927D-13 -0.3258671D+02
 -0.8465514D+00 -0.4401463D-13 -0.3258801D+02
 -0.9013769D+00 -0.4438520D-13 -0.3258941D+02
 -0.9562417D+00 -0.4458941D-13 -0.3259089D+02
 -0.1011148D+01 -0.4490995D-13 -0.3259246D+02
 -0.1066099D+01 -0.4527108D-13 -0.3259412D+02
 -0.1121097D+01 -0.4557131D-13 -0.3259586D+02
 -0.1176143D+01 -0.4586114D-13 -0.3259770D+02
 -0.1231242D+01 -0.4623329D-13 -0.3259962D+02
 -0.1286394D+01 -0.4652742D-13 -0.3260162D+02
 -0.1341603D+01 -0.4684497D-13 -0.3260372D+02
 -0.1396871D+01 -0.4719437D-13 -0.3260590D+02
 -0.1452200D+01 -0.4751500D-13 -0.3260817D+02
 -0.1507594D+01 -0.4790403D-13 -0.3261053D+02
 -0.1563054D+01 -0.4823004D-13 -0.3261298D+02
 -0.1618583D+01 -0.4858482D-13 -0.3261551D+02
 -0.1646374D+01 -0.4871183D-13 -0.3261681D+02
  0.0000000D+00  0.0000000D+00 -0.3257755D+02
 -0.2726109D-01 -0.3972885D-13 -0.3257756D+02
 -0.8178357D-01 -0.4003959D-13 -0.3257765D+02
 -0.1363096D+00 -0.4027708D-13 -0.3257782D+02
 -0.1908415D+00 -0.4054009D-13 -0.3257808D+02
 -0.2453818D+00 -0.4087403D-13 -0.3257843D+02
 -0.2999327D+00 -0.4108661D-13 -0.3257887D+02
 -0.3544966D+00 -0.4140585D-13 -0.3257939D+02
 -0.4090759D+00 -0.4167309D-13 -0.3258000D+02
 -0.4636731D+00 -0.4193427D-13 -0.3258069D+02
 -0.5182904D+00 -0.4220874D-13 -0.3258148D+02
 -0.5729302D+00 -0.4255094D-13 -0.3258235D+02
 -0.6275950D+00 -0.4281177D-13 -0.3258331D+02
 -0.6822871D+00 -0.4309841D-13 -0.3258435D+02
 -0.7370089D+00 -0.4342054D-13 -0.3258549D+02
 -0.7917629D+00 -0.4371927D-13 -0.3258671D+02
 -0.8465514D+00 -0.4401463D-13 -0.3258801D+02
 -0.9013769D+00 -0.4438520D-13 -0.3258941D+02
 -0.9562417D+00 -0.4458941D-13 -0.3259089D+02
 -0.1011148D+01 -0.4490995D-13 -0.3259246D+02
 -0.1066099D+01 -0.4527108D-13 -0.3259412D+02
 -0.1121097D+01 -0.4557131D-13 -0.3259586D+02
 -0.1176143D+01 -0.4586114D-13 -0.3259770D+02
 -0.1231242D+01 -0.4623329D-13 -0.3259962D+02
 -0.1286394D+01 -0.4652742D-13 -0.3260162D+02
 -0.1341603D+01 -0.4684497D-13 -0.3260372D+02
 -0.1396871D+01 -0.4719437D-13 -0.3260590D+02
 -0.1452200D+01 -0.4751500D-13 -0.3260817D+02
 -0.1507594D+01 -0.4790403D-13 -0.3261053D+02
 -0.1563054D+01 -0.4823004D-13 -0.3261298D+02
 -0.1618583D+01 -0.4858482D-13 -0.3261551D+02
 -0.1646374D+01 -0.4871183D-13 -0.3261681D+02
  0.0000000D+00  0.0000000D+00 -0.3257755D+02
 -0.2726109D-01 -0.3972885D-13 -0.3257756D+02
 -0.8178357D-01 -0.4003959D-13 -0.3257765D+02
 -0.1363096D+00 -0.4027708D-13 -0.3257782D+02
 -0.1908415D+00 -0.4054009D-13 -0.3257808D+02
 -0.2453818D+00 -0.4087403D-13 -0.3257843D+02
 -0.2999327D+00 -0.4108661D-13 -0.3257887D+02
 -0.3544966D+00 -0.4140585D-13 -0.3257939D+02
 -0.4090759D+00 -0.4167309D-13 -0.3258000D+02
 -0.4636731D+00 -0.4193427D-13 -0.3258069D+02
 -0.5182904D+00 -0.4220874D-13 -0.3258148D+02
 -0.5729302D+00 -0.4255094D-13 -0.3258235D+02
 -0.6275950D+00 -0.4281177D-13 -0.3258331D+02
 -0.6822871D+00 -0.4309841D-13 -0.3258435D+02
 -0.7370089D+00 -0.4342054D-13 -0.3258549D+02
 -0.7917629D+00 -0.4371927D-13 -0.3258671D+02
 -0.8465514D+00 -0.4401463D-13 -0.3258801D+02
 -0.9013769D+00 -0.4438520D-13 -0.3258941D+02
 -0.9562417D+00 -0.4458941D-13 -0.3259089D+02
 -0.1011148D+01 -0.4490995D-13 -0.3259246D+02
 -0.1066099D+01 -0.4527108D-13 -0.3259412D+02
 -0.1121097D+01 -0.4557131D-13 -0.3259586D+02
 -0.1176143D+01 -0.4586114D-13 -0.3259770D+02
 -0.1231242D+01 -0.4623329D-13 -0.3259962D+02
 -0.1286394D+01 -0.4652742D-13 -0.3260162D+02
 -0.1341603D+01 -0.4684497D-13 -0.3260372D+02
 -0.1396871D+01 -0.4719437D-13 -0.3260590D+02
 -0.1452200D+01 -0.4751500D-13 -0.3260817D+02
 -0.1507594D+01 -0.4790403D-13 -0.3261053D+02
 -0.1563054D+01 -0.4823004D-13 -0.3261298D+02
 -0.1618583D+01 -0.4858482D-13 -0.3261551D+02
 -0.1646374D+01 -0.4871183D-13 -0.3261681D+02
  0.0000000D+00  0.0000000D+00 -0.3257755D+02
 -0.2726109D-01 -0.3972885D-13 -0.3257756D+02
 -0.8178357D-01 -0.4003959D-13 -0.3257765D+02
 -0.1363096D+00 -0.4027708D-13 -0.3257782D+02
 -0.1908415D+00 -0.4054009D-13 -0.3257808D+02
 -0.2453818D+00 -0.4087403D-13 -0.3257843D+02
 -0.2999327D+00 -0.4108661D-13 -0.3257887D+02
 -0.3544966D+00 -0.4140585D-13 -0.3257939D+02
 -0.4090759D+00 -0.4167309D-13 -0.3258000D+02
 -0.4636731D+00 -0.4193427D-13 -0.3258069D+02
 -0.5182904D+00 -0.4220874D-13 -0.3258148D+02
 -0.5729302D+00 -0.4255094D-13 -0.3258235D+02
 -0.6275950D+00 -0.4281177D-13 -0.3258331D+02
 -0.6822871D+00 -0.4309841D-13 -0.3258435D+02
 -0.7370089D+00 -0.4342054D-13 -0.3258549D+02
 -0.7917629D+00 -0.4371927D-13 -0.3258671D+02
 -0.8465514D+00 -0.4401463D-13 -0.3258801D+02
 -0.9013769D+00 -0.4438520D-13 -0.3258941D+02
 -0.9562417D+00 -0.4458941D-13 -0.3259089D+02
 -0.1011148D+01 -0.4490995D-13 -0.3259246D+02
 -0.1066099D+01 -0.4527108D-13 -0.3259412D+02
 -0.1121097D+01 -0.4557131D-13 -0.3259586D+02
 -0.1176143D+01 -0.4586114D-13 -0.3259770D+02
 -0.1231242D+01 -0.4623329D-13 -0.3259962D+02
 -0.1286394D+01 -0.4652742D-13 -0.3260162D+02
 -0.1341603D+01 -0.4684497D-13 -0.3260372D+02
 -0.1396871D+01 -0.4719437D-13 -0.3260590D+02
 -0.1452200D+01 -0.4751500D-13 -0.3260817D+02
 -0.1507594D+01 -0.4790403D-13 -0.3261053D+02
 -0.1563054D+01 -0.4823004D-13 -0.3261298D+02
 -0.1618583D+01 -0.4858482D-13 -0.3261551D+02
 -0.1646374D+01 -0.4871183D-13 -0.3261681D+02
  0.0000000D+00  0.0000000D+00 -0.3257755D+02
 -0.2726109D-01 -0.3972885D-13 -0.3257756D+02
 -0.8178357D-01 -0.4003959D-13 -0.3257765D+02
 -0.1363096D+00 -0.4027708D-13 -0.3257782D+02
 -0.1908415D+00 -0.4054009D-13 -0.3257808D+02
 -0.2453818D+00 -0.4087403D-13 -0.3257843D+02
 -0.2999327D+00 -0.4108661D-13 -0.3257887D+02
 -0.3544966D+00 -0.4140585D-13 -0.3257939D+02
 -0.4090759D+00 -0.4167309D-13 -0.3258000D+02
 -0.4636731D+00 -0.4193427D-13 -0.3258069D+02
 -0.5182904D+00 -0.4220874D-13 -0.3258148D+02
 -0.5729302D+00 -0.4255094D-13 -0.3258235D+02
 -0.6275950D+00 -0.4281177D-13 -0.3258331D+02
 -0.6822871D+00 -0.4309841D-13 -0.3258435D+02
 -0.7370089D+00 -0.4342054D-13 -0.3258549D+02
 -0.7917629D+00 -0.4371927D-13 -0.3258671D+02
 -0.8465514D+00 -0.4401463D-13 -0.3258801D+02
 -0.9013769D+00 -0.4438520D-13 -0.3258941D+02
 -0.9562417D+00 -0.4458941D-13 -0.3259089D+02
 -0.1011148D+01 -0.4490995D-13 -0.3259246D+02
 -0.1066099D+01 -0.4527108D-13 -0.3259412D+02
 -0.1121097D+01 -0.4557131D-13 -0.3259586D+02
 -0.1176143D+01 -0.4586114D-13 -0.3259770D+02
 -0.1231242D+01 -0.4623329D-13 -0.3259962D+02
 -0.1286394D+01 -0.4652742D-13 -0.3260162D+02
 -0.1341603D+01 -0.4684497D-13 -0.3260372D+02
 -0.1396871D+01 -0.4719437D-13 -0.3260590D+02
 -0.1452200D+01 -0.4751500D-13 -0.3260817D+02
 -0.1507594D+01 -0.4790403D-13 -0.3261053D+02
 -0.1563054D+01 -0.4823004D-13 -0.3261298D+02
 -0.1618583D+01 -0.4858482D-13 -0.3261551D+02
 -0.1646374D+01 -0.4871183D-13 -0.3261681D+02
  0.0000000D+00  0.0000000D+00 -0.3257755D+02
 -0.2726109D-01 -0.3972885D-13 -0.3257756D+02
 -0.8178357D-01 -0.4003959D-13 -0.3257765D+02
 -0.1363096D+00 -0.4027708D-13 -0.3257782D+02
 -0.1908415D+00 -0.4054009D-13 -0.3257808D+02
 -0.2453818D+00 -0.4087403D-13 -0.3257843D+02
 -0.2999327D+00 -0.4108661D-13 -0.3257887D+02
 -0.3544966D+00 -0.4140585D-13 -0.3257939D+02
 -0.4090759D+00 -0.4167309D-13 -0.3258000D+02
 -0.4636731D+00 -0.4193427D-13 -0.3258069D+02
 -0.5182904D+00 -0.4220874D-13 -0.3258148D+02
 -0.5729302D+00 -0.4255094D-13 -0.3258235D+02
 -0.6275950D+00 -0.4281177D-13 -0.3258331D+02
 -0.6822871D+00 -0.4309841D-13 -0.3258435D+02
 -0.7370089D+00 -0.4342054D-13 -0.3258549D+02
 -0.7917629D+00 -0.4371927D-13 -0.3258671D+02
 -0.8465514D+00 -0.4401463D-13 -0.3258801D+02
 -0.9013769D+00 -0.4438520D-13 -0.3258941D+02
 -0.9562417D+00 -0.4458941D-13 -0.3259089D+02
 -0.1011148D+01 -0.4490995D-13 -0.3259246D+02
 -0.1066099D+01 -0.4527108D-13 -0.3259412D+02
 -0.1121097D+01 -0.4557131D-13 -0.3259586D+02
 -0.1176143D+01 -0.4586114D-13 -0.3259770D+02
 -0.1231242D+01 -0.4623329D-13 -0.3259962D+02
 -0.1286394D+01 -0.4652742D-13 -0.3260162D+02
 -0.1341603D+01 -0.4684497D-13 -0.3260372D+02
 -0.1396871D+01 -0.4719437D-13 -0.3260590D+02
 -0.1452200D+01 -0.4751500D-13 -0.3260817D+02
 -0.1507594D+01 -0.4790403D-13 -0.3261053D+02
 -0.1563054D+01 -0.4823004D-13 -0.3261298D+02
 -0.1618583D+01 -0.4858482D-13 -0.3261551D+02
 -0.1646374D+01 -0.4871183D-13 -0.3261681D+02
  0.0000000D+00  0.0000000D+00 -0.3257755D+02
 -0.2726109D-01 -0.3972885D-13 -0.3257756D+02
 -0.8178357D-01 -0.4003959D-13 -0.3257765D+02
 -0.1363096D+00 -0.4027708D-13 -0.3257782D+02
 -0.1908415D+00 -0.4054009D-13 -0.3257808D+02
 -0.2453818D+00 -0.4087403D-13 -0.3257843D+02
 -0.2999327D+00 -0.4108661D-13 -0.3257887D+02
 -0.3544966D+00 -0.4140585D-13 -0.3257939D+02
 -0.4090759D+00 -0.4167309D-13 -0.3258000D+02
 -0.4636731D+00 -0.4193427D-13 -0.3258069D+02
 -0.5182904D+00 -0.4220874D-13 -0.3258148D+02
 -0.5729302D+00 -0.4255094D-13 -0.3258235D+02
 -0.6275950D+00 -0.4281177D-13 -0.3258331D+02
 -0.6822871D+00 -0.4309841D-13 -0.3258435D+02
 -0.7370089D+00 -0.4342054D-13 -0.3258549D+02
 -0.7917629D+00 -0.4371927D-13 -0.3258671D+02
 -0.8465514D+00 -0.4401463D-13 -0.3258801D+02
 -0.9013769D+00 -0.4438520D-13 -0.3258941D+02
 -0.9562417D+00 -0.4458941D-13 -0.3259089D+02
 -0.1011148D+01 -0.4490995D-13 -0.3259246D+02
 -0.1066099D+01 -0.4527108D-13 -0.3259412D+02
 -0.1121097D+01 -0.4557131D-13 -0.3259586D+02
 -0.1176143D+01 -0.4586114D-13 -0.3259770D+02
 -0.1231242D+01 -0.4623329D-13 -0.3259962D+02
 -0.1286394D+01 -0.4652742D-13 -0.3260162D+02
 -0.1341603D+01 -0.4684497D-13 -0.3260372D+02
 -0.1396871D+01 -0.4719437D-13 -0.3260590D+02
 -0.1452200D+01 -0.4751500D-13 -0.3260817D+02
 -0.1507594D+01 -0.4790403D-13 -0.3261053D+02
 -0.1563054D+01 -0.4823004D-13 -0.3261298D+02
 -0.1618583D+01 -0.4858482D-13 -0.3261551D+02
 -0.1646374D+01 -0.4871183D-13 -0.3261681D+02
  0.0000000D+00  0.0000000D+00 -0.3257755D+02
 -0.2726109D-01 -0.3972885D-13 -0.3257756D+02
 -0.8178357D-01 -0.4003959D-13 -0.3257765D+02
 -0.1363096D+00 -0.4027708D-13 -0.3257782D+02
 -0.1908415D+00 -0.4054009D-13 -0.3257808D+02
 -0.2453818D+00 -0.4087403D-13 -0.3257843D+02
 -0.2999327D+00 -0.4108661D-13 -0.3257887D+02
 -0.3544966D+00 -0.4140585D-13 -0.3257939D+02
 -0.4090759D+00 -0.4167309D-13 -0.3258000D+02
 -0.4636731D+00 -0.4193427D-13 -0.3258069D+02
 -0.5182904D+00 -0.4220874D-13 -0.3258148D+02
 -0.5729302D+00 -0.4255094D-13 -0.3258235D+02
 -0.6275950D+00 -0.4281177D-13 -0.3258331D+02
 -0.6822871D+00 -0.4309841D-13 -0.3258435D+02
 -0.7370089D+00 -0.4342054D-13 -0.3258549D+02
 -0.7917629D+00 -0.4371927D-13 -0.3258671D+02
 -0.8465514D+00 -0.4401463D-13 -0.3258801D+02
 -0.9013769D+00 -0.4438520D-13 -0.3258941D+02
 -0.9562417D+00 -0.4458941D-13 -0.3259089D+02
 -0.1011148D+01 -0.4490995D-13 -0.3259246D+02
 -0.1066099D+01 -0.4527108D-13 -0.3259412D+02
 -0.1121097D+01 -0.4557131D-13 -0.3259586D+02
 -0.1176143D+01 -0.4586114D-13 -0.3259770D+02
 -0.1231242D+01 -0.4623329D-13 -0.3259962D+02
 -0.1286394D+01 -0.4652742D-13 -0.3260162D+02
 -0.1341603D+01 -0.4684497D-13 -0.3260372D+02
 -0.1396871D+01 -0.4719437D-13 -0.3260590D+02
 -0.1452200D+01 -0.4751500D-13 -0.3260817D+02
 -0.1507594D+01 -0.4790403D-13 -0.3261053D+02
 -0.1563054D+01 -0.4823004D-13 -0.3261298D+02
 -0.1618583D+01 -0.4858482D-13 -0.3261551D+02
 -0.1646374D+01 -0.4871183D-13 -0.3261681D+02
  0.0000000D+00  0.0000000D+00 -0.3257755D+02
 -0.2726109D-01 -0.3972885D-13 -0.3257756D+02
 -0.8178357D-01 -0.4003959D-13 -0.3257765D+02
 -0.1363096D+00 -0.4027708D-13 -0.3257782D+02
 -0.1908415D+00 -0.4054009D-13 -0.3257808D+02
 -0.2453818D+00 -0.4087403D-13 -0.3257843D+02
 -0.2999327D+00 -0.4108661D-13 -0.3257887D+02
 -0.3544966D+00 -0.4140585D-13 -0.3257939D+02
 -0.4090759D+00 -0.4167309D-13 -0.3258000D+02
 -0.4636731D+00 -0.4193427D-13 -0.3258069D+02
 -0.5182904D+00 -0.4220874D-13 -0.3258148D+02
 -0.5729302D+00 -0.4255094D-13 -0.3258235D+02
 -0.6275950D+00 -0.4281177D-13 -0.3258331D+02
 -0.6822871D+00 -0.4309841D-13 -0.3258435D+02
 -0.7370089D+00 -0.4342054D-13 -0.3258549D+02
 -0.7917629D+00 -0.4371927D-13 -0.3258671D+02
 -0.8465514D+00 -0.4401463D-13 -0.3258801D+02
 -0.9013769D+00 -0.4438520D-13 -0.3258941D+02
 -0.9562417D+00 -0.4458941D-13 -0.3259089D+02
 -0.1011148D+01 -0.4490995D-13 -0.3259246D+02
 -0.1066099D+01 -0.4527108D-13 -0.3259412D+02
 -0.1121097D+01 -0.4557131D-13 -0.3259586D+02
 -0.1176143D+01 -0.4586114D-13 -0.3259770D+02
 -0.1231242D+01 -0.4623329D-13 -0.3259962D+02
 -0.1286394D+01 -0.4652742D-13 -0.3260162D+02
 -0.1341603D+01 -0.4684497D-13 -0.3260372D+02
 -0.1396871D+01 -0.4719437D-13 -0.3260590D+02
 -0.1452200D+01 -0.4751500D-13 -0.3260817D+02
 -0.1507594D+01 -0.4790403D-13 -0.3261053D+02
 -0.1563054D+01 -0.4823004D-13 -0.3261298D+02
 -0.1618583D+01 -0.4858482D-13 -0.3261551D+02
 -0.1646374D+01 -0.4871183D-13 -0.3261681D+02
  0.0000000D+00  0.0000000D+00 -0.3257755D+02
 -0.2726109D-01 -0.3972885D-13 -0.3257756D+02
 -0.8178357D-01 -0.4003959D-13 -0.3257765D+02
 -0.1363096D+00 -0.4027708D-13 -0.3257782D+02
 -0.1908415D+00 -0.4054009D-13 -0.3257808D+02
 -0.2453818D+00 -0.4087403D-13 -0.3257843D+02
 -0.2999327D+00 -0.4108661D-13 -0.3257887D+02
 -0.3544966D+00 -0.4140585D-13 -0.3257939D+02
 -0.4090759D+00 -0.4167309D-13 -0.3258000D+02
 -0.4636731D+00 -0.4193427D-13 -0.3258069D+02
 -0.5182904D+00 -0.4220874D-13 -0.3258148D+02
 -0.5729302D+00 -0.4255094D-13 -0.3258235D+02
 -0.6275950D+00 -0.4281177D-13 -0.3258331D+02
 -0.6822871D+00 -0.4309841D-13 -0.3258435D+02
 -0.7370089D+00 -0.4342054D-13 -0.3258549D+02
 -0.7917629D+00 -0.4371927D-13 -0.3258671D+02
 -0.8465514D+00 -0.4401463D-13 -0.3258801D+02
 -0.9013769D+00 -0.4438520D-13 -0.3258941D+02
 -0.9562417D+00 -0.4458941D-13 -0.3259089D+02
 -0.1011148D+01 -0.4490995D-13 -0.3259246D+02
 -0.1066099D+01 -0.4527108D-13 -0.3259412D+02
 -0.1121097D+01 -0.4557131D-13 -0.3259586D+02
 -0.1176143D+01 -0.4586114D-13 -0.3259770D+02
 -0.1231242D+01 -0.4623329D-13 -0.3259962D+02
 -0.1286394D+01 -0.4652742D-13 -0.3260162D+02
 -0.1341603D+01 -0.4684497D-13 -0.3260372D+02
 -0.1396871D+01 -0.4719437D-13 -0.3260590D+02
 -0.1452200D+01 -0.4751500D-13 -0.3260817D+02
 -0.1507594D+01 -0.4790403D-13 -0.3261053D+02
 -0.1563054D+01 -0.4823004D-13 -0.3261298D+02
 -0.1618583D+01 -0.4858482D-13 -0.3261551D+02
 -0.1646374D+01 -0.4871183D-13 -0.3261681D+02
  0.0000000D+00  0.0000000D+00 -0.3257755D+02
 -0.2726109D-01 -0.3972885D-13 -0.3257756D+02
 -0.8178357D-01 -0.4003959D-13 -0.3257765D+02
 -0.1363096D+00 -0.4027708D-13 -0.3257782D+02
 -0.1908415D+00 -0.4054009D-13 -0.3257808D+02
 -0.2453818D+00 -0.4087403D-13 -0.3257843D+02
 -0.2999327D+00 -0.4108661D-13 -0.3257887D+02
 -0.3544966D+00 -0.4140585D-13 -0.3257939D+02
 -0.4090759D+00 -0.4167309D-13 -0.3258000D+02
 -0.4636731D+00 -0.4193427D-13 -0.3258069D+02
 -0.5182904D+00 -0.4220874D-13 -0.3258148D+02
 -0.5729302D+00 -0.4255094D-13 -0.3258235D+02
 -0.6275950D+00 -0.4281177D-13 -0.3258331D+02
 -0.6822871D+00 -0.4309841D-13 -0.3258435D+02
 -0.7370089D+00 -0.4342054D-13 -0.3258549D+02
 -0.7917629D+00 -0.4371927D-13 -0.3258671D+02
 -0.8465514D+00 -0.4401463D-13 -0.3258801D+02
 -0.9013769D+00 -0.4438520D-13 -0.3258941D+02
 -0.9562417D+00 -0.4458941D-13 -0.3259089D+02
 -0.1011148D+01 -0.4490995D-13 -0.3259246D+02
 -0.1066099D+01 -0.4527108D-13 -0.3259412D+02
 -0.1121097D+01 -0.4557131D-13 -0.3259586D+02
 -0.1176143D+01 -0.4586114D-13 -0.3259770D+02
 -0.1231242D+01 -0.4623329D-13 -0.3259962D+02
 -0.1286394D+01 -0.4652742D-13 -0.3260162D+02
 -0.1341603D+01 -0.4684497D-13 -0.3260372D+02
 -0.1396871D+01 -0.4719437D-13 -0.3260590D+02
 -0.1452200D+01 -0.4751500D-13 -0.3260817D+02
 -0.1507594D+01 -0.4790403D-13 -0.3261053D+02
 -0.1563054D+01 -0.4823004D-13 -0.3261298D+02
 -0.1618583D+01 -0.4858482D-13 -0.3261551D+02
 -0.1646374D+01 -0.4871183D-13 -0.3261681D+02
  0.0000000D+00  0.0000000D+00 -0.3257755D+02
 -0.2726109D-01 -0.3972885D-13 -0.3257756D+02
 -0.8178357D-01 -0.4003959D-13 -0.3257765D+02
 -0.1363096D+00 -0.4027708D-13 -0.3257782D+02
 -0.1908415D+00 -0.4054009D-13 -0.3257808D+02
 -0.2453818D+00 -0.4087403D-13 -0.3257843D+02
 -0.2999327D+00 -0.4108661D-13 -0.3257887D+02
 -0.3544966D+00 -0.4140585D-13 -0.3257939D+02
 -0.4090759D+00 -0.4167309D-13 -0.3258000D+02
 -0.4636731D+00 -0.4193427D-13 -0.3258069D+02
 -0.5182904D+00 -0.4220874D-13 -0.3258148D+02
 -0.5729302D+00 -0.4255094D-13 -0.3258235D+02
 -0.6275950D+00 -0.4281177D-13 -0.3258331D+02
 -0.6822871D+00 -0.4309841D-13 -0.3258435D+02
 -0.7370089D+00 -0.4342054D-13 -0.3258549D+02
 -0.7917629D+00 -0.4371927D-13 -0.3258671D+02
 -0.8465514D+00 -0.4401463D-13 -0.3258801D+02
 -0.9013769D+00 -0.4438520D-13 -0.3258941D+02
 -0.9562417D+00 -0.4458941D-13 -0.3259089D+02
 -0.1011148D+01 -0.4490995D-13 -0.3259246D+02
 -0.1066099D+01 -0.4527108D-13 -0.3259412D+02
 -0.1121097D+01 -0.4557131D-13 -0.3259586D+02
 -0.1176143D+01 -0.4586114D-13 -0.3259770D+02
 -0.1231242D+01 -0.4623329D-13 -0.3259962D+02
 -0.1286394D+01 -0.4652742D-13 -0.3260162D+02
 -0.1341603D+01 -0.4684497D-13 -0.3260372D+02
 -0.1396871D+01 -0.4719437D-13 -0.3260590D+02
 -0.1452200D+01 -0.4751500D-13 -0.3260817D+02
 -0.1507594D+01 -0.4790403D-13 -0.3261053D+02
 -0.1563054D+01 -0.4823004D-13 -0.3261298D+02
 -0.1618583D+01 -0.4858482D-13 -0.3261551D+02
 -0.1646374D+01 -0.4871183D-13 -0.3261681D+02
  0.0000000D+00  0.0000000D+00 -0.3257755D+02
 -0.2726109D-01 -0.3972885D-13 -0.3257756D+02
 -0.8178357D-01 -0.4003959D-13 -0.3257765D+02
 -0.1363096D+00 -0.4027708D-13 -0.3257782D+02
 -0.1908415D+00 -0.4054009D-13 -0.3257808D+02
 -0.2453818D+00 -0.4087403D-13 -0.3257843D+02
 -0.2999327D+00 -0.4108661D-13 -0.3257887D+02
 -0.3544966D+00 -0.4140585D-13 -0.3257939D+02
 -0.4090759D+00 -0.4167309D-13 -0.3258000D+02
 -0.4636731D+00 -0.4193427D-13 -0.3258069D+02
 -0.5182904D+00 -0.4220874D-13 -0.3258148D+02
 -0.5729302D+00 -0.4255094D-13 -0.3258235D+02
 -0.6275950D+00 -0.4281177D-13 -0.3258331D+02
 -0.6822871D+00 -0.4309841D-13 -0.3258435D+02
 -0.7370089D+00 -0.4342054D-13 -0.3258549D+02
 -0.7917629D+00 -0.4371927D-13 -0.3258671D+02
 -0.8465514D+00 -0.4401463D-13 -0.3258801D+02
 -0.9013769D+00 -0.4438520D-13 -0.3258941D+02
 -0.9562417D+00 -0.4458941D-13 -0.3259089D+02
 -0.1011148D+01 -0.4490995D-13 -0.3259246D+02
 -0.1066099D+01 -0.4527108D-13 -0.3259412D+02
 -0.1121097D+01 -0.4557131D-13 -0.3259586D+02
 -0.1176143D+01 -0.4586114D-13 -0.3259770D+02
 -0.1231242D+01 -0.4623329D-13 -0.3259962D+02
 -0.1286394D+01 -0.4652742D-13 -0.3260162D+02
 -0.1341603D+01 -0.4684497D-13 -0.3260372D+02
 -0.1396871D+01 -0.4719437D-13 -0.3260590D+02
 -0.1452200D+01 -0.4751500D-13 -0.3260817D+02
 -0.1507594D+01 -0.4790403D-13 -0.3261053D+02
 -0.1563054D+01 -0.4823004D-13 -0.3261298D+02
 -0.1618583D+01 -0.4858482D-13 -0.3261551D+02
 -0.1646374D+01 -0.4871183D-13 -0.3261681D+02
  0.0000000D+00  0.0000000D+00 -0.3257755D+02
 -0.2726109D-01 -0.3972885D-13 -0.3257756D+02
 -0.8178357D-01 -0.4003959D-13 -0.3257765D+02
 -0.1363096D+00 -0.4027708D-13 -0.3257782D+02
 -0.1908415D+00 -0.4054009D-13 -0.3257808D+02
 -0.2453818D+00 -0.4087403D-13 -0.3257843D+02
 -0.2999327D+00 -0.4108661D-13 -0.3257887D+02
 -0.3544966D+00 -0.4140585D-13 -0.3257939D+02
 -0.4090759D+00 -0.4167309D-13 -0.3258000D+02
 -0.4636731D+00 -0.4193427D-13 -0.3258069D+02
 -0.5182904D+00 -0.4220874D-13 -0.3258148D+02
 -0.5729302D+00 -0.4255094D-13 -0.3258235D+02
 -0.6275950D+00 -0.4281177D-13 -0.3258331D+02
 -0.6822871D+00 -0.4309841D-13 -0.3258435D+02
 -0.7370089D+00 -0.4342054D-13 -0.3258549D+02
 -0.7917629D+00 -0.4371927D-13 -0.3258671D+02
 -0.8465514D+00 -0.4401463D-13 -0.3258801D+02
 -0.9013769D+00 -0.4438520D-13 -0.3258941D+02
 -0.9562417D+00 -0.4458941D-13 -0.3259089D+02
 -0.1011148D+01 -0.4490995D-13 -0.3259246D+02
 -0.1066099D+01 -0.4527108D-13 -0.3259412D+02
 -0.1121097D+01 -0.4557131D-13 -0.3259586D+02
 -0.1176143D+01 -0.4586114D-13 -0.3259770D+02
 -0.1231242D+01 -0.4623329D-13 -0.3259962D+02
 -0.1286394D+01 -0.4652742D-13 -0.3260162D+02
 -0.1341603D+01 -0.4684497D-13 -0.3260372D+02
 -0.1396871D+01 -0.4719437D-13 -0.3260590D+02
 -0.1452200D+01 -0.4751500D-13 -0.3260817D+02
 -0.1507594D+01 -0.4790403D-13 -0.3261053D+02
 -0.1563054D+01 -0.4823004D-13 -0.3261298D+02
 -0.1618583D+01 -0.4858482D-13 -0.3261551D+02
 -0.1646374D+01 -0.4871183D-13 -0.3261681D+02
  0.0000000D+00  0.0000000D+00 -0.3257755D+02
 -0.2726109D-01 -0.3972885D-13 -0.3257756D+02
 -0.8178357D-01 -0.4003959D-13 -0.3257765D+02
 -0.1363096D+00 -0.4027708D-13 -0.3257782D+02
 -0.1908415D+00 -0.4054009D-13 -0.3257808D+02
 -0.2453818D+00 -0.4087403D-13 -0.3257843D+02
 -0.2999327D+00 -0.4108661D-13 -0.3257887D+02
 -0.3544966D+00 -0.4140585D-13 -0.3257939D+02
 -0.4090759D+00 -0.4167309D-13 -0.3258000D+02
 -0.4636731D+00 -0.4193427D-13 -0.3258069D+02
 -0.5182904D+00 -0.4220874D-13 -0.3258148D+02
 -0.5729302D+00 -0.4255094D-13 -0.3258235D+02
 -0.6275950D+00 -0.4281177D-13 -0.3258331D+02
 -0.6822871D+00 -0.4309841D-13 -0.3258435D+02
 -0.7370089D+00 -0.4342054D-13 -0.3258549D+02
 -0.7917629D+00 -0.4371927D-13 -0.3258671D+02
 -0.8465514D+00 -0.4401463D-13 -0.3258801D+02
 -0.9013769D+00 -0.4438520D-13 -0.3258941D+02
 -0.9562417D+00 -0.4458941D-13 -0.3259089D+02
 -0.1011148D+01 -0.4490995D-13 -0.3259246D+02
 -0.1066099D+01 -0.4527108D-13 -0.3259412D+02
 -0.1121097D+01 -0.4557131D-13 -0.3259586D+02
 -0.1176143D+01 -0.4586114D-13 -0.3259770D+02
 -0.1231242D+01 -0.4623329D-13 -0.3259962D+02
 -0.1286394D+01 -0.4652742D-13 -0.3260162D+02
 -0.1341603D+01 -0.4684497D-13 -0.3260372D+02
 -0.1396871D+01 -0.4719437D-13 -0.3260590D+02
 -0.1452200D+01 -0.4751500D-13 -0.3260817D+02
 -0.1507594D+01 -0.4790403D-13 -0.3261053D+02
 -0.1563054D+01 -0.4823004D-13 -0.3261298D+02
 -0.1618583D+01 -0.4858482D-13 -0.3261551D+02
 -0.1646374D+01 -0.4871183D-13 -0.3261681D+02
  0.0000000D+00  0.0000000D+00 -0.3257755D+02
 -0.2726109D-01 -0.3972885D-13 -0.3257756D+02
 -0.8178357D-01 -0.4003959D-13 -0.3257765D+02
 -0.1363096D+00 -0.4027708D-13 -0.3257782D+02
 -0.1908415D+00 -0.4054009D-13 -0.3257808D+02
 -0.2453818D+00 -0.4087403D-13 -0.3257843D+02
 -0.2999327D+00 -0.4108661D-13 -0.3257887D+02
 -0.3544966D+00 -0.4140585D-13 -0.3257939D+02
 -0.4090759D+00 -0.4167309D-13 -0.3258000D+02
 -0.4636731D+00 -0.4193427D-13 -0.3258069D+02
 -0.5182904D+00 -0.4220874D-13 -0.3258148D+02
 -0.5729302D+00 -0.4255094D-13 -0.3258235D+02
 -0.6275950D+00 -0.4281177D-13 -0.3258331D+02
 -0.6822871D+00 -0.4309841D-13 -0.3258435D+02
 -0.7370089D+00 -0.4342054D-13 -0.3258549D+02
 -0.7917629D+00 -0.4371927D-13 -0.3258671D+02
 -0.8465514D+00 -0.4401463D-13 -0.3258801D+02
 -0.9013769D+00 -0.4438520D-13 -0.3258941D+02
 -0.9562417D+00 -0.4458941D-13 -0.3259089D+02
 -0.1011148D+01 -0.4490995D-13 -0.3259246D+02
 -0.1066099D+01 -0.4527108D-13 -0.3259412D+02
 -0.1121097D+01 -0.4557131D-13 -0.3259586D+02
 -0.1176143D+01 -0.4586114D-13 -0.3259770D+02
 -0.1231242D+01 -0.4623329D-13 -0.3259962D+02
 -0.1286394D+01 -0.4652742D-13 -0.3260162D+02
 -0.1341603D+01 -0.4684497D-13 -0.3260372D+02
 -0.1396871D+01 -0.4719437D-13 -0.3260590D+02
 -0.1452200D+01 -0.4751500D-13 -0.3260817D+02
 -0.1507594D+01 -0.4790403D-13 -0.3261053D+02
 -0.1563054D+01 -0.4823004D-13 -0.3261298D+02
 -0.1618583D+01 -0.4858482D-13 -0.3261551D+02
 -0.1646374D+01 -0.4871183D-13 -0.3261681D+02
  0.0000000D+00  0.0000000D+00 -0.3257755D+02
 -0.2726109D-01 -0.3972885D-13 -0.3257756D+02
 -0.8178357D-01 -0.4003959D-13 -0.3257765D+02
 -0.1363096D+00 -0.4027708D-13 -0.3257782D+02
 -0.1908415D+00 -0.4054009D-13 -0.3257808D+02
 -0.2453818D+00 -0.4087403D-13 -0.3257843D+02
 -0.2999327D+00 -0.4108661D-13 -0.3257887D+02
 -0.3544966D+00 -0.4140585D-13 -0.3257939D+02
 -0.4090759D+00 -0.4167309D-13 -0.3258000D+02
 -0.4636731D+00 -0.4193427D-13 -0.3258069D+02
 -0.5182904D+00 -0.4220874D-13 -0.3258148D+02
 -0.5729302D+00 -0.4255094D-13 -0.3258235D+02
 -0.6275950D+00 -0.4281177D-13 -0.3258331D+02
 -0.6822871D+00 -0.4309841D-13 -0.3258435D+02
 -0.7370089D+00 -0.4342054D-13 -0.3258549D+02
 -0.7917629D+00 -0.4371927D-13 -0.3258671D+02
 -0.8465514D+00 -0.4401463D-13 -0.3258801D+02
 -0.9013769D+00 -0.4438520D-13 -0.3258941D+02
 -0.9562417D+00 -0.4458941D-13 -0.3259089D+02
 -0.1011148D+01 -0.4490995D-13 -0.3259246D+02
 -0.1066099D+01 -0.4527108D-13 -0.3259412D+02
 -0.1121097D+01 -0.4557131D-13 -0.3259586D+02
 -0.1176143D+01 -0.4586114D-13 -0.3259770D+02
 -0.1231242D+01 -0.4623329D-13 -0.3259962D+02
 -0.1286394D+01 -0.4652742D-13 -0.3260162D+02
 -0.1341603D+01 -0.4684497D-13 -0.3260372D+02
 -0.1396871D+01 -0.4719437D-13 -0.3260590D+02
 -0.1452200D+01 -0.4751500D-13 -0.3260817D+02
 -0.1507594D+01 -0.4790403D-13 -0.3261053D+02
 -0.1563054D+01 -0.4823004D-13 -0.3261298D+02
 -0.1618583D+01 -0.4858482D-13 -0.3261551D+02
 -0.1646374D+01 -0.4871183D-13 -0.3261681D+02
  0.0000000D+00  0.0000000D+00 -0.3257755D+02
 -0.2726109D-01 -0.3972885D-13 -0.3257756D+02
 -0.8178357D-01 -0.4003959D-13 -0.3257765D+02
 -0.1363096D+00 -0.4027708D-13 -0.3257782D+02
 -0.1908415D+00 -0.4054009D-13 -0.3257808D+02
 -0.2453818D+00 -0.4087403D-13 -0.3257843D+02
 -0.2999327D+00 -0.4108661D-13 -0.3257887D+02
 -0.3544966D+00 -0.4140585D-13 -0.3257939D+02
 -0.4090759D+00 -0.4167309D-13 -0.3258000D+02
 -0.4636731D+00 -0.4193427D-13 -0.3258069D+02
 -0.5182904D+00 -0.4220874D-13 -0.3258148D+02
 -0.5729302D+00 -0.4255094D-13 -0.3258235D+02
 -0.6275950D+00 -0.4281177D-13 -0.3258331D+02
 -0.6822871D+00 -0.4309841D-13 -0.3258435D+02
 -0.7370089D+00 -0.4342054D-13 -0.3258549D+02
 -0.7917629D+00 -0.4371927D-13 -0.3258671D+02
 -0.8465514D+00 -0.4401463D-13 -0.3258801D+02
 -0.9013769D+00 -0.4438520D-13 -0.3258941D+02
 -0.9562417D+00 -0.4458941D-13 -0.3259089D+02
 -0.1011148D+01 -0.4490995D-13 -0.3259246D+02
 -0.1066099D+01 -0.4527108D-13 -0.3259412D+02
 -0.1121097D+01 -0.4557131D-13 -0.3259586D+02
 -0.1176143D+01 -0.4586114D-13 -0.3259770D+02
 -0.1231242D+01 -0.4623329D-13 -0.3259962D+02
 -0.1286394D+01 -0.4652742D-13 -0.3260162D+02
 -0.1341603D+01 -0.4684497D-13 -0.3260372D+02
 -0.1396871D+01 -0.4719437D-13 -0.3260590D+02
 -0.1452200D+01 -0.4751500D-13 -0.3260817D+02
 -0.1507594D+01 -0.4790403D-13 -0.3261053D+02
 -0.1563054D+01 -0.4823004D-13 -0.3261298D+02
 -0.1618583D+01 -0.4858482D-13 -0.3261551D+02
 -0.1646374D+01 -0.4871183D-13 -0.3261681D+02
  0.0000000D+00  0.0000000D+00 -0.3257755D+02
 -0.2726109D-01 -0.3972885D-13 -0.3257756D+02
 -0.8178357D-01 -0.4003959D-13 -0.3257765D+02
 -0.1363096D+00 -0.4027708D-13 -0.3257782D+02
 -0.1908415D+00 -0.4054009D-13 -0.3257808D+02
 -0.2453818D+00 -0.4087403D-13 -0.3257843D+02
 -0.2999327D+00 -0.4108661D-13 -0.3257887D+02
 -0.3544966D+00 -0.4140585D-13 -0.3257939D+02
 -0.4090759D+00 -0.4167309D-13 -0.3258000D+02
 -0.4636731D+00 -0.4193427D-13 -0.3258069D+02
 -0.5182904D+00 -0.4220874D-13 -0.3258148D+02
 -0.5729302D+00 -0.4255094D-13 -0.3258235D+02
 -0.6275950D+00 -0.4281177D-13 -0.3258331D+02
 -0.6822871D+00 -0.4309841D-13 -0.3258435D+02
 -0.7370089D+00 -0.4342054D-13 -0.3258549D+02
 -0.7917629D+00 -0.4371927D-13 -0.3258671D+02
 -0.8465514D+00 -0.4401463D-13 -0.3258801D+02
 -0.9013769D+00 -0.4438520D-13 -0.3258941D+02
 -0.9562417D+00 -0.4458941D-13 -0.3259089D+02
 -0.1011148D+01 -0.4490995D-13 -0.3259246D+02
 -0.1066099D+01 -0.4527108D-13 -0.3259412D+02
 -0.1121097D+01 -0.4557131D-13 -0.3259586D+02
 -0.1176143D+01 -0.4586114D-13 -0.3259770D+02
 -0.1231242D+01 -0.4623329D-13 -0.3259962D+02
 -0.1286394D+01 -0.4652742D-13 -0.3260162D+02
 -0.1341603D+01 -0.4684497D-13 -0.3260372D+02
 -0.1396871D+01 -0.4719437D-13 -0.3260590D+02
 -0.1452200D+01 -0.4751500D-13 -0.3260817D+02
 -0.1507594D+01 -0.4790403D-13 -0.3261053D+02
 -0.1563054D+01 -0.4823004D-13 -0.3261298D+02
 -0.1618583D+01 -0.4858482D-13 -0.3261551D+02
 -0.1646374D+01 -0.4871183D-13 -0.3261681D+02
  0.0000000D+00  0.0000000D+00 -0.3257755D+02
 -0.2726109D-01 -0.3972885D-13 -0.3257756D+02
 -0.8178357D-01 -0.4003959D-13 -0.3257765D+02
 -0.1363096D+00 -0.4027708D-13 -0.3257782D+02
 -0.1908415D+00 -0.4054009D-13 -0.3257808D+02
 -0.2453818D+00 -0.4087403D-13 -0.3257843D+02
 -0.2999327D+00 -0.4108661D-13 -0.3257887D+02
 -0.3544966D+00 -0.4140585D-13 -0.3257939D+02
 -0.4090759D+00 -0.4167309D-13 -0.3258000D+02
 -0.4636731D+00 -0.4193427D-13 -0.3258069D+02
 -0.5182904D+00 -0.4220874D-13 -0.3258148D+02
 -0.5729302D+00 -0.4255094D-13 -0.3258235D+02
 -0.6275950D+00 -0.4281177D-13 -0.3258331D+02
 -0.6822871D+00 -0.4309841D-13 -0.3258435D+02
 -0.7370089D+00 -0.4342054D-13 -0.3258549D+02
 -0.7917629D+00 -0.4371927D-13 -0.3258671D+02
 -0.8465514D+00 -0.4401463D-13 -0.3258801D+02
 -0.9013769D+00 -0.4438520D-13 -0.3258941D+02
 -0.9562417D+00 -0.4458941D-13 -0.3259089D+02
 -0.1011148D+01 -0.4490995D-13 -0.3259246D+02
 -0.1066099D+01 -0.4527108D-13 -0.3259412D+02
 -0.1121097D+01 -0.4557131D-13 -0.3259586D+02
 -0.1176143D+01 -0.4586114D-13 -0.3259770D+02
 -0.1231242D+01 -0.4623329D-13 -0.3259962D+02
 -0.1286394D+01 -0.4652742D-13 -0.3260162D+02
 -0.1341603D+01 -0.4684497D-13 -0.3260372D+02
 -0.1396871D+01 -0.4719437D-13 -0.3260590D+02
 -0.1452200D+01 -0.4751500D-13 -0.3260817D+02
 -0.1507594D+01 -0.4790403D-13 -0.3261053D+02
 -0.1563054D+01 -0.4823004D-13 -0.3261298D+02
 -0.1618583D+01 -0.4858482D-13 -0.3261551D+02
 -0.1646374D+01 -0.4871183D-13 -0.3261681D+02
  0.0000000D+00  0.0000000D+00 -0.3257755D+02
 -0.2726109D-01 -0.3972885D-13 -0.3257756D+02
 -0.8178357D-01 -0.4003959D-13 -0.3257765D+02
 -0.1363096D+00 -0.4027708D-13 -0.3257782D+02
 -0.1908415D+00 -0.4054009D-13 -0.3257808D+02
 -0.2453818D+00 -0.4087403D-13 -0.3257843D+02
 -0.2999327D+00 -0.4108661D-13 -0.3257887D+02
 -0.3544966D+00 -0.4140585D-13 -0.3257939D+02
 -0.4090759D+00 -0.4167309D-13 -0.3258000D+02
 -0.4636731D+00 -0.4193427D-13 -0.3258069D+02
 -0.5182904D+00 -0.4220874D-13 -0.3258148D+02
 -0.5729302D+00 -0.4255094D-13 -0.3258235D+02
 -0.6275950D+00 -0.4281177D-13 -0.3258331D+02
 -0.6822871D+00 -0.4309841D-13 -0.3258435D+02
 -0.7370089D+00 -0.4342054D-13 -0.3258549D+02
 -0.7917629D+00 -0.4371927D-13 -0.3258671D+02
 -0.8465514D+00 -0.4401463D-13 -0.3258801D+02
 -0.9013769D+00 -0.4438520D-13 -0.3258941D+02
 -0.9562417D+00 -0.4458941D-13 -0.3259089D+02
 -0.1011148D+01 -0.4490995D-13 -0.3259246D+02
 -0.1066099D+01 -0.4527108D-13 -0.3259412D+02
 -0.1121097D+01 -0.4557131D-13 -0.3259586D+02
 -0.1176143D+01 -0.4586114D-13 -0.3259770D+02
 -0.1231242D+01 -0.4623329D-13 -0.3259962D+02
 -0.1286394D+01 -0.4652742D-13 -0.3260162D+02
 -0.1341603D+01 -0.4684497D-13 -0.3260372D+02
 -0.1396871D+01 -0.4719437D-13 -0.3260590D+02
 -0.1452200D+01 -0.4751500D-13 -0.3260817D+02
 -0.1507594D+01 -0.4790403D-13 -0.3261053D+02
 -0.1563054D+01 -0.4823004D-13 -0.3261298D+02
 -0.1618583D+01 -0.4858482D-13 -0.3261551D+02
 -0.1646374D+01 -0.4871183D-13 -0.3261681D+02
  0.0000000D+00  0.0000000D+00 -0.3256392D+02
 -0.2726652D-01 -0.3975441D-13 -0.3256393D+02
 -0.8179986D-01 -0.4001893D-13 -0.3256401D+02
 -0.1363367D+00 -0.4029649D-13 -0.3256419D+02
 -0.1908796D+00 -0.4054639D-13 -0.3256445D+02
 -0.2454307D+00 -0.4085264D-13 -0.3256479D+02
 -0.2999924D+00 -0.4104190D-13 -0.3256523D+02
 -0.3545672D+00 -0.4140396D-13 -0.3256575D+02
 -0.4091574D+00 -0.4174924D-13 -0.3256636D+02
 -0.4637654D+00 -0.4195108D-13 -0.3256705D+02
 -0.5183936D+00 -0.4225465D-13 -0.3256783D+02
 -0.5730443D+00 -0.4253424D-13 -0.3256870D+02
 -0.6277199D+00 -0.4283123D-13 -0.3256965D+02
 -0.6824229D+00 -0.4313851D-13 -0.3257069D+02
 -0.7371557D+00 -0.4338080D-13 -0.3257182D+02
 -0.7919205D+00 -0.4370243D-13 -0.3257303D+02
 -0.8467199D+00 -0.4404093D-13 -0.3257434D+02
 -0.9015563D+00 -0.4430682D-13 -0.3257572D+02
 -0.9564320D+00 -0.4467686D-13 -0.3257720D+02
 -0.1011350D+01 -0.4495092D-13 -0.3257876D+02
 -0.1066311D+01 -0.4526297D-13 -0.3258041D+02
 -0.1121320D+01 -0.4557178D-13 -0.3258215D+02
 -0.1176377D+01 -0.4589258D-13 -0.3258397D+02
 -0.1231487D+01 -0.4626219D-13 -0.3258588D+02
 -0.1286650D+01 -0.4652427D-13 -0.3258788D+02
 -0.1341870D+01 -0.4692137D-13 -0.3258997D+02
 -0.1397148D+01 -0.4722623D-13 -0.3259214D+02
 -0.1452489D+01 -0.4752113D-13 -0.3259440D+02
 -0.1507893D+01 -0.4791321D-13 -0.3259675D+02
 -0.1563364D+01 -0.4822075D-13 -0.3259918D+02
 -0.1618904D+01 -0.4852184D-13 -0.3260171D+02
 -0.1646701D+01 -0.4880189D-13 -0.3260300D+02
  0.0000000D+00  0.0000000D+00 -0.3256392D+02
 -0.2726652D-01 -0.3975441D-13 -0.3256393D+02
 -0.8179986D-01 -0.4001893D-13 -0.3256401D+02
 -0.1363367D+00 -0.4029649D-13 -0.3256419D+02
 -0.1908796D+00 -0.4054639D-13 -0.3256445D+02
 -0.2454307D+00 -0.4085264D-13 -0.3256479D+02
 -0.2999924D+00 -0.4104190D-13 -0.3256523D+02
 -0.3545672D+00 -0.4140396D-13 -0.3256575D+02
 -0.4091574D+00 -0.4174924D-13 -0.3256636D+02
 -0.4637654D+00 -0.4195108D-13 -0.3256705D+02
 -0.5183936D+00 -0.4225465D-13 -0.3256783D+02
 -0.5730443D+00 -0.4253424D-13 -0.3256870D+02
 -0.6277199D+00 -0.4283123D-13 -0.3256965D+02
 -0.6824229D+00 -0.4313851D-13 -0.3257069D+02
 -0.7371557D+00 -0.4338080D-13 -0.3257182D+02
 -0.7919205D+00 -0.4370243D-13 -0.3257303D+02
 -0.8467199D+00 -0.4404093D-13 -0.3257434D+02
 -0.9015563D+00 -0.4430682D-13 -0.3257572D+02
 -0.9564320D+00 -0.4467686D-13 -0.3257720D+02
 -0.1011350D+01 -0.4495092D-13 -0.3257876D+02
 -0.1066311D+01 -0.4526297D-13 -0.3258041D+02
 -0.1121320D+01 -0.4557178D-13 -0.3258215D+02
 -0.1176377D+01 -0.4589258D-13 -0.3258397D+02
 -0.1231487D+01 -0.4626219D-13 -0.3258588D+02
 -0.1286650D+01 -0.4652427D-13 -0.3258788D+02
 -0.1341870D+01 -0.4692137D-13 -0.3258997D+02
 -0.1397148D+01 -0.4722623D-13 -0.3259214D+02
 -0.1452489D+01 -0.4752113D-13 -0.3259440D+02
 -0.1507893D+01 -0.4791321D-13 -0.3259675D+02
 -0.1563364D+01 -0.4822075D-13 -0.3259918D+02
 -0.1618904D+01 -0.4852184D-13 -0.3260171D+02
 -0.1646701D+01 -0.4880189D-13 -0.3260300D+02
  0.0000000D+00  0.0000000D+00 -0.3256392D+02
 -0.2726652D-01 -0.3975441D-13 -0.3256393D+02
 -0.8179986D-01 -0.4001893D-13 -0.3256401D+02
 -0.1363367D+00 -0.4029649D-13 -0.3256419D+02
 -0.1908796D+00 -0.4054639D-13 -0.3256445D+02
 -0.2454307D+00 -0.4085264D-13 -0.3256479D+02
 -0.2999924D+00 -0.4104190D-13 -0.3256523D+02
 -0.3545672D+00 -0.4140396D-13 -0.3256575D+02
 -0.4091574D+00 -0.4174924D-13 -0.3256636D+02
 -0.4637654D+00 -0.4195108D-13 -0.3256705D+02
 -0.5183936D+00 -0.4225465D-13 -0.3256783D+02
 -0.5730443D+00 -0.4253424D-13 -0.3256870D+02
 -0.6277199D+00 -0.4283123D-13 -0.3256965D+02
 -0.6824229D+00 -0.4313851D-13 -0.3257069D+02
 -0.7371557D+00 -0.4338080D-13 -0.3257182D+02
 -0.7919205D+00 -0.4370243D-13 -0.3257303D+02
 -0.8467199D+00 -0.4404093D-13 -0.3257434D+02
 -0.9015563D+00 -0.4430682D-13 -0.3257572D+02
 -0.9564320D+00 -0.4467686D-13 -0.3257720D+02
 -0.1011350D+01 -0.4495092D-13 -0.3257876D+02
 -0.1066311D+01 -0.4526297D-13 -0.3258041D+02
 -0.1121320D+01 -0.4557178D-13 -0.3258215D+02
 -0.1176377D+01 -0.4589258D-13 -0.3258397D+02
 -0.1231487D+01 -0.4626219D-13 -0.3258588D+02
 -0.1286650D+01 -0.4652427D-13 -0.3258788D+02
 -0.1341870D+01 -0.4692137D-13 -0.3258997D+02
 -0.1397148D+01 -0.4722623D-13 -0.3259214D+02
 -0.1452489D+01 -0.4752113D-13 -0.3259440D+02
 -0.1507893D+01 -0.4791321D-13 -0.3259675D+02
 -0.1563364D+01 -0.4822075D-13 -0.3259918D+02
 -0.1618904D+01 -0.4852184D-13 -0.3260171D+02
 -0.1646701D+01 -0.4880189D-13 -0.3260300D+02
  0.0000000D+00  0.0000000D+00 -0.3256392D+02
 -0.2726652D-01 -0.3975441D-13 -0.3256393D+02
 -0.8179986D-01 -0.4001893D-13 -0.3256401D+02
 -0.1363367D+00 -0.4029649D-13 -0.3256419D+02
 -0.1908796D+00 -0.4054639D-13 -0.3256445D+02
 -0.2454307D+00 -0.4085264D-13 -0.3256479D+02
 -0.2999924D+00 -0.4104190D-13 -0.3256523D+02
 -0.3545672D+00 -0.4140396D-13 -0.3256575D+02
 -0.4091574D+00 -0.4174924D-13 -0.3256636D+02
 -0.4637654D+00 -0.4195108D-13 -0.3256705D+02
 -0.5183936D+00 -0.4225465D-13 -0.3256783D+02
 -0.5730443D+00 -0.4253424D-13 -0.3256870D+02
 -0.6277199D+00 -0.4283123D-13 -0.3256965D+02
 -0.6824229D+00 -0.4313851D-13 -0.3257069D+02
 -0.7371557D+00 -0.4338080D-13 -0.3257182D+02
 -0.7919205D+00 -0.4370243D-13 -0.3257303D+02
 -0.8467199D+00 -0.4404093D-13 -0.3257434D+02
 -0.9015563D+00 -0.4430682D-13 -0.3257572D+02
 -0.9564320D+00 -0.4467686D-13 -0.3257720D+02
 -0.1011350D+01 -0.4495092D-13 -0.3257876D+02
 -0.1066311D+01 -0.4526297D-13 -0.3258041D+02
 -0.1121320D+01 -0.4557178D-13 -0.3258215D+02
 -0.1176377D+01 -0.4589258D-13 -0.3258397D+02
 -0.1231487D+01 -0.4626219D-13 -0.3258588D+02
 -0.1286650D+01 -0.4652427D-13 -0.3258788D+02
 -0.1341870D+01 -0.4692137D-13 -0.3258997D+02
 -0.1397148D+01 -0.4722623D-13 -0.3259214D+02
 -0.1452489D+01 -0.4752113D-13 -0.3259440D+02
 -0.1507893D+01 -0.4791321D-13 -0.3259675D+02
 -0.1563364D+01 -0.4822075D-13 -0.3259918D+02
 -0.1618904D+01 -0.4852184D-13 -0.3260171D+02
 -0.1646701D+01 -0.4880189D-13 -0.3260300D+02
  0.0000000D+00  0.0000000D+00 -0.3256392D+02
 -0.2726652D-01 -0.3975441D-13 -0.3256393D+02
 -0.8179986D-01 -0.4001893D-13 -0.3256401D+02
 -0.1363367D+00 -0.4029649D-13 -0.3256419D+02
 -0.1908796D+00 -0.4054639D-13 -0.3256445D+02
 -0.2454307D+00 -0.4085264D-13 -0.3256479D+02
 -0.2999924D+00 -0.4104190D-13 -0.3256523D+02
 -0.3545672D+00 -0.4140396D-13 -0.3256575D+02
 -0.4091574D+00 -0.4174924D-13 -0.3256636D+02
 -0.4637654D+00 -0.4195108D-13 -0.3256705D+02
 -0.5183936D+00 -0.4225465D-13 -0.3256783D+02
 -0.5730443D+00 -0.4253424D-13 -0.3256870D+02
 -0.6277199D+00 -0.4283123D-13 -0.3256965D+02
 -0.6824229D+00 -0.4313851D-13 -0.3257069D+02
 -0.7371557D+00 -0.4338080D-13 -0.3257182D+02
 -0.7919205D+00 -0.4370243D-13 -0.3257303D+02
 -0.8467199D+00 -0.4404093D-13 -0.3257434D+02
 -0.9015563D+00 -0.4430682D-13 -0.3257572D+02
 -0.9564320D+00 -0.4467686D-13 -0.3257720D+02
 -0.1011350D+01 -0.4495092D-13 -0.3257876D+02
 -0.1066311D+01 -0.4526297D-13 -0.3258041D+02
 -0.1121320D+01 -0.4557178D-13 -0.3258215D+02
 -0.1176377D+01 -0.4589258D-13 -0.3258397D+02
 -0.1231487D+01 -0.4626219D-13 -0.3258588D+02
 -0.1286650D+01 -0.4652427D-13 -0.3258788D+02
 -0.1341870D+01 -0.4692137D-13 -0.3258997D+02
 -0.1397148D+01 -0.4722623D-13 -0.3259214D+02
 -0.1452489D+01 -0.4752113D-13 -0.3259440D+02
 -0.1507893D+01 -0.4791321D-13 -0.3259675D+02
 -0.1563364D+01 -0.4822075D-13 -0.3259918D+02
 -0.1618904D+01 -0.4852184D-13 -0.3260171D+02
 -0.1646701D+01 -0.4880189D-13 -0.3260300D+02
  0.0000000D+00  0.0000000D+00 -0.3256392D+02
 -0.2726652D-01 -0.3975441D-13 -0.3256393D+02
 -0.8179986D-01 -0.4001893D-13 -0.3256401D+02
 -0.1363367D+00 -0.4029649D-13 -0.3256419D+02
 -0.1908796D+00 -0.4054639D-13 -0.3256445D+02
 -0.2454307D+00 -0.4085264D-13 -0.3256479D+02
 -0.2999924D+00 -0.4104190D-13 -0.3256523D+02
 -0.3545672D+00 -0.4140396D-13 -0.3256575D+02
 -0.4091574D+00 -0.4174924D-13 -0.3256636D+02
 -0.4637654D+00 -0.4195108D-13 -0.3256705D+02
 -0.5183936D+00 -0.4225465D-13 -0.3256783D+02
 -0.5730443D+00 -0.4253424D-13 -0.3256870D+02
 -0.6277199D+00 -0.4283123D-13 -0.3256965D+02
 -0.6824229D+00 -0.4313851D-13 -0.3257069D+02
 -0.7371557D+00 -0.4338080D-13 -0.3257182D+02
 -0.7919205D+00 -0.4370243D-13 -0.3257303D+02
 -0.8467199D+00 -0.4404093D-13 -0.3257434D+02
 -0.9015563D+00 -0.4430682D-13 -0.3257572D+02
 -0.9564320D+00 -0.4467686D-13 -0.3257720D+02
 -0.1011350D+01 -0.4495092D-13 -0.3257876D+02
 -0.1066311D+01 -0.4526297D-13 -0.3258041D+02
 -0.1121320D+01 -0.4557178D-13 -0.3258215D+02
 -0.1176377D+01 -0.4589258D-13 -0.3258397D+02
 -0.1231487D+01 -0.4626219D-13 -0.3258588D+02
 -0.1286650D+01 -0.4652427D-13 -0.3258788D+02
 -0.1341870D+01 -0.4692137D-13 -0.3258997D+02
 -0.1397148D+01 -0.4722623D-13 -0.3259214D+02
 -0.1452489D+01 -0.4752113D-13 -0.3259440D+02
 -0.1507893D+01 -0.4791321D-13 -0.3259675D+02
 -0.1563364D+01 -0.4822075D-13 -0.3259918D+02
 -0.1618904D+01 -0.4852184D-13 -0.3260171D+02
 -0.1646701D+01 -0.4880189D-13 -0.3260300D+02
  0.0000000D+00  0.0000000D+00 -0.3256392D+02
 -0.2726652D-01 -0.3975441D-13 -0.3256393D+02
 -0.8179986D-01 -0.4001893D-13 -0.3256401D+02
 -0.1363367D+00 -0.4029649D-13 -0.3256419D+02
 -0.1908796D+00 -0.4054639D-13 -0.3256445D+02
 -0.2454307D+00 -0.4085264D-13 -0.3256479D+02
 -0.2999924D+00 -0.4104190D-13 -0.3256523D+02
 -0.3545672D+00 -0.4140396D-13 -0.3256575D+02
 -0.4091574D+00 -0.4174924D-13 -0.3256636D+02
 -0.4637654D+00 -0.4195108D-13 -0.3256705D+02
 -0.5183936D+00 -0.4225465D-13 -0.3256783D+02
 -0.5730443D+00 -0.4253424D-13 -0.3256870D+02
 -0.6277199D+00 -0.4283123D-13 -0.3256965D+02
 -0.6824229D+00 -0.4313851D-13 -0.3257069D+02
 -0.7371557D+00 -0.4338080D-13 -0.3257182D+02
 -0.7919205D+00 -0.4370243D-13 -0.3257303D+02
 -0.8467199D+00 -0.4404093D-13 -0.3257434D+02
 -0.9015563D+00 -0.4430682D-13 -0.3257572D+02
 -0.9564320D+00 -0.4467686D-13 -0.3257720D+02
 -0.1011350D+01 -0.4495092D-13 -0.3257876D+02
 -0.1066311D+01 -0.4526297D-13 -0.3258041D+02
 -0.1121320D+01 -0.4557178D-13 -0.3258215D+02
 -0.1176377D+01 -0.4589258D-13 -0.3258397D+02
 -0.1231487D+01 -0.4626219D-13 -0.3258588D+02
 -0.1286650D+01 -0.4652427D-13 -0.3258788D+02
 -0.1341870D+01 -0.4692137D-13 -0.3258997D+02
 -0.1397148D+01 -0.4722623D-13 -0.3259214D+02
 -0.1452489D+01 -0.4752113D-13 -0.3259440D+02
 -0.1507893D+01 -0.4791321D-13 -0.3259675D+02
 -0.1563364D+01 -0.4822075D-13 -0.3259918D+02
 -0.1618904D+01 -0.4852184D-13 -0.3260171D+02
 -0.1646701D+01 -0.4880189D-13 -0.3260300D+02
  0.0000000D+00  0.0000000D+00 -0.3256392D+02
 -0.2726652D-01 -0.3975441D-13 -0.3256393D+02
 -0.8179986D-01 -0.4001893D-13 -0.3256401D+02
 -0.1363367D+00 -0.4029649D-13 -0.3256419D+02
 -0.1908796D+00 -0.4054639D-13 -0.3256445D+02
 -0.2454307D+00 -0.4085264D-13 -0.3256479D+02
 -0.2999924D+00 -0.4104190D-13 -0.3256523D+02
 -0.3545672D+00 -0.4140396D-13 -0.3256575D+02
 -0.4091574D+00 -0.4174924D-13 -0.3256636D+02
 -0.4637654D+00 -0.4195108D-13 -0.3256705D+02
 -0.5183936D+00 -0.4225465D-13 -0.3256783D+02
 -0.5730443D+00 -0.4253424D-13 -0.3256870D+02
 -0.6277199D+00 -0.4283123D-13 -0.3256965D+02
 -0.6824229D+00 -0.4313851D-13 -0.3257069D+02
 -0.7371557D+00 -0.4338080D-13 -0.3257182D+02
 -0.7919205D+00 -0.4370243D-13 -0.3257303D+02
 -0.8467199D+00 -0.4404093D-13 -0.3257434D+02
 -0.9015563D+00 -0.4430682D-13 -0.3257572D+02
 -0.9564320D+00 -0.4467686D-13 -0.3257720D+02
 -0.1011350D+01 -0.4495092D-13 -0.3257876D+02
 -0.1066311D+01 -0.4526297D-13 -0.3258041D+02
 -0.1121320D+01 -0.4557178D-13 -0.3258215D+02
 -0.1176377D+01 -0.4589258D-13 -0.3258397D+02
 -0.1231487D+01 -0.4626219D-13 -0.3258588D+02
 -0.1286650D+01 -0.4652427D-13 -0.3258788D+02
 -0.1341870D+01 -0.4692137D-13 -0.3258997D+02
 -0.1397148D+01 -0.4722623D-13 -0.3259214D+02
 -0.1452489D+01 -0.4752113D-13 -0.3259440D+02
 -0.1507893D+01 -0.4791321D-13 -0.3259675D+02
 -0.1563364D+01 -0.4822075D-13 -0.3259918D+02
 -0.1618904D+01 -0.4852184D-13 -0.3260171D+02
 -0.1646701D+01 -0.4880189D-13 -0.3260300D+02
  0.0000000D+00  0.0000000D+00 -0.3256392D+02
 -0.2726652D-01 -0.3975441D-13 -0.3256393D+02
 -0.8179986D-01 -0.4001893D-13 -0.3256401D+02
 -0.1363367D+00 -0.4029649D-13 -0.3256419D+02
 -0.1908796D+00 -0.4054639D-13 -0.3256445D+02
 -0.2454307D+00 -0.4085264D-13 -0.3256479D+02
 -0.2999924D+00 -0.4104190D-13 -0.3256523D+02
 -0.3545672D+00 -0.4140396D-13 -0.3256575D+02
 -0.4091574D+00 -0.4174924D-13 -0.3256636D+02
 -0.4637654D+00 -0.4195108D-13 -0.3256705D+02
 -0.5183936D+00 -0.4225465D-13 -0.3256783D+02
 -0.5730443D+00 -0.4253424D-13 -0.3256870D+02
 -0.6277199D+00 -0.4283123D-13 -0.3256965D+02
 -0.6824229D+00 -0.4313851D-13 -0.3257069D+02
 -0.7371557D+00 -0.4338080D-13 -0.3257182D+02
 -0.7919205D+00 -0.4370243D-13 -0.3257303D+02
 -0.8467199D+00 -0.4404093D-13 -0.3257434D+02
 -0.9015563D+00 -0.4430682D-13 -0.3257572D+02
 -0.9564320D+00 -0.4467686D-13 -0.3257720D+02
 -0.1011350D+01 -0.4495092D-13 -0.3257876D+02
 -0.1066311D+01 -0.4526297D-13 -0.3258041D+02
 -0.1121320D+01 -0.4557178D-13 -0.3258215D+02
 -0.1176377D+01 -0.4589258D-13 -0.3258397D+02
 -0.1231487D+01 -0.4626219D-13 -0.3258588D+02
 -0.1286650D+01 -0.4652427D-13 -0.3258788D+02
 -0.1341870D+01 -0.4692137D-13 -0.3258997D+02
 -0.1397148D+01 -0.4722623D-13 -0.3259214D+02
 -0.1452489D+01 -0.4752113D-13 -0.3259440D+02
 -0.1507893D+01 -0.4791321D-13 -0.3259675D+02
 -0.1563364D+01 -0.4822075D-13 -0.3259918D+02
 -0.1618904D+01 -0.4852184D-13 -0.3260171D+02
 -0.1646701D+01 -0.4880189D-13 -0.3260300D+02
  0.0000000D+00  0.0000000D+00 -0.3256392D+02
 -0.2726652D-01 -0.3975441D-13 -0.3256393D+02
 -0.8179986D-01 -0.4001893D-13 -0.3256401D+02
 -0.1363367D+00 -0.4029649D-13 -0.3256419D+02
 -0.1908796D+00 -0.4054639D-13 -0.3256445D+02
 -0.2454307D+00 -0.4085264D-13 -0.3256479D+02
 -0.2999924D+00 -0.4104190D-13 -0.3256523D+02
 -0.3545672D+00 -0.4140396D-13 -0.3256575D+02
 -0.4091574D+00 -0.4174924D-13 -0.3256636D+02
 -0.4637654D+00 -0.4195108D-13 -0.3256705D+02
 -0.5183936D+00 -0.4225465D-13 -0.3256783D+02
 -0.5730443D+00 -0.4253424D-13 -0.3256870D+02
 -0.6277199D+00 -0.4283123D-13 -0.3256965D+02
 -0.6824229D+00 -0.4313851D-13 -0.3257069D+02
 -0.7371557D+00 -0.4338080D-13 -0.3257182D+02
 -0.7919205D+00 -0.4370243D-13 -0.3257303D+02
 -0.8467199D+00 -0.4404093D-13 -0.3257434D+02
 -0.9015563D+00 -0.4430682D-13 -0.3257572D+02
 -0.9564320D+00 -0.4467686D-13 -0.3257720D+02
 -0.1011350D+01 -0.4495092D-13 -0.3257876D+02
 -0.1066311D+01 -0.4526297D-13 -0.3258041D+02
 -0.1121320D+01 -0.4557178D-13 -0.3258215D+02
 -0.1176377D+01 -0.4589258D-13 -0.3258397D+02
 -0.1231487D+01 -0.4626219D-13 -0.3258588D+02
 -0.1286650D+01 -0.4652427D-13 -0.3258788D+02
 -0.1341870D+01 -0.4692137D-13 -0.3258997D+02
 -0.1397148D+01 -0.4722623D-13 -0.3259214D+02
 -0.1452489D+01 -0.4752113D-13 -0.3259440D+02
 -0.1507893D+01 -0.4791321D-13 -0.3259675D+02
 -0.1563364D+01 -0.4822075D-13 -0.3259918D+02
 -0.1618904D+01 -0.4852184D-13 -0.3260171D+02
 -0.1646701D+01 -0.4880189D-13 -0.3260300D+02
  0.0000000D+00  0.0000000D+00 -0.3256392D+02
 -0.2726652D-01 -0.3975441D-13 -0.3256393D+02
 -0.8179986D-01 -0.4001893D-13 -0.3256401D+02
 -0.1363367D+00 -0.4029649D-13 -0.3256419D+02
 -0.1908796D+00 -0.4054639D-13 -0.3256445D+02
 -0.2454307D+00 -0.4085264D-13 -0.3256479D+02
 -0.2999924D+00 -0.4104190D-13 -0.3256523D+02
 -0.3545672D+00 -0.4140396D-13 -0.3256575D+02
 -0.4091574D+00 -0.4174924D-13 -0.3256636D+02
 -0.4637654D+00 -0.4195108D-13 -0.3256705D+02
 -0.5183936D+00 -0.4225465D-13 -0.3256783D+02
 -0.5730443D+00 -0.4253424D-13 -0.3256870D+02
 -0.6277199D+00 -0.4283123D-13 -0.3256965D+02
 -0.6824229D+00 -0.4313851D-13 -0.3257069D+02
 -0.7371557D+00 -0.4338080D-13 -0.3257182D+02
 -0.7919205D+00 -0.4370243D-13 -0.3257303D+02
 -0.8467199D+00 -0.4404093D-13 -0.3257434D+02
 -0.9015563D+00 -0.4430682D-13 -0.3257572D+02
 -0.9564320D+00 -0.4467686D-13 -0.3257720D+02
 -0.1011350D+01 -0.4495092D-13 -0.3257876D+02
 -0.1066311D+01 -0.4526297D-13 -0.3258041D+02
 -0.1121320D+01 -0.4557178D-13 -0.3258215D+02
 -0.1176377D+01 -0.4589258D-13 -0.3258397D+02
 -0.1231487D+01 -0.4626219D-13 -0.3258588D+02
 -0.1286650D+01 -0.4652427D-13 -0.3258788D+02
 -0.1341870D+01 -0.4692137D-13 -0.3258997D+02
 -0.1397148D+01 -0.4722623D-13 -0.3259214D+02
 -0.1452489D+01 -0.4752113D-13 -0.3259440D+02
 -0.1507893D+01 -0.4791321D-13 -0.3259675D+02
 -0.1563364D+01 -0.4822075D-13 -0.3259918D+02
 -0.1618904D+01 -0.4852184D-13 -0.3260171D+02
 -0.1646701D+01 -0.4880189D-13 -0.3260300D+02
  0.0000000D+00  0.0000000D+00 -0.3256392D+02
 -0.2726652D-01 -0.3975441D-13 -0.3256393D+02
 -0.8179986D-01 -0.4001893D-13 -0.3256401D+02
 -0.1363367D+00 -0.4029649D-13 -0.3256419D+02
 -0.1908796D+00 -0.4054639D-13 -0.3256445D+02
 -0.2454307D+00 -0.4085264D-13 -0.3256479D+02
 -0.2999924D+00 -0.4104190D-13 -0.3256523D+02
 -0.3545672D+00 -0.4140396D-13 -0.3256575D+02
 -0.4091574D+00 -0.4174924D-13 -0.3256636D+02
 -0.4637654D+00 -0.4195108D-13 -0.3256705D+02
 -0.5183936D+00 -0.4225465D-13 -0.3256783D+02
 -0.5730443D+00 -0.4253424D-13 -0.3256870D+02
 -0.6277199D+00 -0.4283123D-13 -0.3256965D+02
 -0.6824229D+00 -0.4313851D-13 -0.3257069D+02
 -0.7371557D+00 -0.4338080D-13 -0.3257182D+02
 -0.7919205D+00 -0.4370243D-13 -0.3257303D+02
 -0.8467199D+00 -0.4404093D-13 -0.3257434D+02
 -0.9015563D+00 -0.4430682D-13 -0.3257572D+02
 -0.9564320D+00 -0.4467686D-13 -0.3257720D+02
 -0.1011350D+01 -0.4495092D-13 -0.3257876D+02
 -0.1066311D+01 -0.4526297D-13 -0.3258041D+02
 -0.1121320D+01 -0.4557178D-13 -0.3258215D+02
 -0.1176377D+01 -0.4589258D-13 -0.3258397D+02
 -0.1231487D+01 -0.4626219D-13 -0.3258588D+02
 -0.1286650D+01 -0.4652427D-13 -0.3258788D+02
 -0.1341870D+01 -0.4692137D-13 -0.3258997D+02
 -0.1397148D+01 -0.4722623D-13 -0.3259214D+02
 -0.1452489D+01 -0.4752113D-13 -0.3259440D+02
 -0.1507893D+01 -0.4791321D-13 -0.3259675D+02
 -0.1563364D+01 -0.4822075D-13 -0.3259918D+02
 -0.1618904D+01 -0.4852184D-13 -0.3260171D+02
 -0.1646701D+01 -0.4880189D-13 -0.3260300D+02
  0.0000000D+00  0.0000000D+00 -0.3256392D+02
 -0.2726652D-01 -0.3975441D-13 -0.3256393D+02
 -0.8179986D-01 -0.4001893D-13 -0.3256401D+02
 -0.1363367D+00 -0.4029649D-13 -0.3256419D+02
 -0.1908796D+00 -0.4054639D-13 -0.3256445D+02
 -0.2454307D+00 -0.4085264D-13 -0.3256479D+02
 -0.2999924D+00 -0.4104190D-13 -0.3256523D+02
 -0.3545672D+00 -0.4140396D-13 -0.3256575D+02
 -0.4091574D+00 -0.4174924D-13 -0.3256636D+02
 -0.4637654D+00 -0.4195108D-13 -0.3256705D+02
 -0.5183936D+00 -0.4225465D-13 -0.3256783D+02
 -0.5730443D+00 -0.4253424D-13 -0.3256870D+02
 -0.6277199D+00 -0.4283123D-13 -0.3256965D+02
 -0.6824229D+00 -0.4313851D-13 -0.3257069D+02
 -0.7371557D+00 -0.4338080D-13 -0.3257182D+02
 -0.7919205D+00 -0.4370243D-13 -0.3257303D+02
 -0.8467199D+00 -0.4404093D-13 -0.3257434D+02
 -0.9015563D+00 -0.4430682D-13 -0.3257572D+02
 -0.9564320D+00 -0.4467686D-13 -0.3257720D+02
 -0.1011350D+01 -0.4495092D-13 -0.3257876D+02
 -0.1066311D+01 -0.4526297D-13 -0.3258041D+02
 -0.1121320D+01 -0.4557178D-13 -0.3258215D+02
 -0.1176377D+01 -0.4589258D-13 -0.3258397D+02
 -0.1231487D+01 -0.4626219D-13 -0.3258588D+02
 -0.1286650D+01 -0.4652427D-13 -0.3258788D+02
 -0.1341870D+01 -0.4692137D-13 -0.3258997D+02
 -0.1397148D+01 -0.4722623D-13 -0.3259214D+02
 -0.1452489D+01 -0.4752113D-13 -0.3259440D+02
 -0.1507893D+01 -0.4791321D-13 -0.3259675D+02
 -0.1563364D+01 -0.4822075D-13 -0.3259918D+02
 -0.1618904D+01 -0.4852184D-13 -0.3260171D+02
 -0.1646701D+01 -0.4880189D-13 -0.3260300D+02
  0.0000000D+00  0.0000000D+00 -0.3256392D+02
 -0.2726652D-01 -0.3975441D-13 -0.3256393D+02
 -0.8179986D-01 -0.4001893D-13 -0.3256401D+02
 -0.1363367D+00 -0.4029649D-13 -0.3256419D+02
 -0.1908796D+00 -0.4054639D-13 -0.3256445D+02
 -0.2454307D+00 -0.4085264D-13 -0.3256479D+02
 -0.2999924D+00 -0.4104190D-13 -0.3256523D+02
 -0.3545672D+00 -0.4140396D-13 -0.3256575D+02
 -0.4091574D+00 -0.4174924D-13 -0.3256636D+02
 -0.4637654D+00 -0.4195108D-13 -0.3256705D+02
 -0.5183936D+00 -0.4225465D-13 -0.3256783D+02
 -0.5730443D+00 -0.4253424D-13 -0.3256870D+02
 -0.6277199D+00 -0.4283123D-13 -0.3256965D+02
 -0.6824229D+00 -0.4313851D-13 -0.3257069D+02
 -0.7371557D+00 -0.4338080D-13 -0.3257182D+02
 -0.7919205D+00 -0.4370243D-13 -0.3257303D+02
 -0.8467199D+00 -0.4404093D-13 -0.3257434D+02
 -0.9015563D+00 -0.4430682D-13 -0.3257572D+02
 -0.9564320D+00 -0.4467686D-13 -0.3257720D+02
 -0.1011350D+01 -0.4495092D-13 -0.3257876D+02
 -0.1066311D+01 -0.4526297D-13 -0.3258041D+02
 -0.1121320D+01 -0.4557178D-13 -0.3258215D+02
 -0.1176377D+01 -0.4589258D-13 -0.3258397D+02
 -0.1231487D+01 -0.4626219D-13 -0.3258588D+02
 -0.1286650D+01 -0.4652427D-13 -0.3258788D+02
 -0.1341870D+01 -0.4692137D-13 -0.3258997D+02
 -0.1397148D+01 -0.4722623D-13 -0.3259214D+02
 -0.1452489D+01 -0.4752113D-13 -0.3259440D+02
 -0.1507893D+01 -0.4791321D-13 -0.3259675D+02
 -0.1563364D+01 -0.4822075D-13 -0.3259918D+02
 -0.1618904D+01 -0.4852184D-13 -0.3260171D+02
 -0.1646701D+01 -0.4880189D-13 -0.3260300D+02
  0.0000000D+00  0.0000000D+00 -0.3256392D+02
 -0.2726652D-01 -0.3975441D-13 -0.3256393D+02
 -0.8179986D-01 -0.4001893D-13 -0.3256401D+02
 -0.1363367D+00 -0.4029649D-13 -0.3256419D+02
 -0.1908796D+00 -0.4054639D-13 -0.3256445D+02
 -0.2454307D+00 -0.4085264D-13 -0.3256479D+02
 -0.2999924D+00 -0.4104190D-13 -0.3256523D+02
 -0.3545672D+00 -0.4140396D-13 -0.3256575D+02
 -0.4091574D+00 -0.4174924D-13 -0.3256636D+02
 -0.4637654D+00 -0.4195108D-13 -0.3256705D+02
 -0.5183936D+00 -0.4225465D-13 -0.3256783D+02
 -0.5730443D+00 -0.4253424D-13 -0.3256870D+02
 -0.6277199D+00 -0.4283123D-13 -0.3256965D+02
 -0.6824229D+00 -0.4313851D-13 -0.3257069D+02
 -0.7371557D+00 -0.4338080D-13 -0.3257182D+02
 -0.7919205D+00 -0.4370243D-13 -0.3257303D+02
 -0.8467199D+00 -0.4404093D-13 -0.3257434D+02
 -0.9015563D+00 -0.4430682D-13 -0.3257572D+02
 -0.9564320D+00 -0.4467686D-13 -0.3257720D+02
 -0.1011350D+01 -0.4495092D-13 -0.3257876D+02
 -0.1066311D+01 -0.4526297D-13 -0.3258041D+02
 -0.1121320D+01 -0.4557178D-13 -0.3258215D+02
 -0.1176377D+01 -0.4589258D-13 -0.3258397D+02
 -0.1231487D+01 -0.4626219D-13 -0.3258588D+02
 -0.1286650D+01 -0.4652427D-13 -0.3258788D+02
 -0.1341870D+01 -0.4692137D-13 -0.3258997D+02
 -0.1397148D+01 -0.4722623D-13 -0.3259214D+02
 -0.1452489D+01 -0.4752113D-13 -0.3259440D+02
 -0.1507893D+01 -0.4791321D-13 -0.3259675D+02
 -0.1563364D+01 -0.4822075D-13 -0.3259918D+02
 -0.1618904D+01 -0.4852184D-13 -0.3260171D+02
 -0.1646701D+01 -0.4880189D-13 -0.3260300D+02
  0.0000000D+00  0.0000000D+00 -0.3256392D+02
 -0.2726652D-01 -0.3975441D-13 -0.3256393D+02
 -0.8179986D-01 -0.4001893D-13 -0.3256401D+02
 -0.1363367D+00 -0.4029649D-13 -0.3256419D+02
 -0.1908796D+00 -0.4054639D-13 -0.3256445D+02
 -0.2454307D+00 -0.4085264D-13 -0.3256479D+02
 -0.2999924D+00 -0.4104190D-13 -0.3256523D+02
 -0.3545672D+00 -0.4140396D-13 -0.3256575D+02
 -0.4091574D+00 -0.4174924D-13 -0.3256636D+02
 -0.4637654D+00 -0.4195108D-13 -0.3256705D+02
 -0.5183936D+00 -0.4225465D-13 -0.3256783D+02
 -0.5730443D+00 -0.4253424D-13 -0.3256870D+02
 -0.6277199D+00 -0.4283123D-13 -0.3256965D+02
 -0.6824229D+00 -0.4313851D-13 -0.3257069D+02
 -0.7371557D+00 -0.4338080D-13 -0.3257182D+02
 -0.7919205D+00 -0.4370243D-13 -0.3257303D+02
 -0.8467199D+00 -0.4404093D-13 -0.3257434D+02
 -0.9015563D+00 -0.4430682D-13 -0.3257572D+02
 -0.9564320D+00 -0.4467686D-13 -0.3257720D+02
 -0.1011350D+01 -0.4495092D-13 -0.3257876D+02
 -0.1066311D+01 -0.4526297D-13 -0.3258041D+02
 -0.1121320D+01 -0.4557178D-13 -0.3258215D+02
 -0.1176377D+01 -0.4589258D-13 -0.3258397D+02
 -0.1231487D+01 -0.4626219D-13 -0.3258588D+02
 -0.1286650D+01 -0.4652427D-13 -0.3258788D+02
 -0.1341870D+01 -0.4692137D-13 -0.3258997D+02
 -0.1397148D+01 -0.4722623D-13 -0.3259214D+02
 -0.1452489D+01 -0.4752113D-13 -0.3259440D+02
 -0.1507893D+01 -0.4791321D-13 -0.3259675D+02
 -0.1563364D+01 -0.4822075D-13 -0.3259918D+02
 -0.1618904D+01 -0.4852184D-13 -0.3260171D+02
 -0.1646701D+01 -0.4880189D-13 -0.3260300D+02
  0.0000000D+00  0.0000000D+00 -0.3256392D+02
 -0.2726652D-01 -0.3975441D-13 -0.3256393D+02
 -0.8179986D-01 -0.4001893D-13 -0.3256401D+02
 -0.1363367D+00 -0.4029649D-13 -0.3256419D+02
 -0.1908796D+00 -0.4054639D-13 -0.3256445D+02
 -0.2454307D+00 -0.4085264D-13 -0.3256479D+02
 -0.2999924D+00 -0.4104190D-13 -0.3256523D+02
 -0.3545672D+00 -0.4140396D-13 -0.3256575D+02
 -0.4091574D+00 -0.4174924D-13 -0.3256636D+02
 -0.4637654D+00 -0.4195108D-13 -0.3256705D+02
 -0.5183936D+00 -0.4225465D-13 -0.3256783D+02
 -0.5730443D+00 -0.4253424D-13 -0.3256870D+02
 -0.6277199D+00 -0.4283123D-13 -0.3256965D+02
 -0.6824229D+00 -0.4313851D-13 -0.3257069D+02
 -0.7371557D+00 -0.4338080D-13 -0.3257182D+02
 -0.7919205D+00 -0.4370243D-13 -0.3257303D+02
 -0.8467199D+00 -0.4404093D-13 -0.3257434D+02
 -0.9015563D+00 -0.4430682D-13 -0.3257572D+02
 -0.9564320D+00 -0.4467686D-13 -0.3257720D+02
 -0.1011350D+01 -0.4495092D-13 -0.3257876D+02
 -0.1066311D+01 -0.4526297D-13 -0.3258041D+02
 -0.1121320D+01 -0.4557178D-13 -0.3258215D+02
 -0.1176377D+01 -0.4589258D-13 -0.3258397D+02
 -0.1231487D+01 -0.4626219D-13 -0.3258588D+02
 -0.1286650D+01 -0.4652427D-13 -0.3258788D+02
 -0.1341870D+01 -0.4692137D-13 -0.3258997D+02
 -0.1397148D+01 -0.4722623D-13 -0.3259214D+02
 -0.1452489D+01 -0.4752113D-13 -0.3259440D+02
 -0.1507893D+01 -0.4791321D-13 -0.3259675D+02
 -0.1563364D+01 -0.4822075D-13 -0.3259918D+02
 -0.1618904D+01 -0.4852184D-13 -0.3260171D+02
 -0.1646701D+01 -0.4880189D-13 -0.3260300D+02
  0.0000000D+00  0.0000000D+00 -0.3256392D+02
 -0.2726652D-01 -0.3975441D-13 -0.3256393D+02
 -0.8179986D-01 -0.4001893D-13 -0.3256401D+02
 -0.1363367D+00 -0.4029649D-13 -0.3256419D+02
 -0.1908796D+00 -0.4054639D-13 -0.3256445D+02
 -0.2454307D+00 -0.4085264D-13 -0.3256479D+02
 -0.2999924D+00 -0.4104190D-13 -0.3256523D+02
 -0.3545672D+00 -0.4140396D-13 -0.3256575D+02
 -0.4091574D+00 -0.4174924D-13 -0.3256636D+02
 -0.4637654D+00 -0.4195108D-13 -0.3256705D+02
 -0.5183936D+00 -0.4225465D-13 -0.3256783D+02
 -0.5730443D+00 -0.4253424D-13 -0.3256870D+02
 -0.6277199D+00 -0.4283123D-13 -0.3256965D+02
 -0.6824229D+00 -0.4313851D-13 -0.3257069D+02
 -0.7371557D+00 -0.4338080D-13 -0.3257182D+02
 -0.7919205D+00 -0.4370243D-13 -0.3257303D+02
 -0.8467199D+00 -0.4404093D-13 -0.3257434D+02
 -0.9015563D+00 -0.4430682D-13 -0.3257572D+02
 -0.9564320D+00 -0.4467686D-13 -0.3257720D+02
 -0.1011350D+01 -0.4495092D-13 -0.3257876D+02
 -0.1066311D+01 -0.4526297D-13 -0.3258041D+02
 -0.1121320D+01 -0.4557178D-13 -0.3258215D+02
 -0.1176377D+01 -0.4589258D-13 -0.3258397D+02
 -0.1231487D+01 -0.4626219D-13 -0.3258588D+02
 -0.1286650D+01 -0.4652427D-13 -0.3258788D+02
 -0.1341870D+01 -0.4692137D-13 -0.3258997D+02
 -0.1397148D+01 -0.4722623D-13 -0.3259214D+02
 -0.1452489D+01 -0.4752113D-13 -0.3259440D+02
 -0.1507893D+01 -0.4791321D-13 -0.3259675D+02
 -0.1563364D+01 -0.4822075D-13 -0.3259918D+02
 -0.1618904D+01 -0.4852184D-13 -0.3260171D+02
 -0.1646701D+01 -0.4880189D-13 -0.3260300D+02
  0.0000000D+00  0.0000000D+00 -0.3256392D+02
 -0.2726652D-01 -0.3975441D-13 -0.3256393D+02
 -0.8179986D-01 -0.4001893D-13 -0.3256401D+02
 -0.1363367D+00 -0.4029649D-13 -0.3256419D+02
 -0.1908796D+00 -0.4054639D-13 -0.3256445D+02
 -0.2454307D+00 -0.4085264D-13 -0.3256479D+02
 -0.2999924D+00 -0.4104190D-13 -0.3256523D+02
 -0.3545672D+00 -0.4140396D-13 -0.3256575D+02
 -0.4091574D+00 -0.4174924D-13 -0.3256636D+02
 -0.4637654D+00 -0.4195108D-13 -0.3256705D+02
 -0.5183936D+00 -0.4225465D-13 -0.3256783D+02
 -0.5730443D+00 -0.4253424D-13 -0.3256870D+02
 -0.6277199D+00 -0.4283123D-13 -0.3256965D+02
 -0.6824229D+00 -0.4313851D-13 -0.3257069D+02
 -0.7371557D+00 -0.4338080D-13 -0.3257182D+02
 -0.7919205D+00 -0.4370243D-13 -0.3257303D+02
 -0.8467199D+00 -0.4404093D-13 -0.3257434D+02
 -0.9015563D+00 -0.4430682D-13 -0.3257572D+02
 -0.9564320D+00 -0.4467686D-13 -0.3257720D+02
 -0.1011350D+01 -0.4495092D-13 -0.3257876D+02
 -0.1066311D+01 -0.4526297D-13 -0.3258041D+02
 -0.1121320D+01 -0.4557178D-13 -0.3258215D+02
 -0.1176377D+01 -0.4589258D-13 -0.3258397D+02
 -0.1231487D+01 -0.4626219D-13 -0.3258588D+02
 -0.1286650D+01 -0.4652427D-13 -0.3258788D+02
 -0.1341870D+01 -0.4692137D-13 -0.3258997D+02
 -0.1397148D+01 -0.4722623D-13 -0.3259214D+02
 -0.1452489D+01 -0.4752113D-13 -0.3259440D+02
 -0.1507893D+01 -0.4791321D-13 -0.3259675D+02
 -0.1563364D+01 -0.4822075D-13 -0.3259918D+02
 -0.1618904D+01 -0.4852184D-13 -0.3260171D+02
 -0.1646701D+01 -0.4880189D-13 -0.3260300D+02
  0.0000000D+00  0.0000000D+00 -0.3256392D+02
 -0.2726652D-01 -0.3975441D-13 -0.3256393D+02
 -0.8179986D-01 -0.4001893D-13 -0.3256401D+02
 -0.1363367D+00 -0.4029649D-13 -0.3256419D+02
 -0.1908796D+00 -0.4054639D-13 -0.3256445D+02
 -0.2454307D+00 -0.4085264D-13 -0.3256479D+02
 -0.2999924D+00 -0.4104190D-13 -0.3256523D+02
 -0.3545672D+00 -0.4140396D-13 -0.3256575D+02
 -0.4091574D+00 -0.4174924D-13 -0.3256636D+02
 -0.4637654D+00 -0.4195108D-13 -0.3256705D+02
 -0.5183936D+00 -0.4225465D-13 -0.3256783D+02
 -0.5730443D+00 -0.4253424D-13 -0.3256870D+02
 -0.6277199D+00 -0.4283123D-13 -0.3256965D+02
 -0.6824229D+00 -0.4313851D-13 -0.3257069D+02
 -0.7371557D+00 -0.4338080D-13 -0.3257182D+02
 -0.7919205D+00 -0.4370243D-13 -0.3257303D+02
 -0.8467199D+00 -0.4404093D-13 -0.3257434D+02
 -0.9015563D+00 -0.4430682D-13 -0.3257572D+02
 -0.9564320D+00 -0.4467686D-13 -0.3257720D+02
 -0.1011350D+01 -0.4495092D-13 -0.3257876D+02
 -0.1066311D+01 -0.4526297D-13 -0.3258041D+02
 -0.1121320D+01 -0.4557178D-13 -0.3258215D+02
 -0.1176377D+01 -0.4589258D-13 -0.3258397D+02
 -0.1231487D+01 -0.4626219D-13 -0.3258588D+02
 -0.1286650D+01 -0.4652427D-13 -0.3258788D+02
 -0.1341870D+01 -0.4692137D-13 -0.3258997D+02
 -0.1397148D+01 -0.4722623D-13 -0.3259214D+02
 -0.1452489D+01 -0.4752113D-13 -0.3259440D+02
 -0.1507893D+01 -0.4791321D-13 -0.3259675D+02
 -0.1563364D+01 -0.4822075D-13 -0.3259918D+02
 -0.1618904D+01 -0.4852184D-13 -0.3260171D+02
 -0.1646701D+01 -0.4880189D-13 -0.3260300D+02
  0.0000000D+00  0.0000000D+00 -0.3256392D+02
 -0.2726652D-01 -0.3975441D-13 -0.3256393D+02
 -0.8179986D-01 -0.4001893D-13 -0.3256401D+02
 -0.1363367D+00 -0.4029649D-13 -0.3256419D+02
 -0.1908796D+00 -0.4054639D-13 -0.3256445D+02
 -0.2454307D+00 -0.4085264D-13 -0.3256479D+02
 -0.2999924D+00 -0.4104190D-13 -0.3256523D+02
 -0.3545672D+00 -0.4140396D-13 -0.3256575D+02
 -0.4091574D+00 -0.4174924D-13 -0.3256636D+02
 -0.4637654D+00 -0.4195108D-13 -0.3256705D+02
 -0.5183936D+00 -0.4225465D-13 -0.3256783D+02
 -0.5730443D+00 -0.4253424D-13 -0.3256870D+02
 -0.6277199D+00 -0.4283123D-13 -0.3256965D+02
 -0.6824229D+00 -0.4313851D-13 -0.3257069D+02
 -0.7371557D+00 -0.4338080D-13 -0.3257182D+02
 -0.7919205D+00 -0.4370243D-13 -0.3257303D+02
 -0.8467199D+00 -0.4404093D-13 -0.3257434D+02
 -0.9015563D+00 -0.4430682D-13 -0.3257572D+02
 -0.9564320D+00 -0.4467686D-13 -0.3257720D+02
 -0.1011350D+01 -0.4495092D-13 -0.3257876D+02
 -0.1066311D+01 -0.4526297D-13 -0.3258041D+02
 -0.1121320D+01 -0.4557178D-13 -0.3258215D+02
 -0.1176377D+01 -0.4589258D-13 -0.3258397D+02
 -0.1231487D+01 -0.4626219D-13 -0.3258588D+02
 -0.1286650D+01 -0.4652427D-13 -0.3258788D+02
 -0.1341870D+01 -0.4692137D-13 -0.3258997D+02
 -0.1397148D+01 -0.4722623D-13 -0.3259214D+02
 -0.1452489D+01 -0.4752113D-13 -0.3259440D+02
 -0.1507893D+01 -0.4791321D-13 -0.3259675D+02
 -0.1563364D+01 -0.4822075D-13 -0.3259918D+02
 -0.1618904D+01 -0.4852184D-13 -0.3260171D+02
 -0.1646701D+01 -0.4880189D-13 -0.3260300D+02
  0.0000000D+00  0.0000000D+00 -0.3256392D+02
 -0.2726652D-01 -0.3975441D-13 -0.3256393D+02
 -0.8179986D-01 -0.4001893D-13 -0.3256401D+02
 -0.1363367D+00 -0.4029649D-13 -0.3256419D+02
 -0.1908796D+00 -0.4054639D-13 -0.3256445D+02
 -0.2454307D+00 -0.4085264D-13 -0.3256479D+02
 -0.2999924D+00 -0.4104190D-13 -0.3256523D+02
 -0.3545672D+00 -0.4140396D-13 -0.3256575D+02
 -0.4091574D+00 -0.4174924D-13 -0.3256636D+02
 -0.4637654D+00 -0.4195108D-13 -0.3256705D+02
 -0.5183936D+00 -0.4225465D-13 -0.3256783D+02
 -0.5730443D+00 -0.4253424D-13 -0.3256870D+02
 -0.6277199D+00 -0.4283123D-13 -0.3256965D+02
 -0.6824229D+00 -0.4313851D-13 -0.3257069D+02
 -0.7371557D+00 -0.4338080D-13 -0.3257182D+02
 -0.7919205D+00 -0.4370243D-13 -0.3257303D+02
 -0.8467199D+00 -0.4404093D-13 -0.3257434D+02
 -0.9015563D+00 -0.4430682D-13 -0.3257572D+02
 -0.9564320D+00 -0.4467686D-13 -0.3257720D+02
 -0.1011350D+01 -0.4495092D-13 -0.3257876D+02
 -0.1066311D+01 -0.4526297D-13 -0.3258041D+02
 -0.1121320D+01 -0.4557178D-13 -0.3258215D+02
 -0.1176377D+01 -0.4589258D-13 -0.3258397D+02
 -0.1231487D+01 -0.4626219D-13 -0.3258588D+02
 -0.1286650D+01 -0.4652427D-13 -0.3258788D+02
 -0.1341870D+01 -0.4692137D-13 -0.3258997D+02
 -0.1397148D+01 -0.4722623D-13 -0.3259214D+02
 -0.1452489D+01 -0.4752113D-13 -0.3259440D+02
 -0.1507893D+01 -0.4791321D-13 -0.3259675D+02
 -0.1563364D+01 -0.4822075D-13 -0.3259918D+02
 -0.1618904D+01 -0.4852184D-13 -0.3260171D+02
 -0.1646701D+01 -0.4880189D-13 -0.3260300D+02
  0.0000000D+00  0.0000000D+00 -0.3256392D+02
 -0.2726652D-01 -0.3975441D-13 -0.3256393D+02
 -0.8179986D-01 -0.4001893D-13 -0.3256401D+02
 -0.1363367D+00 -0.4029649D-13 -0.3256419D+02
 -0.1908796D+00 -0.4054639D-13 -0.3256445D+02
 -0.2454307D+00 -0.4085264D-13 -0.3256479D+02
 -0.2999924D+00 -0.4104190D-13 -0.3256523D+02
 -0.3545672D+00 -0.4140396D-13 -0.3256575D+02
 -0.4091574D+00 -0.4174924D-13 -0.3256636D+02
 -0.4637654D+00 -0.4195108D-13 -0.3256705D+02
 -0.5183936D+00 -0.4225465D-13 -0.3256783D+02
 -0.5730443D+00 -0.4253424D-13 -0.3256870D+02
 -0.6277199D+00 -0.4283123D-13 -0.3256965D+02
 -0.6824229D+00 -0.4313851D-13 -0.3257069D+02
 -0.7371557D+00 -0.4338080D-13 -0.3257182D+02
 -0.7919205D+00 -0.4370243D-13 -0.3257303D+02
 -0.8467199D+00 -0.4404093D-13 -0.3257434D+02
 -0.9015563D+00 -0.4430682D-13 -0.3257572D+02
 -0.9564320D+00 -0.4467686D-13 -0.3257720D+02
 -0.1011350D+01 -0.4495092D-13 -0.3257876D+02
 -0.1066311D+01 -0.4526297D-13 -0.3258041D+02
 -0.1121320D+01 -0.4557178D-13 -0.3258215D+02
 -0.1176377D+01 -0.4589258D-13 -0.3258397D+02
 -0.1231487D+01 -0.4626219D-13 -0.3258588D+02
 -0.1286650D+01 -0.4652427D-13 -0.3258788D+02
 -0.1341870D+01 -0.4692137D-13 -0.3258997D+02
 -0.1397148D+01 -0.4722623D-13 -0.3259214D+02
 -0.1452489D+01 -0.4752113D-13 -0.3259440D+02
 -0.1507893D+01 -0.4791321D-13 -0.3259675D+02
 -0.1563364D+01 -0.4822075D-13 -0.3259918D+02
 -0.1618904D+01 -0.4852184D-13 -0.3260171D+02
 -0.1646701D+01 -0.4880189D-13 -0.3260300D+02
  0.0000000D+00  0.0000000D+00 -0.3256392D+02
 -0.2726652D-01 -0.3975441D-13 -0.3256393D+02
 -0.8179986D-01 -0.4001893D-13 -0.3256401D+02
 -0.1363367D+00 -0.4029649D-13 -0.3256419D+02
 -0.1908796D+00 -0.4054639D-13 -0.3256445D+02
 -0.2454307D+00 -0.4085264D-13 -0.3256479D+02
 -0.2999924D+00 -0.4104190D-13 -0.3256523D+02
 -0.3545672D+00 -0.4140396D-13 -0.3256575D+02
 -0.4091574D+00 -0.4174924D-13 -0.3256636D+02
 -0.4637654D+00 -0.4195108D-13 -0.3256705D+02
 -0.5183936D+00 -0.4225465D-13 -0.3256783D+02
 -0.5730443D+00 -0.4253424D-13 -0.3256870D+02
 -0.6277199D+00 -0.4283123D-13 -0.3256965D+02
 -0.6824229D+00 -0.4313851D-13 -0.3257069D+02
 -0.7371557D+00 -0.4338080D-13 -0.3257182D+02
 -0.7919205D+00 -0.4370243D-13 -0.3257303D+02
 -0.8467199D+00 -0.4404093D-13 -0.3257434D+02
 -0.9015563D+00 -0.4430682D-13 -0.3257572D+02
 -0.9564320D+00 -0.4467686D-13 -0.3257720D+02
 -0.1011350D+01 -0.4495092D-13 -0.3257876D+02
 -0.1066311D+01 -0.4526297D-13 -0.3258041D+02
 -0.1121320D+01 -0.4557178D-13 -0.3258215D+02
 -0.1176377D+01 -0.4589258D-13 -0.3258397D+02
 -0.1231487D+01 -0.4626219D-13 -0.3258588D+02
 -0.1286650D+01 -0.4652427D-13 -0.3258788D+02
 -0.1341870D+01 -0.4692137D-13 -0.3258997D+02
 -0.1397148D+01 -0.4722623D-13 -0.3259214D+02
 -0.1452489D+01 -0.4752113D-13 -0.3259440D+02
 -0.1507893D+01 -0.4791321D-13 -0.3259675D+02
 -0.1563364D+01 -0.4822075D-13 -0.3259918D+02
 -0.1618904D+01 -0.4852184D-13 -0.3260171D+02
 -0.1646701D+01 -0.4880189D-13 -0.3260300D+02
  0.0000000D+00  0.0000000D+00 -0.3256392D+02
 -0.2726652D-01 -0.3975441D-13 -0.3256393D+02
 -0.8179986D-01 -0.4001893D-13 -0.3256401D+02
 -0.1363367D+00 -0.4029649D-13 -0.3256419D+02
 -0.1908796D+00 -0.4054639D-13 -0.3256445D+02
 -0.2454307D+00 -0.4085264D-13 -0.3256479D+02
 -0.2999924D+00 -0.4104190D-13 -0.3256523D+02
 -0.3545672D+00 -0.4140396D-13 -0.3256575D+02
 -0.4091574D+00 -0.4174924D-13 -0.3256636D+02
 -0.4637654D+00 -0.4195108D-13 -0.3256705D+02
 -0.5183936D+00 -0.4225465D-13 -0.3256783D+02
 -0.5730443D+00 -0.4253424D-13 -0.3256870D+02
 -0.6277199D+00 -0.4283123D-13 -0.3256965D+02
 -0.6824229D+00 -0.4313851D-13 -0.3257069D+02
 -0.7371557D+00 -0.4338080D-13 -0.3257182D+02
 -0.7919205D+00 -0.4370243D-13 -0.3257303D+02
 -0.8467199D+00 -0.4404093D-13 -0.3257434D+02
 -0.9015563D+00 -0.4430682D-13 -0.3257572D+02
 -0.9564320D+00 -0.4467686D-13 -0.3257720D+02
 -0.1011350D+01 -0.4495092D-13 -0.3257876D+02
 -0.1066311D+01 -0.4526297D-13 -0.3258041D+02
 -0.1121320D+01 -0.4557178D-13 -0.3258215D+02
 -0.1176377D+01 -0.4589258D-13 -0.3258397D+02
 -0.1231487D+01 -0.4626219D-13 -0.3258588D+02
 -0.1286650D+01 -0.4652427D-13 -0.3258788D+02
 -0.1341870D+01 -0.4692137D-13 -0.3258997D+02
 -0.1397148D+01 -0.4722623D-13 -0.3259214D+02
 -0.1452489D+01 -0.4752113D-13 -0.3259440D+02
 -0.1507893D+01 -0.4791321D-13 -0.3259675D+02
 -0.1563364D+01 -0.4822075D-13 -0.3259918D+02
 -0.1618904D+01 -0.4852184D-13 -0.3260171D+02
 -0.1646701D+01 -0.4880189D-13 -0.3260300D+02
  0.0000000D+00  0.0000000D+00 -0.3256392D+02
 -0.2726652D-01 -0.3975441D-13 -0.3256393D+02
 -0.8179986D-01 -0.4001893D-13 -0.3256401D+02
 -0.1363367D+00 -0.4029649D-13 -0.3256419D+02
 -0.1908796D+00 -0.4054639D-13 -0.3256445D+02
 -0.2454307D+00 -0.4085264D-13 -0.3256479D+02
 -0.2999924D+00 -0.4104190D-13 -0.3256523D+02
 -0.3545672D+00 -0.4140396D-13 -0.3256575D+02
 -0.4091574D+00 -0.4174924D-13 -0.3256636D+02
 -0.4637654D+00 -0.4195108D-13 -0.3256705D+02
 -0.5183936D+00 -0.4225465D-13 -0.3256783D+02
 -0.5730443D+00 -0.4253424D-13 -0.3256870D+02
 -0.6277199D+00 -0.4283123D-13 -0.3256965D+02
 -0.6824229D+00 -0.4313851D-13 -0.3257069D+02
 -0.7371557D+00 -0.4338080D-13 -0.3257182D+02
 -0.7919205D+00 -0.4370243D-13 -0.3257303D+02
 -0.8467199D+00 -0.4404093D-13 -0.3257434D+02
 -0.9015563D+00 -0.4430682D-13 -0.3257572D+02
 -0.9564320D+00 -0.4467686D-13 -0.3257720D+02
 -0.1011350D+01 -0.4495092D-13 -0.3257876D+02
 -0.1066311D+01 -0.4526297D-13 -0.3258041D+02
 -0.1121320D+01 -0.4557178D-13 -0.3258215D+02
 -0.1176377D+01 -0.4589258D-13 -0.3258397D+02
 -0.1231487D+01 -0.4626219D-13 -0.3258588D+02
 -0.1286650D+01 -0.4652427D-13 -0.3258788D+02
 -0.1341870D+01 -0.4692137D-13 -0.3258997D+02
 -0.1397148D+01 -0.4722623D-13 -0.3259214D+02
 -0.1452489D+01 -0.4752113D-13 -0.3259440D+02
 -0.1507893D+01 -0.4791321D-13 -0.3259675D+02
 -0.1563364D+01 -0.4822075D-13 -0.3259918D+02
 -0.1618904D+01 -0.4852184D-13 -0.3260171D+02
 -0.1646701D+01 -0.4880189D-13 -0.3260300D+02
  0.0000000D+00  0.0000000D+00 -0.3256392D+02
 -0.2726652D-01 -0.3975441D-13 -0.3256393D+02
 -0.8179986D-01 -0.4001893D-13 -0.3256401D+02
 -0.1363367D+00 -0.4029649D-13 -0.3256419D+02
 -0.1908796D+00 -0.4054639D-13 -0.3256445D+02
 -0.2454307D+00 -0.4085264D-13 -0.3256479D+02
 -0.2999924D+00 -0.4104190D-13 -0.3256523D+02
 -0.3545672D+00 -0.4140396D-13 -0.3256575D+02
 -0.4091574D+00 -0.4174924D-13 -0.3256636D+02
 -0.4637654D+00 -0.4195108D-13 -0.3256705D+02
 -0.5183936D+00 -0.4225465D-13 -0.3256783D+02
 -0.5730443D+00 -0.4253424D-13 -0.3256870D+02
 -0.6277199D+00 -0.4283123D-13 -0.3256965D+02
 -0.6824229D+00 -0.4313851D-13 -0.3257069D+02
 -0.7371557D+00 -0.4338080D-13 -0.3257182D+02
 -0.7919205D+00 -0.4370243D-13 -0.3257303D+02
 -0.8467199D+00 -0.4404093D-13 -0.3257434D+02
 -0.9015563D+00 -0.4430682D-13 -0.3257572D+02
 -0.9564320D+00 -0.4467686D-13 -0.3257720D+02
 -0.1011350D+01 -0.4495092D-13 -0.3257876D+02
 -0.1066311D+01 -0.4526297D-13 -0.3258041D+02
 -0.1121320D+01 -0.4557178D-13 -0.3258215D+02
 -0.1176377D+01 -0.4589258D-13 -0.3258397D+02
 -0.1231487D+01 -0.4626219D-13 -0.3258588D+02
 -0.1286650D+01 -0.4652427D-13 -0.3258788D+02
 -0.1341870D+01 -0.4692137D-13 -0.3258997D+02
 -0.1397148D+01 -0.4722623D-13 -0.3259214D+02
 -0.1452489D+01 -0.4752113D-13 -0.3259440D+02
 -0.1507893D+01 -0.4791321D-13 -0.3259675D+02
 -0.1563364D+01 -0.4822075D-13 -0.3259918D+02
 -0.1618904D+01 -0.4852184D-13 -0.3260171D+02
 -0.1646701D+01 -0.4880189D-13 -0.3260300D+02
  0.0000000D+00  0.0000000D+00 -0.3256392D+02
 -0.2726652D-01 -0.3975441D-13 -0.3256393D+02
 -0.8179986D-01 -0.4001893D-13 -0.3256401D+02
 -0.1363367D+00 -0.4029649D-13 -0.3256419D+02
 -0.1908796D+00 -0.4054639D-13 -0.3256445D+02
 -0.2454307D+00 -0.4085264D-13 -0.3256479D+02
 -0.2999924D+00 -0.4104190D-13 -0.3256523D+02
 -0.3545672D+00 -0.4140396D-13 -0.3256575D+02
 -0.4091574D+00 -0.4174924D-13 -0.3256636D+02
 -0.4637654D+00 -0.4195108D-13 -0.3256705D+02
 -0.5183936D+00 -0.4225465D-13 -0.3256783D+02
 -0.5730443D+00 -0.4253424D-13 -0.3256870D+02
 -0.6277199D+00 -0.4283123D-13 -0.3256965D+02
 -0.6824229D+00 -0.4313851D-13 -0.3257069D+02
 -0.7371557D+00 -0.4338080D-13 -0.3257182D+02
 -0.7919205D+00 -0.4370243D-13 -0.3257303D+02
 -0.8467199D+00 -0.4404093D-13 -0.3257434D+02
 -0.9015563D+00 -0.4430682D-13 -0.3257572D+02
 -0.9564320D+00 -0.4467686D-13 -0.3257720D+02
 -0.1011350D+01 -0.4495092D-13 -0.3257876D+02
 -0.1066311D+01 -0.4526297D-13 -0.3258041D+02
 -0.1121320D+01 -0.4557178D-13 -0.3258215D+02
 -0.1176377D+01 -0.4589258D-13 -0.3258397D+02
 -0.1231487D+01 -0.4626219D-13 -0.3258588D+02
 -0.1286650D+01 -0.4652427D-13 -0.3258788D+02
 -0.1341870D+01 -0.4692137D-13 -0.3258997D+02
 -0.1397148D+01 -0.4722623D-13 -0.3259214D+02
 -0.1452489D+01 -0.4752113D-13 -0.3259440D+02
 -0.1507893D+01 -0.4791321D-13 -0.3259675D+02
 -0.1563364D+01 -0.4822075D-13 -0.3259918D+02
 -0.1618904D+01 -0.4852184D-13 -0.3260171D+02
 -0.1646701D+01 -0.4880189D-13 -0.3260300D+02
  0.0000000D+00  0.0000000D+00 -0.3256392D+02
 -0.2726652D-01 -0.3975441D-13 -0.3256393D+02
 -0.8179986D-01 -0.4001893D-13 -0.3256401D+02
 -0.1363367D+00 -0.4029649D-13 -0.3256419D+02
 -0.1908796D+00 -0.4054639D-13 -0.3256445D+02
 -0.2454307D+00 -0.4085264D-13 -0.3256479D+02
 -0.2999924D+00 -0.4104190D-13 -0.3256523D+02
 -0.3545672D+00 -0.4140396D-13 -0.3256575D+02
 -0.4091574D+00 -0.4174924D-13 -0.3256636D+02
 -0.4637654D+00 -0.4195108D-13 -0.3256705D+02
 -0.5183936D+00 -0.4225465D-13 -0.3256783D+02
 -0.5730443D+00 -0.4253424D-13 -0.3256870D+02
 -0.6277199D+00 -0.4283123D-13 -0.3256965D+02
 -0.6824229D+00 -0.4313851D-13 -0.3257069D+02
 -0.7371557D+00 -0.4338080D-13 -0.3257182D+02
 -0.7919205D+00 -0.4370243D-13 -0.3257303D+02
 -0.8467199D+00 -0.4404093D-13 -0.3257434D+02
 -0.9015563D+00 -0.4430682D-13 -0.3257572D+02
 -0.9564320D+00 -0.4467686D-13 -0.3257720D+02
 -0.1011350D+01 -0.4495092D-13 -0.3257876D+02
 -0.1066311D+01 -0.4526297D-13 -0.3258041D+02
 -0.1121320D+01 -0.4557178D-13 -0.3258215D+02
 -0.1176377D+01 -0.4589258D-13 -0.3258397D+02
 -0.1231487D+01 -0.4626219D-13 -0.3258588D+02
 -0.1286650D+01 -0.4652427D-13 -0.3258788D+02
 -0.1341870D+01 -0.4692137D-13 -0.3258997D+02
 -0.1397148D+01 -0.4722623D-13 -0.3259214D+02
 -0.1452489D+01 -0.4752113D-13 -0.3259440D+02
 -0.1507893D+01 -0.4791321D-13 -0.3259675D+02
 -0.1563364D+01 -0.4822075D-13 -0.3259918D+02
 -0.1618904D+01 -0.4852184D-13 -0.3260171D+02
 -0.1646701D+01 -0.4880189D-13 -0.3260300D+02
  0.0000000D+00  0.0000000D+00 -0.3256392D+02
 -0.2726652D-01 -0.3975441D-13 -0.3256393D+02
 -0.8179986D-01 -0.4001893D-13 -0.3256401D+02
 -0.1363367D+00 -0.4029649D-13 -0.3256419D+02
 -0.1908796D+00 -0.4054639D-13 -0.3256445D+02
 -0.2454307D+00 -0.4085264D-13 -0.3256479D+02
 -0.2999924D+00 -0.4104190D-13 -0.3256523D+02
 -0.3545672D+00 -0.4140396D-13 -0.3256575D+02
 -0.4091574D+00 -0.4174924D-13 -0.3256636D+02
 -0.4637654D+00 -0.4195108D-13 -0.3256705D+02
 -0.5183936D+00 -0.4225465D-13 -0.3256783D+02
 -0.5730443D+00 -0.4253424D-13 -0.3256870D+02
 -0.6277199D+00 -0.4283123D-13 -0.3256965D+02
 -0.6824229D+00 -0.4313851D-13 -0.3257069D+02
 -0.7371557D+00 -0.4338080D-13 -0.3257182D+02
 -0.7919205D+00 -0.4370243D-13 -0.3257303D+02
 -0.8467199D+00 -0.4404093D-13 -0.3257434D+02
 -0.9015563D+00 -0.4430682D-13 -0.3257572D+02
 -0.9564320D+00 -0.4467686D-13 -0.3257720D+02
 -0.1011350D+01 -0.4495092D-13 -0.3257876D+02
 -0.1066311D+01 -0.4526297D-13 -0.3258041D+02
 -0.1121320D+01 -0.4557178D-13 -0.3258215D+02
 -0.1176377D+01 -0.4589258D-13 -0.3258397D+02
 -0.1231487D+01 -0.4626219D-13 -0.3258588D+02
 -0.1286650D+01 -0.4652427D-13 -0.3258788D+02
 -0.1341870D+01 -0.4692137D-13 -0.3258997D+02
 -0.1397148D+01 -0.4722623D-13 -0.3259214D+02
 -0.1452489D+01 -0.4752113D-13 -0.3259440D+02
 -0.1507893D+01 -0.4791321D-13 -0.3259675D+02
 -0.1563364D+01 -0.4822075D-13 -0.3259918D+02
 -0.1618904D+01 -0.4852184D-13 -0.3260171D+02
 -0.1646701D+01 -0.4880189D-13 -0.3260300D+02
  0.0000000D+00  0.0000000D+00 -0.3256392D+02
 -0.2726652D-01 -0.3975441D-13 -0.3256393D+02
 -0.8179986D-01 -0.4001893D-13 -0.3256401D+02
 -0.1363367D+00 -0.4029649D-13 -0.3256419D+02
 -0.1908796D+00 -0.4054639D-13 -0.3256445D+02
 -0.2454307D+00 -0.4085264D-13 -0.3256479D+02
 -0.2999924D+00 -0.4104190D-13 -0.3256523D+02
 -0.3545672D+00 -0.4140396D-13 -0.3256575D+02
 -0.4091574D+00 -0.4174924D-13 -0.3256636D+02
 -0.4637654D+00 -0.4195108D-13 -0.3256705D+02
 -0.5183936D+00 -0.4225465D-13 -0.3256783D+02
 -0.5730443D+00 -0.4253424D-13 -0.3256870D+02
 -0.6277199D+00 -0.4283123D-13 -0.3256965D+02
 -0.6824229D+00 -0.4313851D-13 -0.3257069D+02
 -0.7371557D+00 -0.4338080D-13 -0.3257182D+02
 -0.7919205D+00 -0.4370243D-13 -0.3257303D+02
 -0.8467199D+00 -0.4404093D-13 -0.3257434D+02
 -0.9015563D+00 -0.4430682D-13 -0.3257572D+02
 -0.9564320D+00 -0.4467686D-13 -0.3257720D+02
 -0.1011350D+01 -0.4495092D-13 -0.3257876D+02
 -0.1066311D+01 -0.4526297D-13 -0.3258041D+02
 -0.1121320D+01 -0.4557178D-13 -0.3258215D+02
 -0.1176377D+01 -0.4589258D-13 -0.3258397D+02
 -0.1231487D+01 -0.4626219D-13 -0.3258588D+02
 -0.1286650D+01 -0.4652427D-13 -0.3258788D+02
 -0.1341870D+01 -0.4692137D-13 -0.3258997D+02
 -0.1397148D+01 -0.4722623D-13 -0.3259214D+02
 -0.1452489D+01 -0.4752113D-13 -0.3259440D+02
 -0.1507893D+01 -0.4791321D-13 -0.3259675D+02
 -0.1563364D+01 -0.4822075D-13 -0.3259918D+02
 -0.1618904D+01 -0.4852184D-13 -0.3260171D+02
 -0.1646701D+01 -0.4880189D-13 -0.3260300D+02
  0.0000000D+00  0.0000000D+00 -0.3256392D+02
 -0.2726652D-01 -0.3975441D-13 -0.3256393D+02
 -0.8179986D-01 -0.4001893D-13 -0.3256401D+02
 -0.1363367D+00 -0.4029649D-13 -0.3256419D+02
 -0.1908796D+00 -0.4054639D-13 -0.3256445D+02
 -0.2454307D+00 -0.4085264D-13 -0.3256479D+02
 -0.2999924D+00 -0.4104190D-13 -0.3256523D+02
 -0.3545672D+00 -0.4140396D-13 -0.3256575D+02
 -0.4091574D+00 -0.4174924D-13 -0.3256636D+02
 -0.4637654D+00 -0.4195108D-13 -0.3256705D+02
 -0.5183936D+00 -0.4225465D-13 -0.3256783D+02
 -0.5730443D+00 -0.4253424D-13 -0.3256870D+02
 -0.6277199D+00 -0.4283123D-13 -0.3256965D+02
 -0.6824229D+00 -0.4313851D-13 -0.3257069D+02
 -0.7371557D+00 -0.4338080D-13 -0.3257182D+02
 -0.7919205D+00 -0.4370243D-13 -0.3257303D+02
 -0.8467199D+00 -0.4404093D-13 -0.3257434D+02
 -0.9015563D+00 -0.4430682D-13 -0.3257572D+02
 -0.9564320D+00 -0.4467686D-13 -0.3257720D+02
 -0.1011350D+01 -0.4495092D-13 -0.3257876D+02
 -0.1066311D+01 -0.4526297D-13 -0.3258041D+02
 -0.1121320D+01 -0.4557178D-13 -0.3258215D+02
 -0.1176377D+01 -0.4589258D-13 -0.3258397D+02
 -0.1231487D+01 -0.4626219D-13 -0.3258588D+02
 -0.1286650D+01 -0.4652427D-13 -0.3258788D+02
 -0.1341870D+01 -0.4692137D-13 -0.3258997D+02
 -0.1397148D+01 -0.4722623D-13 -0.3259214D+02
 -0.1452489D+01 -0.4752113D-13 -0.3259440D+02
 -0.1507893D+01 -0.4791321D-13 -0.3259675D+02
 -0.1563364D+01 -0.4822075D-13 -0.3259918D+02
 -0.1618904D+01 -0.4852184D-13 -0.3260171D+02
 -0.1646701D+01 -0.4880189D-13 -0.3260300D+02
  0.0000000D+00  0.0000000D+00 -0.3256392D+02
 -0.2726652D-01 -0.3975441D-13 -0.3256393D+02
 -0.8179986D-01 -0.4001893D-13 -0.3256401D+02
 -0.1363367D+00 -0.4029649D-13 -0.3256419D+02
 -0.1908796D+00 -0.4054639D-13 -0.3256445D+02
 -0.2454307D+00 -0.4085264D-13 -0.3256479D+02
 -0.2999924D+00 -0.4104190D-13 -0.3256523D+02
 -0.3545672D+00 -0.4140396D-13 -0.3256575D+02
 -0.4091574D+00 -0.4174924D-13 -0.3256636D+02
 -0.4637654D+00 -0.4195108D-13 -0.3256705D+02
 -0.5183936D+00 -0.4225465D-13 -0.3256783D+02
 -0.5730443D+00 -0.4253424D-13 -0.3256870D+02
 -0.6277199D+00 -0.4283123D-13 -0.3256965D+02
 -0.6824229D+00 -0.4313851D-13 -0.3257069D+02
 -0.7371557D+00 -0.4338080D-13 -0.3257182D+02
 -0.7919205D+00 -0.4370243D-13 -0.3257303D+02
 -0.8467199D+00 -0.4404093D-13 -0.3257434D+02
 -0.9015563D+00 -0.4430682D-13 -0.3257572D+02
 -0.9564320D+00 -0.4467686D-13 -0.3257720D+02
 -0.1011350D+01 -0.4495092D-13 -0.3257876D+02
 -0.1066311D+01 -0.4526297D-13 -0.3258041D+02
 -0.1121320D+01 -0.4557178D-13 -0.3258215D+02
 -0.1176377D+01 -0.4589258D-13 -0.3258397D+02
 -0.1231487D+01 -0.4626219D-13 -0.3258588D+02
 -0.1286650D+01 -0.4652427D-13 -0.3258788D+02
 -0.1341870D+01 -0.4692137D-13 -0.3258997D+02
 -0.1397148D+01 -0.4722623D-13 -0.3259214D+02
 -0.1452489D+01 -0.4752113D-13 -0.3259440D+02
 -0.1507893D+01 -0.4791321D-13 -0.3259675D+02
 -0.1563364D+01 -0.4822075D-13 -0.3259918D+02
 -0.1618904D+01 -0.4852184D-13 -0.3260171D+02
 -0.1646701D+01 -0.4880189D-13 -0.3260300D+02
  0.0000000D+00  0.0000000D+00 -0.3256392D+02
 -0.2726652D-01 -0.3975441D-13 -0.3256393D+02
 -0.8179986D-01 -0.4001893D-13 -0.3256401D+02
 -0.1363367D+00 -0.4029649D-13 -0.3256419D+02
 -0.1908796D+00 -0.4054639D-13 -0.3256445D+02
 -0.2454307D+00 -0.4085264D-13 -0.3256479D+02
 -0.2999924D+00 -0.4104190D-13 -0.3256523D+02
 -0.3545672D+00 -0.4140396D-13 -0.3256575D+02
 -0.4091574D+00 -0.4174924D-13 -0.3256636D+02
 -0.4637654D+00 -0.4195108D-13 -0.3256705D+02
 -0.5183936D+00 -0.4225465D-13 -0.3256783D+02
 -0.5730443D+00 -0.4253424D-13 -0.3256870D+02
 -0.6277199D+00 -0.4283123D-13 -0.3256965D+02
 -0.6824229D+00 -0.4313851D-13 -0.3257069D+02
 -0.7371557D+00 -0.4338080D-13 -0.3257182D+02
 -0.7919205D+00 -0.4370243D-13 -0.3257303D+02
 -0.8467199D+00 -0.4404093D-13 -0.3257434D+02
 -0.9015563D+00 -0.4430682D-13 -0.3257572D+02
 -0.9564320D+00 -0.4467686D-13 -0.3257720D+02
 -0.1011350D+01 -0.4495092D-13 -0.3257876D+02
 -0.1066311D+01 -0.4526297D-13 -0.3258041D+02
 -0.1121320D+01 -0.4557178D-13 -0.3258215D+02
 -0.1176377D+01 -0.4589258D-13 -0.3258397D+02
 -0.1231487D+01 -0.4626219D-13 -0.3258588D+02
 -0.1286650D+01 -0.4652427D-13 -0.3258788D+02
 -0.1341870D+01 -0.4692137D-13 -0.3258997D+02
 -0.1397148D+01 -0.4722623D-13 -0.3259214D+02
 -0.1452489D+01 -0.4752113D-13 -0.3259440D+02
 -0.1507893D+01 -0.4791321D-13 -0.3259675D+02
 -0.1563364D+01 -0.4822075D-13 -0.3259918D+02
 -0.1618904D+01 -0.4852184D-13 -0.3260171D+02
 -0.1646701D+01 -0.4880189D-13 -0.3260300D+02
  0.0000000D+00  0.0000000D+00 -0.3256392D+02
 -0.2726652D-01 -0.3975441D-13 -0.3256393D+02
 -0.8179986D-01 -0.4001893D-13 -0.3256401D+02
 -0.1363367D+00 -0.4029649D-13 -0.3256419D+02
 -0.1908796D+00 -0.4054639D-13 -0.3256445D+02
 -0.2454307D+00 -0.4085264D-13 -0.3256479D+02
 -0.2999924D+00 -0.4104190D-13 -0.3256523D+02
 -0.3545672D+00 -0.4140396D-13 -0.3256575D+02
 -0.4091574D+00 -0.4174924D-13 -0.3256636D+02
 -0.4637654D+00 -0.4195108D-13 -0.3256705D+02
 -0.5183936D+00 -0.4225465D-13 -0.3256783D+02
 -0.5730443D+00 -0.4253424D-13 -0.3256870D+02
 -0.6277199D+00 -0.4283123D-13 -0.3256965D+02
 -0.6824229D+00 -0.4313851D-13 -0.3257069D+02
 -0.7371557D+00 -0.4338080D-13 -0.3257182D+02
 -0.7919205D+00 -0.4370243D-13 -0.3257303D+02
 -0.8467199D+00 -0.4404093D-13 -0.3257434D+02
 -0.9015563D+00 -0.4430682D-13 -0.3257572D+02
 -0.9564320D+00 -0.4467686D-13 -0.3257720D+02
 -0.1011350D+01 -0.4495092D-13 -0.3257876D+02
 -0.1066311D+01 -0.4526297D-13 -0.3258041D+02
 -0.1121320D+01 -0.4557178D-13 -0.3258215D+02
 -0.1176377D+01 -0.4589258D-13 -0.3258397D+02
 -0.1231487D+01 -0.4626219D-13 -0.3258588D+02
 -0.1286650D+01 -0.4652427D-13 -0.3258788D+02
 -0.1341870D+01 -0.4692137D-13 -0.3258997D+02
 -0.1397148D+01 -0.4722623D-13 -0.3259214D+02
 -0.1452489D+01 -0.4752113D-13 -0.3259440D+02
 -0.1507893D+01 -0.4791321D-13 -0.3259675D+02
 -0.1563364D+01 -0.4822075D-13 -0.3259918D+02
 -0.1618904D+01 -0.4852184D-13 -0.3260171D+02
 -0.1646701D+01 -0.4880189D-13 -0.3260300D+02
  0.0000000D+00  0.0000000D+00 -0.3256392D+02
 -0.2726652D-01 -0.3975441D-13 -0.3256393D+02
 -0.8179986D-01 -0.4001893D-13 -0.3256401D+02
 -0.1363367D+00 -0.4029649D-13 -0.3256419D+02
 -0.1908796D+00 -0.4054639D-13 -0.3256445D+02
 -0.2454307D+00 -0.4085264D-13 -0.3256479D+02
 -0.2999924D+00 -0.4104190D-13 -0.3256523D+02
 -0.3545672D+00 -0.4140396D-13 -0.3256575D+02
 -0.4091574D+00 -0.4174924D-13 -0.3256636D+02
 -0.4637654D+00 -0.4195108D-13 -0.3256705D+02
 -0.5183936D+00 -0.4225465D-13 -0.3256783D+02
 -0.5730443D+00 -0.4253424D-13 -0.3256870D+02
 -0.6277199D+00 -0.4283123D-13 -0.3256965D+02
 -0.6824229D+00 -0.4313851D-13 -0.3257069D+02
 -0.7371557D+00 -0.4338080D-13 -0.3257182D+02
 -0.7919205D+00 -0.4370243D-13 -0.3257303D+02
 -0.8467199D+00 -0.4404093D-13 -0.3257434D+02
 -0.9015563D+00 -0.4430682D-13 -0.3257572D+02
 -0.9564320D+00 -0.4467686D-13 -0.3257720D+02
 -0.1011350D+01 -0.4495092D-13 -0.3257876D+02
 -0.1066311D+01 -0.4526297D-13 -0.3258041D+02
 -0.1121320D+01 -0.4557178D-13 -0.3258215D+02
 -0.1176377D+01 -0.4589258D-13 -0.3258397D+02
 -0.1231487D+01 -0.4626219D-13 -0.3258588D+02
 -0.1286650D+01 -0.4652427D-13 -0.3258788D+02
 -0.1341870D+01 -0.4692137D-13 -0.3258997D+02
 -0.1397148D+01 -0.4722623D-13 -0.3259214D+02
 -0.1452489D+01 -0.4752113D-13 -0.3259440D+02
 -0.1507893D+01 -0.4791321D-13 -0.3259675D+02
 -0.1563364D+01 -0.4822075D-13 -0.3259918D+02
 -0.1618904D+01 -0.4852184D-13 -0.3260171D+02
 -0.1646701D+01 -0.4880189D-13 -0.3260300D+02
  0.0000000D+00  0.0000000D+00 -0.3256392D+02
 -0.2726652D-01 -0.3975441D-13 -0.3256393D+02
 -0.8179986D-01 -0.4001893D-13 -0.3256401D+02
 -0.1363367D+00 -0.4029649D-13 -0.3256419D+02
 -0.1908796D+00 -0.4054639D-13 -0.3256445D+02
 -0.2454307D+00 -0.4085264D-13 -0.3256479D+02
 -0.2999924D+00 -0.4104190D-13 -0.3256523D+02
 -0.3545672D+00 -0.4140396D-13 -0.3256575D+02
 -0.4091574D+00 -0.4174924D-13 -0.3256636D+02
 -0.4637654D+00 -0.4195108D-13 -0.3256705D+02
 -0.5183936D+00 -0.4225465D-13 -0.3256783D+02
 -0.5730443D+00 -0.4253424D-13 -0.3256870D+02
 -0.6277199D+00 -0.4283123D-13 -0.3256965D+02
 -0.6824229D+00 -0.4313851D-13 -0.3257069D+02
 -0.7371557D+00 -0.4338080D-13 -0.3257182D+02
 -0.7919205D+00 -0.4370243D-13 -0.3257303D+02
 -0.8467199D+00 -0.4404093D-13 -0.3257434D+02
 -0.9015563D+00 -0.4430682D-13 -0.3257572D+02
 -0.9564320D+00 -0.4467686D-13 -0.3257720D+02
 -0.1011350D+01 -0.4495092D-13 -0.3257876D+02
 -0.1066311D+01 -0.4526297D-13 -0.3258041D+02
 -0.1121320D+01 -0.4557178D-13 -0.3258215D+02
 -0.1176377D+01 -0.4589258D-13 -0.3258397D+02
 -0.1231487D+01 -0.4626219D-13 -0.3258588D+02
 -0.1286650D+01 -0.4652427D-13 -0.3258788D+02
 -0.1341870D+01 -0.4692137D-13 -0.3258997D+02
 -0.1397148D+01 -0.4722623D-13 -0.3259214D+02
 -0.1452489D+01 -0.4752113D-13 -0.3259440D+02
 -0.1507893D+01 -0.4791321D-13 -0.3259675D+02
 -0.1563364D+01 -0.4822075D-13 -0.3259918D+02
 -0.1618904D+01 -0.4852184D-13 -0.3260171D+02
 -0.1646701D+01 -0.4880189D-13 -0.3260300D+02
  0.0000000D+00  0.0000000D+00 -0.3256392D+02
 -0.2726652D-01 -0.3975441D-13 -0.3256393D+02
 -0.8179986D-01 -0.4001893D-13 -0.3256401D+02
 -0.1363367D+00 -0.4029649D-13 -0.3256419D+02
 -0.1908796D+00 -0.4054639D-13 -0.3256445D+02
 -0.2454307D+00 -0.4085264D-13 -0.3256479D+02
 -0.2999924D+00 -0.4104190D-13 -0.3256523D+02
 -0.3545672D+00 -0.4140396D-13 -0.3256575D+02
 -0.4091574D+00 -0.4174924D-13 -0.3256636D+02
 -0.4637654D+00 -0.4195108D-13 -0.3256705D+02
 -0.5183936D+00 -0.4225465D-13 -0.3256783D+02
 -0.5730443D+00 -0.4253424D-13 -0.3256870D+02
 -0.6277199D+00 -0.4283123D-13 -0.3256965D+02
 -0.6824229D+00 -0.4313851D-13 -0.3257069D+02
 -0.7371557D+00 -0.4338080D-13 -0.3257182D+02
 -0.7919205D+00 -0.4370243D-13 -0.3257303D+02
 -0.8467199D+00 -0.4404093D-13 -0.3257434D+02
 -0.9015563D+00 -0.4430682D-13 -0.3257572D+02
 -0.9564320D+00 -0.4467686D-13 -0.3257720D+02
 -0.1011350D+01 -0.4495092D-13 -0.3257876D+02
 -0.1066311D+01 -0.4526297D-13 -0.3258041D+02
 -0.1121320D+01 -0.4557178D-13 -0.3258215D+02
 -0.1176377D+01 -0.4589258D-13 -0.3258397D+02
 -0.1231487D+01 -0.4626219D-13 -0.3258588D+02
 -0.1286650D+01 -0.4652427D-13 -0.3258788D+02
 -0.1341870D+01 -0.4692137D-13 -0.3258997D+02
 -0.1397148D+01 -0.4722623D-13 -0.3259214D+02
 -0.1452489D+01 -0.4752113D-13 -0.3259440D+02
 -0.1507893D+01 -0.4791321D-13 -0.3259675D+02
 -0.1563364D+01 -0.4822075D-13 -0.3259918D+02
 -0.1618904D+01 -0.4852184D-13 -0.3260171D+02
 -0.1646701D+01 -0.4880189D-13 -0.3260300D+02
  0.0000000D+00  0.0000000D+00 -0.3256392D+02
 -0.2726652D-01 -0.3975441D-13 -0.3256393D+02
 -0.8179986D-01 -0.4001893D-13 -0.3256401D+02
 -0.1363367D+00 -0.4029649D-13 -0.3256419D+02
 -0.1908796D+00 -0.4054639D-13 -0.3256445D+02
 -0.2454307D+00 -0.4085264D-13 -0.3256479D+02
 -0.2999924D+00 -0.4104190D-13 -0.3256523D+02
 -0.3545672D+00 -0.4140396D-13 -0.3256575D+02
 -0.4091574D+00 -0.4174924D-13 -0.3256636D+02
 -0.4637654D+00 -0.4195108D-13 -0.3256705D+02
 -0.5183936D+00 -0.4225465D-13 -0.3256783D+02
 -0.5730443D+00 -0.4253424D-13 -0.3256870D+02
 -0.6277199D+00 -0.4283123D-13 -0.3256965D+02
 -0.6824229D+00 -0.4313851D-13 -0.3257069D+02
 -0.7371557D+00 -0.4338080D-13 -0.3257182D+02
 -0.7919205D+00 -0.4370243D-13 -0.3257303D+02
 -0.8467199D+00 -0.4404093D-13 -0.3257434D+02
 -0.9015563D+00 -0.4430682D-13 -0.3257572D+02
 -0.9564320D+00 -0.4467686D-13 -0.3257720D+02
 -0.1011350D+01 -0.4495092D-13 -0.3257876D+02
 -0.1066311D+01 -0.4526297D-13 -0.3258041D+02
 -0.1121320D+01 -0.4557178D-13 -0.3258215D+02
 -0.1176377D+01 -0.4589258D-13 -0.3258397D+02
 -0.1231487D+01 -0.4626219D-13 -0.3258588D+02
 -0.1286650D+01 -0.4652427D-13 -0.3258788D+02
 -0.1341870D+01 -0.4692137D-13 -0.3258997D+02
 -0.1397148D+01 -0.4722623D-13 -0.3259214D+02
 -0.1452489D+01 -0.4752113D-13 -0.3259440D+02
 -0.1507893D+01 -0.4791321D-13 -0.3259675D+02
 -0.1563364D+01 -0.4822075D-13 -0.3259918D+02
 -0.1618904D+01 -0.4852184D-13 -0.3260171D+02
 -0.1646701D+01 -0.4880189D-13 -0.3260300D+02
  0.0000000D+00  0.0000000D+00 -0.3256392D+02
 -0.2726652D-01 -0.3975441D-13 -0.3256393D+02
 -0.8179986D-01 -0.4001893D-13 -0.3256401D+02
 -0.1363367D+00 -0.4029649D-13 -0.3256419D+02
 -0.1908796D+00 -0.4054639D-13 -0.3256445D+02
 -0.2454307D+00 -0.4085264D-13 -0.3256479D+02
 -0.2999924D+00 -0.4104190D-13 -0.3256523D+02
 -0.3545672D+00 -0.4140396D-13 -0.3256575D+02
 -0.4091574D+00 -0.4174924D-13 -0.3256636D+02
 -0.4637654D+00 -0.4195108D-13 -0.3256705D+02
 -0.5183936D+00 -0.4225465D-13 -0.3256783D+02
 -0.5730443D+00 -0.4253424D-13 -0.3256870D+02
 -0.6277199D+00 -0.4283123D-13 -0.3256965D+02
 -0.6824229D+00 -0.4313851D-13 -0.3257069D+02
 -0.7371557D+00 -0.4338080D-13 -0.3257182D+02
 -0.7919205D+00 -0.4370243D-13 -0.3257303D+02
 -0.8467199D+00 -0.4404093D-13 -0.3257434D+02
 -0.9015563D+00 -0.4430682D-13 -0.3257572D+02
 -0.9564320D+00 -0.4467686D-13 -0.3257720D+02
 -0.1011350D+01 -0.4495092D-13 -0.3257876D+02
 -0.1066311D+01 -0.4526297D-13 -0.3258041D+02
 -0.1121320D+01 -0.4557178D-13 -0.3258215D+02
 -0.1176377D+01 -0.4589258D-13 -0.3258397D+02
 -0.1231487D+01 -0.4626219D-13 -0.3258588D+02
 -0.1286650D+01 -0.4652427D-13 -0.3258788D+02
 -0.1341870D+01 -0.4692137D-13 -0.3258997D+02
 -0.1397148D+01 -0.4722623D-13 -0.3259214D+02
 -0.1452489D+01 -0.4752113D-13 -0.3259440D+02
 -0.1507893D+01 -0.4791321D-13 -0.3259675D+02
 -0.1563364D+01 -0.4822075D-13 -0.3259918D+02
 -0.1618904D+01 -0.4852184D-13 -0.3260171D+02
 -0.1646701D+01 -0.4880189D-13 -0.3260300D+02
  0.0000000D+00  0.0000000D+00 -0.3256392D+02
 -0.2726652D-01 -0.3975441D-13 -0.3256393D+02
 -0.8179986D-01 -0.4001893D-13 -0.3256401D+02
 -0.1363367D+00 -0.4029649D-13 -0.3256419D+02
 -0.1908796D+00 -0.4054639D-13 -0.3256445D+02
 -0.2454307D+00 -0.4085264D-13 -0.3256479D+02
 -0.2999924D+00 -0.4104190D-13 -0.3256523D+02
 -0.3545672D+00 -0.4140396D-13 -0.3256575D+02
 -0.4091574D+00 -0.4174924D-13 -0.3256636D+02
 -0.4637654D+00 -0.4195108D-13 -0.3256705D+02
 -0.5183936D+00 -0.4225465D-13 -0.3256783D+02
 -0.5730443D+00 -0.4253424D-13 -0.3256870D+02
 -0.6277199D+00 -0.4283123D-13 -0.3256965D+02
 -0.6824229D+00 -0.4313851D-13 -0.3257069D+02
 -0.7371557D+00 -0.4338080D-13 -0.3257182D+02
 -0.7919205D+00 -0.4370243D-13 -0.3257303D+02
 -0.8467199D+00 -0.4404093D-13 -0.3257434D+02
 -0.9015563D+00 -0.4430682D-13 -0.3257572D+02
 -0.9564320D+00 -0.4467686D-13 -0.3257720D+02
 -0.1011350D+01 -0.4495092D-13 -0.3257876D+02
 -0.1066311D+01 -0.4526297D-13 -0.3258041D+02
 -0.1121320D+01 -0.4557178D-13 -0.3258215D+02
 -0.1176377D+01 -0.4589258D-13 -0.3258397D+02
 -0.1231487D+01 -0.4626219D-13 -0.3258588D+02
 -0.1286650D+01 -0.4652427D-13 -0.3258788D+02
 -0.1341870D+01 -0.4692137D-13 -0.3258997D+02
 -0.1397148D+01 -0.4722623D-13 -0.3259214D+02
 -0.1452489D+01 -0.4752113D-13 -0.3259440D+02
 -0.1507893D+01 -0.4791321D-13 -0.3259675D+02
 -0.1563364D+01 -0.4822075D-13 -0.3259918D+02
 -0.1618904D+01 -0.4852184D-13 -0.3260171D+02
 -0.1646701D+01 -0.4880189D-13 -0.3260300D+02
  0.0000000D+00  0.0000000D+00 -0.3256392D+02
 -0.2726652D-01 -0.3975441D-13 -0.3256393D+02
 -0.8179986D-01 -0.4001893D-13 -0.3256401D+02
 -0.1363367D+00 -0.4029649D-13 -0.3256419D+02
 -0.1908796D+00 -0.4054639D-13 -0.3256445D+02
 -0.2454307D+00 -0.4085264D-13 -0.3256479D+02
 -0.2999924D+00 -0.4104190D-13 -0.3256523D+02
 -0.3545672D+00 -0.4140396D-13 -0.3256575D+02
 -0.4091574D+00 -0.4174924D-13 -0.3256636D+02
 -0.4637654D+00 -0.4195108D-13 -0.3256705D+02
 -0.5183936D+00 -0.4225465D-13 -0.3256783D+02
 -0.5730443D+00 -0.4253424D-13 -0.3256870D+02
 -0.6277199D+00 -0.4283123D-13 -0.3256965D+02
 -0.6824229D+00 -0.4313851D-13 -0.3257069D+02
 -0.7371557D+00 -0.4338080D-13 -0.3257182D+02
 -0.7919205D+00 -0.4370243D-13 -0.3257303D+02
 -0.8467199D+00 -0.4404093D-13 -0.3257434D+02
 -0.9015563D+00 -0.4430682D-13 -0.3257572D+02
 -0.9564320D+00 -0.4467686D-13 -0.3257720D+02
 -0.1011350D+01 -0.4495092D-13 -0.3257876D+02
 -0.1066311D+01 -0.4526297D-13 -0.3258041D+02
 -0.1121320D+01 -0.4557178D-13 -0.3258215D+02
 -0.1176377D+01 -0.4589258D-13 -0.3258397D+02
 -0.1231487D+01 -0.4626219D-13 -0.3258588D+02
 -0.1286650D+01 -0.4652427D-13 -0.3258788D+02
 -0.1341870D+01 -0.4692137D-13 -0.3258997D+02
 -0.1397148D+01 -0.4722623D-13 -0.3259214D+02
 -0.1452489D+01 -0.4752113D-13 -0.3259440D+02
 -0.1507893D+01 -0.4791321D-13 -0.3259675D+02
 -0.1563364D+01 -0.4822075D-13 -0.3259918D+02
 -0.1618904D+01 -0.4852184D-13 -0.3260171D+02
 -0.1646701D+01 -0.4880189D-13 -0.3260300D+02
  0.0000000D+00  0.0000000D+00 -0.3256392D+02
 -0.2726652D-01 -0.3975441D-13 -0.3256393D+02
 -0.8179986D-01 -0.4001893D-13 -0.3256401D+02
 -0.1363367D+00 -0.4029649D-13 -0.3256419D+02
 -0.1908796D+00 -0.4054639D-13 -0.3256445D+02
 -0.2454307D+00 -0.4085264D-13 -0.3256479D+02
 -0.2999924D+00 -0.4104190D-13 -0.3256523D+02
 -0.3545672D+00 -0.4140396D-13 -0.3256575D+02
 -0.4091574D+00 -0.4174924D-13 -0.3256636D+02
 -0.4637654D+00 -0.4195108D-13 -0.3256705D+02
 -0.5183936D+00 -0.4225465D-13 -0.3256783D+02
 -0.5730443D+00 -0.4253424D-13 -0.3256870D+02
 -0.6277199D+00 -0.4283123D-13 -0.3256965D+02
 -0.6824229D+00 -0.4313851D-13 -0.3257069D+02
 -0.7371557D+00 -0.4338080D-13 -0.3257182D+02
 -0.7919205D+00 -0.4370243D-13 -0.3257303D+02
 -0.8467199D+00 -0.4404093D-13 -0.3257434D+02
 -0.9015563D+00 -0.4430682D-13 -0.3257572D+02
 -0.9564320D+00 -0.4467686D-13 -0.3257720D+02
 -0.1011350D+01 -0.4495092D-13 -0.3257876D+02
 -0.1066311D+01 -0.4526297D-13 -0.3258041D+02
 -0.1121320D+01 -0.4557178D-13 -0.3258215D+02
 -0.1176377D+01 -0.4589258D-13 -0.3258397D+02
 -0.1231487D+01 -0.4626219D-13 -0.3258588D+02
 -0.1286650D+01 -0.4652427D-13 -0.3258788D+02
 -0.1341870D+01 -0.4692137D-13 -0.3258997D+02
 -0.1397148D+01 -0.4722623D-13 -0.3259214D+02
 -0.1452489D+01 -0.4752113D-13 -0.3259440D+02
 -0.1507893D+01 -0.4791321D-13 -0.3259675D+02
 -0.1563364D+01 -0.4822075D-13 -0.3259918D+02
 -0.1618904D+01 -0.4852184D-13 -0.3260171D+02
 -0.1646701D+01 -0.4880189D-13 -0.3260300D+02
  0.0000000D+00  0.0000000D+00 -0.3256392D+02
 -0.2726652D-01 -0.3975441D-13 -0.3256393D+02
 -0.8179986D-01 -0.4001893D-13 -0.3256401D+02
 -0.1363367D+00 -0.4029649D-13 -0.3256419D+02
 -0.1908796D+00 -0.4054639D-13 -0.3256445D+02
 -0.2454307D+00 -0.4085264D-13 -0.3256479D+02
 -0.2999924D+00 -0.4104190D-13 -0.3256523D+02
 -0.3545672D+00 -0.4140396D-13 -0.3256575D+02
 -0.4091574D+00 -0.4174924D-13 -0.3256636D+02
 -0.4637654D+00 -0.4195108D-13 -0.3256705D+02
 -0.5183936D+00 -0.4225465D-13 -0.3256783D+02
 -0.5730443D+00 -0.4253424D-13 -0.3256870D+02
 -0.6277199D+00 -0.4283123D-13 -0.3256965D+02
 -0.6824229D+00 -0.4313851D-13 -0.3257069D+02
 -0.7371557D+00 -0.4338080D-13 -0.3257182D+02
 -0.7919205D+00 -0.4370243D-13 -0.3257303D+02
 -0.8467199D+00 -0.4404093D-13 -0.3257434D+02
 -0.9015563D+00 -0.4430682D-13 -0.3257572D+02
 -0.9564320D+00 -0.4467686D-13 -0.3257720D+02
 -0.1011350D+01 -0.4495092D-13 -0.3257876D+02
 -0.1066311D+01 -0.4526297D-13 -0.3258041D+02
 -0.1121320D+01 -0.4557178D-13 -0.3258215D+02
 -0.1176377D+01 -0.4589258D-13 -0.3258397D+02
 -0.1231487D+01 -0.4626219D-13 -0.3258588D+02
 -0.1286650D+01 -0.4652427D-13 -0.3258788D+02
 -0.1341870D+01 -0.4692137D-13 -0.3258997D+02
 -0.1397148D+01 -0.4722623D-13 -0.3259214D+02
 -0.1452489D+01 -0.4752113D-13 -0.3259440D+02
 -0.1507893D+01 -0.4791321D-13 -0.3259675D+02
 -0.1563364D+01 -0.4822075D-13 -0.3259918D+02
 -0.1618904D+01 -0.4852184D-13 -0.3260171D+02
 -0.1646701D+01 -0.4880189D-13 -0.3260300D+02
  0.0000000D+00  0.0000000D+00 -0.3256392D+02
 -0.2726652D-01 -0.3975441D-13 -0.3256393D+02
 -0.8179986D-01 -0.4001893D-13 -0.3256401D+02
 -0.1363367D+00 -0.4029649D-13 -0.3256419D+02
 -0.1908796D+00 -0.4054639D-13 -0.3256445D+02
 -0.2454307D+00 -0.4085264D-13 -0.3256479D+02
 -0.2999924D+00 -0.4104190D-13 -0.3256523D+02
 -0.3545672D+00 -0.4140396D-13 -0.3256575D+02
 -0.4091574D+00 -0.4174924D-13 -0.3256636D+02
 -0.4637654D+00 -0.4195108D-13 -0.3256705D+02
 -0.5183936D+00 -0.4225465D-13 -0.3256783D+02
 -0.5730443D+00 -0.4253424D-13 -0.3256870D+02
 -0.6277199D+00 -0.4283123D-13 -0.3256965D+02
 -0.6824229D+00 -0.4313851D-13 -0.3257069D+02
 -0.7371557D+00 -0.4338080D-13 -0.3257182D+02
 -0.7919205D+00 -0.4370243D-13 -0.3257303D+02
 -0.8467199D+00 -0.4404093D-13 -0.3257434D+02
 -0.9015563D+00 -0.4430682D-13 -0.3257572D+02
 -0.9564320D+00 -0.4467686D-13 -0.3257720D+02
 -0.1011350D+01 -0.4495092D-13 -0.3257876D+02
 -0.1066311D+01 -0.4526297D-13 -0.3258041D+02
 -0.1121320D+01 -0.4557178D-13 -0.3258215D+02
 -0.1176377D+01 -0.4589258D-13 -0.3258397D+02
 -0.1231487D+01 -0.4626219D-13 -0.3258588D+02
 -0.1286650D+01 -0.4652427D-13 -0.3258788D+02
 -0.1341870D+01 -0.4692137D-13 -0.3258997D+02
 -0.1397148D+01 -0.4722623D-13 -0.3259214D+02
 -0.1452489D+01 -0.4752113D-13 -0.3259440D+02
 -0.1507893D+01 -0.4791321D-13 -0.3259675D+02
 -0.1563364D+01 -0.4822075D-13 -0.3259918D+02
 -0.1618904D+01 -0.4852184D-13 -0.3260171D+02
 -0.1646701D+01 -0.4880189D-13 -0.3260300D+02
  0.0000000D+00  0.0000000D+00 -0.3256392D+02
 -0.2726652D-01 -0.3975441D-13 -0.3256393D+02
 -0.8179986D-01 -0.4001893D-13 -0.3256401D+02
 -0.1363367D+00 -0.4029649D-13 -0.3256419D+02
 -0.1908796D+00 -0.4054639D-13 -0.3256445D+02
 -0.2454307D+00 -0.4085264D-13 -0.3256479D+02
 -0.2999924D+00 -0.4104190D-13 -0.3256523D+02
 -0.3545672D+00 -0.4140396D-13 -0.3256575D+02
 -0.4091574D+00 -0.4174924D-13 -0.3256636D+02
 -0.4637654D+00 -0.4195108D-13 -0.3256705D+02
 -0.5183936D+00 -0.4225465D-13 -0.3256783D+02
 -0.5730443D+00 -0.4253424D-13 -0.3256870D+02
 -0.6277199D+00 -0.4283123D-13 -0.3256965D+02
 -0.6824229D+00 -0.4313851D-13 -0.3257069D+02
 -0.7371557D+00 -0.4338080D-13 -0.3257182D+02
 -0.7919205D+00 -0.4370243D-13 -0.3257303D+02
 -0.8467199D+00 -0.4404093D-13 -0.3257434D+02
 -0.9015563D+00 -0.4430682D-13 -0.3257572D+02
 -0.9564320D+00 -0.4467686D-13 -0.3257720D+02
 -0.1011350D+01 -0.4495092D-13 -0.3257876D+02
 -0.1066311D+01 -0.4526297D-13 -0.3258041D+02
 -0.1121320D+01 -0.4557178D-13 -0.3258215D+02
 -0.1176377D+01 -0.4589258D-13 -0.3258397D+02
 -0.1231487D+01 -0.4626219D-13 -0.3258588D+02
 -0.1286650D+01 -0.4652427D-13 -0.3258788D+02
 -0.1341870D+01 -0.4692137D-13 -0.3258997D+02
 -0.1397148D+01 -0.4722623D-13 -0.3259214D+02
 -0.1452489D+01 -0.4752113D-13 -0.3259440D+02
 -0.1507893D+01 -0.4791321D-13 -0.3259675D+02
 -0.1563364D+01 -0.4822075D-13 -0.3259918D+02
 -0.1618904D+01 -0.4852184D-13 -0.3260171D+02
 -0.1646701D+01 -0.4880189D-13 -0.3260300D+02
  0.0000000D+00  0.0000000D+00 -0.3256392D+02
 -0.2726652D-01 -0.3975441D-13 -0.3256393D+02
 -0.8179986D-01 -0.4001893D-13 -0.3256401D+02
 -0.1363367D+00 -0.4029649D-13 -0.3256419D+02
 -0.1908796D+00 -0.4054639D-13 -0.3256445D+02
 -0.2454307D+00 -0.4085264D-13 -0.3256479D+02
 -0.2999924D+00 -0.4104190D-13 -0.3256523D+02
 -0.3545672D+00 -0.4140396D-13 -0.3256575D+02
 -0.4091574D+00 -0.4174924D-13 -0.3256636D+02
 -0.4637654D+00 -0.4195108D-13 -0.3256705D+02
 -0.5183936D+00 -0.4225465D-13 -0.3256783D+02
 -0.5730443D+00 -0.4253424D-13 -0.3256870D+02
 -0.6277199D+00 -0.4283123D-13 -0.3256965D+02
 -0.6824229D+00 -0.4313851D-13 -0.3257069D+02
 -0.7371557D+00 -0.4338080D-13 -0.3257182D+02
 -0.7919205D+00 -0.4370243D-13 -0.3257303D+02
 -0.8467199D+00 -0.4404093D-13 -0.3257434D+02
 -0.9015563D+00 -0.4430682D-13 -0.3257572D+02
 -0.9564320D+00 -0.4467686D-13 -0.3257720D+02
 -0.1011350D+01 -0.4495092D-13 -0.3257876D+02
 -0.1066311D+01 -0.4526297D-13 -0.3258041D+02
 -0.1121320D+01 -0.4557178D-13 -0.3258215D+02
 -0.1176377D+01 -0.4589258D-13 -0.3258397D+02
 -0.1231487D+01 -0.4626219D-13 -0.3258588D+02
 -0.1286650D+01 -0.4652427D-13 -0.3258788D+02
 -0.1341870D+01 -0.4692137D-13 -0.3258997D+02
 -0.1397148D+01 -0.4722623D-13 -0.3259214D+02
 -0.1452489D+01 -0.4752113D-13 -0.3259440D+02
 -0.1507893D+01 -0.4791321D-13 -0.3259675D+02
 -0.1563364D+01 -0.4822075D-13 -0.3259918D+02
 -0.1618904D+01 -0.4852184D-13 -0.3260171D+02
 -0.1646701D+01 -0.4880189D-13 -0.3260300D+02
  0.0000000D+00  0.0000000D+00 -0.3256392D+02
 -0.2726652D-01 -0.3975441D-13 -0.3256393D+02
 -0.8179986D-01 -0.4001893D-13 -0.3256401D+02
 -0.1363367D+00 -0.4029649D-13 -0.3256419D+02
 -0.1908796D+00 -0.4054639D-13 -0.3256445D+02
 -0.2454307D+00 -0.4085264D-13 -0.3256479D+02
 -0.2999924D+00 -0.4104190D-13 -0.3256523D+02
 -0.3545672D+00 -0.4140396D-13 -0.3256575D+02
 -0.4091574D+00 -0.4174924D-13 -0.3256636D+02
 -0.4637654D+00 -0.4195108D-13 -0.3256705D+02
 -0.5183936D+00 -0.4225465D-13 -0.3256783D+02
 -0.5730443D+00 -0.4253424D-13 -0.3256870D+02
 -0.6277199D+00 -0.4283123D-13 -0.3256965D+02
 -0.6824229D+00 -0.4313851D-13 -0.3257069D+02
 -0.7371557D+00 -0.4338080D-13 -0.3257182D+02
 -0.7919205D+00 -0.4370243D-13 -0.3257303D+02
 -0.8467199D+00 -0.4404093D-13 -0.3257434D+02
 -0.9015563D+00 -0.4430682D-13 -0.3257572D+02
 -0.9564320D+00 -0.4467686D-13 -0.3257720D+02
 -0.1011350D+01 -0.4495092D-13 -0.3257876D+02
 -0.1066311D+01 -0.4526297D-13 -0.3258041D+02
 -0.1121320D+01 -0.4557178D-13 -0.3258215D+02
 -0.1176377D+01 -0.4589258D-13 -0.3258397D+02
 -0.1231487D+01 -0.4626219D-13 -0.3258588D+02
 -0.1286650D+01 -0.4652427D-13 -0.3258788D+02
 -0.1341870D+01 -0.4692137D-13 -0.3258997D+02
 -0.1397148D+01 -0.4722623D-13 -0.3259214D+02
 -0.1452489D+01 -0.4752113D-13 -0.3259440D+02
 -0.1507893D+01 -0.4791321D-13 -0.3259675D+02
 -0.1563364D+01 -0.4822075D-13 -0.3259918D+02
 -0.1618904D+01 -0.4852184D-13 -0.3260171D+02
 -0.1646701D+01 -0.4880189D-13 -0.3260300D+02
  0.0000000D+00  0.0000000D+00 -0.3256392D+02
 -0.2726652D-01 -0.3975441D-13 -0.3256393D+02
 -0.8179986D-01 -0.4001893D-13 -0.3256401D+02
 -0.1363367D+00 -0.4029649D-13 -0.3256419D+02
 -0.1908796D+00 -0.4054639D-13 -0.3256445D+02
 -0.2454307D+00 -0.4085264D-13 -0.3256479D+02
 -0.2999924D+00 -0.4104190D-13 -0.3256523D+02
 -0.3545672D+00 -0.4140396D-13 -0.3256575D+02
 -0.4091574D+00 -0.4174924D-13 -0.3256636D+02
 -0.4637654D+00 -0.4195108D-13 -0.3256705D+02
 -0.5183936D+00 -0.4225465D-13 -0.3256783D+02
 -0.5730443D+00 -0.4253424D-13 -0.3256870D+02
 -0.6277199D+00 -0.4283123D-13 -0.3256965D+02
 -0.6824229D+00 -0.4313851D-13 -0.3257069D+02
 -0.7371557D+00 -0.4338080D-13 -0.3257182D+02
 -0.7919205D+00 -0.4370243D-13 -0.3257303D+02
 -0.8467199D+00 -0.4404093D-13 -0.3257434D+02
 -0.9015563D+00 -0.4430682D-13 -0.3257572D+02
 -0.9564320D+00 -0.4467686D-13 -0.3257720D+02
 -0.1011350D+01 -0.4495092D-13 -0.3257876D+02
 -0.1066311D+01 -0.4526297D-13 -0.3258041D+02
 -0.1121320D+01 -0.4557178D-13 -0.3258215D+02
 -0.1176377D+01 -0.4589258D-13 -0.3258397D+02
 -0.1231487D+01 -0.4626219D-13 -0.3258588D+02
 -0.1286650D+01 -0.4652427D-13 -0.3258788D+02
 -0.1341870D+01 -0.4692137D-13 -0.3258997D+02
 -0.1397148D+01 -0.4722623D-13 -0.3259214D+02
 -0.1452489D+01 -0.4752113D-13 -0.3259440D+02
 -0.1507893D+01 -0.4791321D-13 -0.3259675D+02
 -0.1563364D+01 -0.4822075D-13 -0.3259918D+02
 -0.1618904D+01 -0.4852184D-13 -0.3260171D+02
 -0.1646701D+01 -0.4880189D-13 -0.3260300D+02
  0.0000000D+00  0.0000000D+00 -0.3256392D+02
 -0.2726652D-01 -0.3975441D-13 -0.3256393D+02
 -0.8179986D-01 -0.4001893D-13 -0.3256401D+02
 -0.1363367D+00 -0.4029649D-13 -0.3256419D+02
 -0.1908796D+00 -0.4054639D-13 -0.3256445D+02
 -0.2454307D+00 -0.4085264D-13 -0.3256479D+02
 -0.2999924D+00 -0.4104190D-13 -0.3256523D+02
 -0.3545672D+00 -0.4140396D-13 -0.3256575D+02
 -0.4091574D+00 -0.4174924D-13 -0.3256636D+02
 -0.4637654D+00 -0.4195108D-13 -0.3256705D+02
 -0.5183936D+00 -0.4225465D-13 -0.3256783D+02
 -0.5730443D+00 -0.4253424D-13 -0.3256870D+02
 -0.6277199D+00 -0.4283123D-13 -0.3256965D+02
 -0.6824229D+00 -0.4313851D-13 -0.3257069D+02
 -0.7371557D+00 -0.4338080D-13 -0.3257182D+02
 -0.7919205D+00 -0.4370243D-13 -0.3257303D+02
 -0.8467199D+00 -0.4404093D-13 -0.3257434D+02
 -0.9015563D+00 -0.4430682D-13 -0.3257572D+02
 -0.9564320D+00 -0.4467686D-13 -0.3257720D+02
 -0.1011350D+01 -0.4495092D-13 -0.3257876D+02
 -0.1066311D+01 -0.4526297D-13 -0.3258041D+02
 -0.1121320D+01 -0.4557178D-13 -0.3258215D+02
 -0.1176377D+01 -0.4589258D-13 -0.3258397D+02
 -0.1231487D+01 -0.4626219D-13 -0.3258588D+02
 -0.1286650D+01 -0.4652427D-13 -0.3258788D+02
 -0.1341870D+01 -0.4692137D-13 -0.3258997D+02
 -0.1397148D+01 -0.4722623D-13 -0.3259214D+02
 -0.1452489D+01 -0.4752113D-13 -0.3259440D+02
 -0.1507893D+01 -0.4791321D-13 -0.3259675D+02
 -0.1563364D+01 -0.4822075D-13 -0.3259918D+02
 -0.1618904D+01 -0.4852184D-13 -0.3260171D+02
 -0.1646701D+01 -0.4880189D-13 -0.3260300D+02
  0.0000000D+00  0.0000000D+00 -0.3256392D+02
 -0.2726652D-01 -0.3975441D-13 -0.3256393D+02
 -0.8179986D-01 -0.4001893D-13 -0.3256401D+02
 -0.1363367D+00 -0.4029649D-13 -0.3256419D+02
 -0.1908796D+00 -0.4054639D-13 -0.3256445D+02
 -0.2454307D+00 -0.4085264D-13 -0.3256479D+02
 -0.2999924D+00 -0.4104190D-13 -0.3256523D+02
 -0.3545672D+00 -0.4140396D-13 -0.3256575D+02
 -0.4091574D+00 -0.4174924D-13 -0.3256636D+02
 -0.4637654D+00 -0.4195108D-13 -0.3256705D+02
 -0.5183936D+00 -0.4225465D-13 -0.3256783D+02
 -0.5730443D+00 -0.4253424D-13 -0.3256870D+02
 -0.6277199D+00 -0.4283123D-13 -0.3256965D+02
 -0.6824229D+00 -0.4313851D-13 -0.3257069D+02
 -0.7371557D+00 -0.4338080D-13 -0.3257182D+02
 -0.7919205D+00 -0.4370243D-13 -0.3257303D+02
 -0.8467199D+00 -0.4404093D-13 -0.3257434D+02
 -0.9015563D+00 -0.4430682D-13 -0.3257572D+02
 -0.9564320D+00 -0.4467686D-13 -0.3257720D+02
 -0.1011350D+01 -0.4495092D-13 -0.3257876D+02
 -0.1066311D+01 -0.4526297D-13 -0.3258041D+02
 -0.1121320D+01 -0.4557178D-13 -0.3258215D+02
 -0.1176377D+01 -0.4589258D-13 -0.3258397D+02
 -0.1231487D+01 -0.4626219D-13 -0.3258588D+02
 -0.1286650D+01 -0.4652427D-13 -0.3258788D+02
 -0.1341870D+01 -0.4692137D-13 -0.3258997D+02
 -0.1397148D+01 -0.4722623D-13 -0.3259214D+02
 -0.1452489D+01 -0.4752113D-13 -0.3259440D+02
 -0.1507893D+01 -0.4791321D-13 -0.3259675D+02
 -0.1563364D+01 -0.4822075D-13 -0.3259918D+02
 -0.1618904D+01 -0.4852184D-13 -0.3260171D+02
 -0.1646701D+01 -0.4880189D-13 -0.3260300D+02
  0.0000000D+00  0.0000000D+00 -0.3256392D+02
 -0.2726652D-01 -0.3975441D-13 -0.3256393D+02
 -0.8179986D-01 -0.4001893D-13 -0.3256401D+02
 -0.1363367D+00 -0.4029649D-13 -0.3256419D+02
 -0.1908796D+00 -0.4054639D-13 -0.3256445D+02
 -0.2454307D+00 -0.4085264D-13 -0.3256479D+02
 -0.2999924D+00 -0.4104190D-13 -0.3256523D+02
 -0.3545672D+00 -0.4140396D-13 -0.3256575D+02
 -0.4091574D+00 -0.4174924D-13 -0.3256636D+02
 -0.4637654D+00 -0.4195108D-13 -0.3256705D+02
 -0.5183936D+00 -0.4225465D-13 -0.3256783D+02
 -0.5730443D+00 -0.4253424D-13 -0.3256870D+02
 -0.6277199D+00 -0.4283123D-13 -0.3256965D+02
 -0.6824229D+00 -0.4313851D-13 -0.3257069D+02
 -0.7371557D+00 -0.4338080D-13 -0.3257182D+02
 -0.7919205D+00 -0.4370243D-13 -0.3257303D+02
 -0.8467199D+00 -0.4404093D-13 -0.3257434D+02
 -0.9015563D+00 -0.4430682D-13 -0.3257572D+02
 -0.9564320D+00 -0.4467686D-13 -0.3257720D+02
 -0.1011350D+01 -0.4495092D-13 -0.3257876D+02
 -0.1066311D+01 -0.4526297D-13 -0.3258041D+02
 -0.1121320D+01 -0.4557178D-13 -0.3258215D+02
 -0.1176377D+01 -0.4589258D-13 -0.3258397D+02
 -0.1231487D+01 -0.4626219D-13 -0.3258588D+02
 -0.1286650D+01 -0.4652427D-13 -0.3258788D+02
 -0.1341870D+01 -0.4692137D-13 -0.3258997D+02
 -0.1397148D+01 -0.4722623D-13 -0.3259214D+02
 -0.1452489D+01 -0.4752113D-13 -0.3259440D+02
 -0.1507893D+01 -0.4791321D-13 -0.3259675D+02
 -0.1563364D+01 -0.4822075D-13 -0.3259918D+02
 -0.1618904D+01 -0.4852184D-13 -0.3260171D+02
 -0.1646701D+01 -0.4880189D-13 -0.3260300D+02
  0.0000000D+00  0.0000000D+00 -0.3256392D+02
 -0.2726652D-01 -0.3975441D-13 -0.3256393D+02
 -0.8179986D-01 -0.4001893D-13 -0.3256401D+02
 -0.1363367D+00 -0.4029649D-13 -0.3256419D+02
 -0.1908796D+00 -0.4054639D-13 -0.3256445D+02
 -0.2454307D+00 -0.4085264D-13 -0.3256479D+02
 -0.2999924D+00 -0.4104190D-13 -0.3256523D+02
 -0.3545672D+00 -0.4140396D-13 -0.3256575D+02
 -0.4091574D+00 -0.4174924D-13 -0.3256636D+02
 -0.4637654D+00 -0.4195108D-13 -0.3256705D+02
 -0.5183936D+00 -0.4225465D-13 -0.3256783D+02
 -0.5730443D+00 -0.4253424D-13 -0.3256870D+02
 -0.6277199D+00 -0.4283123D-13 -0.3256965D+02
 -0.6824229D+00 -0.4313851D-13 -0.3257069D+02
 -0.7371557D+00 -0.4338080D-13 -0.3257182D+02
 -0.7919205D+00 -0.4370243D-13 -0.3257303D+02
 -0.8467199D+00 -0.4404093D-13 -0.3257434D+02
 -0.9015563D+00 -0.4430682D-13 -0.3257572D+02
 -0.9564320D+00 -0.4467686D-13 -0.3257720D+02
 -0.1011350D+01 -0.4495092D-13 -0.3257876D+02
 -0.1066311D+01 -0.4526297D-13 -0.3258041D+02
 -0.1121320D+01 -0.4557178D-13 -0.3258215D+02
 -0.1176377D+01 -0.4589258D-13 -0.3258397D+02
 -0.1231487D+01 -0.4626219D-13 -0.3258588D+02
 -0.1286650D+01 -0.4652427D-13 -0.3258788D+02
 -0.1341870D+01 -0.4692137D-13 -0.3258997D+02
 -0.1397148D+01 -0.4722623D-13 -0.3259214D+02
 -0.1452489D+01 -0.4752113D-13 -0.3259440D+02
 -0.1507893D+01 -0.4791321D-13 -0.3259675D+02
 -0.1563364D+01 -0.4822075D-13 -0.3259918D+02
 -0.1618904D+01 -0.4852184D-13 -0.3260171D+02
 -0.1646701D+01 -0.4880189D-13 -0.3260300D+02
  0.0000000D+00  0.0000000D+00 -0.3256392D+02
 -0.2726652D-01 -0.3975441D-13 -0.3256393D+02
 -0.8179986D-01 -0.4001893D-13 -0.3256401D+02
 -0.1363367D+00 -0.4029649D-13 -0.3256419D+02
 -0.1908796D+00 -0.4054639D-13 -0.3256445D+02
 -0.2454307D+00 -0.4085264D-13 -0.3256479D+02
 -0.2999924D+00 -0.4104190D-13 -0.3256523D+02
 -0.3545672D+00 -0.4140396D-13 -0.3256575D+02
 -0.4091574D+00 -0.4174924D-13 -0.3256636D+02
 -0.4637654D+00 -0.4195108D-13 -0.3256705D+02
 -0.5183936D+00 -0.4225465D-13 -0.3256783D+02
 -0.5730443D+00 -0.4253424D-13 -0.3256870D+02
 -0.6277199D+00 -0.4283123D-13 -0.3256965D+02
 -0.6824229D+00 -0.4313851D-13 -0.3257069D+02
 -0.7371557D+00 -0.4338080D-13 -0.3257182D+02
 -0.7919205D+00 -0.4370243D-13 -0.3257303D+02
 -0.8467199D+00 -0.4404093D-13 -0.3257434D+02
 -0.9015563D+00 -0.4430682D-13 -0.3257572D+02
 -0.9564320D+00 -0.4467686D-13 -0.3257720D+02
 -0.1011350D+01 -0.4495092D-13 -0.3257876D+02
 -0.1066311D+01 -0.4526297D-13 -0.3258041D+02
 -0.1121320D+01 -0.4557178D-13 -0.3258215D+02
 -0.1176377D+01 -0.4589258D-13 -0.3258397D+02
 -0.1231487D+01 -0.4626219D-13 -0.3258588D+02
 -0.1286650D+01 -0.4652427D-13 -0.3258788D+02
 -0.1341870D+01 -0.4692137D-13 -0.3258997D+02
 -0.1397148D+01 -0.4722623D-13 -0.3259214D+02
 -0.1452489D+01 -0.4752113D-13 -0.3259440D+02
 -0.1507893D+01 -0.4791321D-13 -0.3259675D+02
 -0.1563364D+01 -0.4822075D-13 -0.3259918D+02
 -0.1618904D+01 -0.4852184D-13 -0.3260171D+02
 -0.1646701D+01 -0.4880189D-13 -0.3260300D+02
  0.0000000D+00  0.0000000D+00 -0.3256392D+02
 -0.2726652D-01 -0.3975441D-13 -0.3256393D+02
 -0.8179986D-01 -0.4001893D-13 -0.3256401D+02
 -0.1363367D+00 -0.4029649D-13 -0.3256419D+02
 -0.1908796D+00 -0.4054639D-13 -0.3256445D+02
 -0.2454307D+00 -0.4085264D-13 -0.3256479D+02
 -0.2999924D+00 -0.4104190D-13 -0.3256523D+02
 -0.3545672D+00 -0.4140396D-13 -0.3256575D+02
 -0.4091574D+00 -0.4174924D-13 -0.3256636D+02
 -0.4637654D+00 -0.4195108D-13 -0.3256705D+02
 -0.5183936D+00 -0.4225465D-13 -0.3256783D+02
 -0.5730443D+00 -0.4253424D-13 -0.3256870D+02
 -0.6277199D+00 -0.4283123D-13 -0.3256965D+02
 -0.6824229D+00 -0.4313851D-13 -0.3257069D+02
 -0.7371557D+00 -0.4338080D-13 -0.3257182D+02
 -0.7919205D+00 -0.4370243D-13 -0.3257303D+02
 -0.8467199D+00 -0.4404093D-13 -0.3257434D+02
 -0.9015563D+00 -0.4430682D-13 -0.3257572D+02
 -0.9564320D+00 -0.4467686D-13 -0.3257720D+02
 -0.1011350D+01 -0.4495092D-13 -0.3257876D+02
 -0.1066311D+01 -0.4526297D-13 -0.3258041D+02
 -0.1121320D+01 -0.4557178D-13 -0.3258215D+02
 -0.1176377D+01 -0.4589258D-13 -0.3258397D+02
 -0.1231487D+01 -0.4626219D-13 -0.3258588D+02
 -0.1286650D+01 -0.4652427D-13 -0.3258788D+02
 -0.1341870D+01 -0.4692137D-13 -0.3258997D+02
 -0.1397148D+01 -0.4722623D-13 -0.3259214D+02
 -0.1452489D+01 -0.4752113D-13 -0.3259440D+02
 -0.1507893D+01 -0.4791321D-13 -0.3259675D+02
 -0.1563364D+01 -0.4822075D-13 -0.3259918D+02
 -0.1618904D+01 -0.4852184D-13 -0.3260171D+02
 -0.1646701D+01 -0.4880189D-13 -0.3260300D+02
  0.0000000D+00  0.0000000D+00 -0.3256392D+02
 -0.2726652D-01 -0.3975441D-13 -0.3256393D+02
 -0.8179986D-01 -0.4001893D-13 -0.3256401D+02
 -0.1363367D+00 -0.4029649D-13 -0.3256419D+02
 -0.1908796D+00 -0.4054639D-13 -0.3256445D+02
 -0.2454307D+00 -0.4085264D-13 -0.3256479D+02
 -0.2999924D+00 -0.4104190D-13 -0.3256523D+02
 -0.3545672D+00 -0.4140396D-13 -0.3256575D+02
 -0.4091574D+00 -0.4174924D-13 -0.3256636D+02
 -0.4637654D+00 -0.4195108D-13 -0.3256705D+02
 -0.5183936D+00 -0.4225465D-13 -0.3256783D+02
 -0.5730443D+00 -0.4253424D-13 -0.3256870D+02
 -0.6277199D+00 -0.4283123D-13 -0.3256965D+02
 -0.6824229D+00 -0.4313851D-13 -0.3257069D+02
 -0.7371557D+00 -0.4338080D-13 -0.3257182D+02
 -0.7919205D+00 -0.4370243D-13 -0.3257303D+02
 -0.8467199D+00 -0.4404093D-13 -0.3257434D+02
 -0.9015563D+00 -0.4430682D-13 -0.3257572D+02
 -0.9564320D+00 -0.4467686D-13 -0.3257720D+02
 -0.1011350D+01 -0.4495092D-13 -0.3257876D+02
 -0.1066311D+01 -0.4526297D-13 -0.3258041D+02
 -0.1121320D+01 -0.4557178D-13 -0.3258215D+02
 -0.1176377D+01 -0.4589258D-13 -0.3258397D+02
 -0.1231487D+01 -0.4626219D-13 -0.3258588D+02
 -0.1286650D+01 -0.4652427D-13 -0.3258788D+02
 -0.1341870D+01 -0.4692137D-13 -0.3258997D+02
 -0.1397148D+01 -0.4722623D-13 -0.3259214D+02
 -0.1452489D+01 -0.4752113D-13 -0.3259440D+02
 -0.1507893D+01 -0.4791321D-13 -0.3259675D+02
 -0.1563364D+01 -0.4822075D-13 -0.3259918D+02
 -0.1618904D+01 -0.4852184D-13 -0.3260171D+02
 -0.1646701D+01 -0.4880189D-13 -0.3260300D+02
  0.0000000D+00  0.0000000D+00 -0.3256392D+02
 -0.2726652D-01 -0.3975441D-13 -0.3256393D+02
 -0.8179986D-01 -0.4001893D-13 -0.3256401D+02
 -0.1363367D+00 -0.4029649D-13 -0.3256419D+02
 -0.1908796D+00 -0.4054639D-13 -0.3256445D+02
 -0.2454307D+00 -0.4085264D-13 -0.3256479D+02
 -0.2999924D+00 -0.4104190D-13 -0.3256523D+02
 -0.3545672D+00 -0.4140396D-13 -0.3256575D+02
 -0.4091574D+00 -0.4174924D-13 -0.3256636D+02
 -0.4637654D+00 -0.4195108D-13 -0.3256705D+02
 -0.5183936D+00 -0.4225465D-13 -0.3256783D+02
 -0.5730443D+00 -0.4253424D-13 -0.3256870D+02
 -0.6277199D+00 -0.4283123D-13 -0.3256965D+02
 -0.6824229D+00 -0.4313851D-13 -0.3257069D+02
 -0.7371557D+00 -0.4338080D-13 -0.3257182D+02
 -0.7919205D+00 -0.4370243D-13 -0.3257303D+02
 -0.8467199D+00 -0.4404093D-13 -0.3257434D+02
 -0.9015563D+00 -0.4430682D-13 -0.3257572D+02
 -0.9564320D+00 -0.4467686D-13 -0.3257720D+02
 -0.1011350D+01 -0.4495092D-13 -0.3257876D+02
 -0.1066311D+01 -0.4526297D-13 -0.3258041D+02
 -0.1121320D+01 -0.4557178D-13 -0.3258215D+02
 -0.1176377D+01 -0.4589258D-13 -0.3258397D+02
 -0.1231487D+01 -0.4626219D-13 -0.3258588D+02
 -0.1286650D+01 -0.4652427D-13 -0.3258788D+02
 -0.1341870D+01 -0.4692137D-13 -0.3258997D+02
 -0.1397148D+01 -0.4722623D-13 -0.3259214D+02
 -0.1452489D+01 -0.4752113D-13 -0.3259440D+02
 -0.1507893D+01 -0.4791321D-13 -0.3259675D+02
 -0.1563364D+01 -0.4822075D-13 -0.3259918D+02
 -0.1618904D+01 -0.4852184D-13 -0.3260171D+02
 -0.1646701D+01 -0.4880189D-13 -0.3260300D+02
  0.0000000D+00  0.0000000D+00 -0.3256392D+02
 -0.2726652D-01 -0.3975441D-13 -0.3256393D+02
 -0.8179986D-01 -0.4001893D-13 -0.3256401D+02
 -0.1363367D+00 -0.4029649D-13 -0.3256419D+02
 -0.1908796D+00 -0.4054639D-13 -0.3256445D+02
 -0.2454307D+00 -0.4085264D-13 -0.3256479D+02
 -0.2999924D+00 -0.4104190D-13 -0.3256523D+02
 -0.3545672D+00 -0.4140396D-13 -0.3256575D+02
 -0.4091574D+00 -0.4174924D-13 -0.3256636D+02
 -0.4637654D+00 -0.4195108D-13 -0.3256705D+02
 -0.5183936D+00 -0.4225465D-13 -0.3256783D+02
 -0.5730443D+00 -0.4253424D-13 -0.3256870D+02
 -0.6277199D+00 -0.4283123D-13 -0.3256965D+02
 -0.6824229D+00 -0.4313851D-13 -0.3257069D+02
 -0.7371557D+00 -0.4338080D-13 -0.3257182D+02
 -0.7919205D+00 -0.4370243D-13 -0.3257303D+02
 -0.8467199D+00 -0.4404093D-13 -0.3257434D+02
 -0.9015563D+00 -0.4430682D-13 -0.3257572D+02
 -0.9564320D+00 -0.4467686D-13 -0.3257720D+02
 -0.1011350D+01 -0.4495092D-13 -0.3257876D+02
 -0.1066311D+01 -0.4526297D-13 -0.3258041D+02
 -0.1121320D+01 -0.4557178D-13 -0.3258215D+02
 -0.1176377D+01 -0.4589258D-13 -0.3258397D+02
 -0.1231487D+01 -0.4626219D-13 -0.3258588D+02
 -0.1286650D+01 -0.4652427D-13 -0.3258788D+02
 -0.1341870D+01 -0.4692137D-13 -0.3258997D+02
 -0.1397148D+01 -0.4722623D-13 -0.3259214D+02
 -0.1452489D+01 -0.4752113D-13 -0.3259440D+02
 -0.1507893D+01 -0.4791321D-13 -0.3259675D+02
 -0.1563364D+01 -0.4822075D-13 -0.3259918D+02
 -0.1618904D+01 -0.4852184D-13 -0.3260171D+02
 -0.1646701D+01 -0.4880189D-13 -0.3260300D+02
  0.0000000D+00  0.0000000D+00 -0.3256392D+02
 -0.2726652D-01 -0.3975441D-13 -0.3256393D+02
 -0.8179986D-01 -0.4001893D-13 -0.3256401D+02
 -0.1363367D+00 -0.4029649D-13 -0.3256419D+02
 -0.1908796D+00 -0.4054639D-13 -0.3256445D+02
 -0.2454307D+00 -0.4085264D-13 -0.3256479D+02
 -0.2999924D+00 -0.4104190D-13 -0.3256523D+02
 -0.3545672D+00 -0.4140396D-13 -0.3256575D+02
 -0.4091574D+00 -0.4174924D-13 -0.3256636D+02
 -0.4637654D+00 -0.4195108D-13 -0.3256705D+02
 -0.5183936D+00 -0.4225465D-13 -0.3256783D+02
 -0.5730443D+00 -0.4253424D-13 -0.3256870D+02
 -0.6277199D+00 -0.4283123D-13 -0.3256965D+02
 -0.6824229D+00 -0.4313851D-13 -0.3257069D+02
 -0.7371557D+00 -0.4338080D-13 -0.3257182D+02
 -0.7919205D+00 -0.4370243D-13 -0.3257303D+02
 -0.8467199D+00 -0.4404093D-13 -0.3257434D+02
 -0.9015563D+00 -0.4430682D-13 -0.3257572D+02
 -0.9564320D+00 -0.4467686D-13 -0.3257720D+02
 -0.1011350D+01 -0.4495092D-13 -0.3257876D+02
 -0.1066311D+01 -0.4526297D-13 -0.3258041D+02
 -0.1121320D+01 -0.4557178D-13 -0.3258215D+02
 -0.1176377D+01 -0.4589258D-13 -0.3258397D+02
 -0.1231487D+01 -0.4626219D-13 -0.3258588D+02
 -0.1286650D+01 -0.4652427D-13 -0.3258788D+02
 -0.1341870D+01 -0.4692137D-13 -0.3258997D+02
 -0.1397148D+01 -0.4722623D-13 -0.3259214D+02
 -0.1452489D+01 -0.4752113D-13 -0.3259440D+02
 -0.1507893D+01 -0.4791321D-13 -0.3259675D+02
 -0.1563364D+01 -0.4822075D-13 -0.3259918D+02
 -0.1618904D+01 -0.4852184D-13 -0.3260171D+02
 -0.1646701D+01 -0.4880189D-13 -0.3260300D+02
  0.0000000D+00  0.0000000D+00 -0.3256392D+02
 -0.2726652D-01 -0.3975441D-13 -0.3256393D+02
 -0.8179986D-01 -0.4001893D-13 -0.3256401D+02
 -0.1363367D+00 -0.4029649D-13 -0.3256419D+02
 -0.1908796D+00 -0.4054639D-13 -0.3256445D+02
 -0.2454307D+00 -0.4085264D-13 -0.3256479D+02
 -0.2999924D+00 -0.4104190D-13 -0.3256523D+02
 -0.3545672D+00 -0.4140396D-13 -0.3256575D+02
 -0.4091574D+00 -0.4174924D-13 -0.3256636D+02
 -0.4637654D+00 -0.4195108D-13 -0.3256705D+02
 -0.5183936D+00 -0.4225465D-13 -0.3256783D+02
 -0.5730443D+00 -0.4253424D-13 -0.3256870D+02
 -0.6277199D+00 -0.4283123D-13 -0.3256965D+02
 -0.6824229D+00 -0.4313851D-13 -0.3257069D+02
 -0.7371557D+00 -0.4338080D-13 -0.3257182D+02
 -0.7919205D+00 -0.4370243D-13 -0.3257303D+02
 -0.8467199D+00 -0.4404093D-13 -0.3257434D+02
 -0.9015563D+00 -0.4430682D-13 -0.3257572D+02
 -0.9564320D+00 -0.4467686D-13 -0.3257720D+02
 -0.1011350D+01 -0.4495092D-13 -0.3257876D+02
 -0.1066311D+01 -0.4526297D-13 -0.3258041D+02
 -0.1121320D+01 -0.4557178D-13 -0.3258215D+02
 -0.1176377D+01 -0.4589258D-13 -0.3258397D+02
 -0.1231487D+01 -0.4626219D-13 -0.3258588D+02
 -0.1286650D+01 -0.4652427D-13 -0.3258788D+02
 -0.1341870D+01 -0.4692137D-13 -0.3258997D+02
 -0.1397148D+01 -0.4722623D-13 -0.3259214D+02
 -0.1452489D+01 -0.4752113D-13 -0.3259440D+02
 -0.1507893D+01 -0.4791321D-13 -0.3259675D+02
 -0.1563364D+01 -0.4822075D-13 -0.3259918D+02
 -0.1618904D+01 -0.4852184D-13 -0.3260171D+02
 -0.1646701D+01 -0.4880189D-13 -0.3260300D+02
  0.0000000D+00  0.0000000D+00 -0.3256392D+02
 -0.2726652D-01 -0.3975441D-13 -0.3256393D+02
 -0.8179986D-01 -0.4001893D-13 -0.3256401D+02
 -0.1363367D+00 -0.4029649D-13 -0.3256419D+02
 -0.1908796D+00 -0.4054639D-13 -0.3256445D+02
 -0.2454307D+00 -0.4085264D-13 -0.3256479D+02
 -0.2999924D+00 -0.4104190D-13 -0.3256523D+02
 -0.3545672D+00 -0.4140396D-13 -0.3256575D+02
 -0.4091574D+00 -0.4174924D-13 -0.3256636D+02
 -0.4637654D+00 -0.4195108D-13 -0.3256705D+02
 -0.5183936D+00 -0.4225465D-13 -0.3256783D+02
 -0.5730443D+00 -0.4253424D-13 -0.3256870D+02
 -0.6277199D+00 -0.4283123D-13 -0.3256965D+02
 -0.6824229D+00 -0.4313851D-13 -0.3257069D+02
 -0.7371557D+00 -0.4338080D-13 -0.3257182D+02
 -0.7919205D+00 -0.4370243D-13 -0.3257303D+02
 -0.8467199D+00 -0.4404093D-13 -0.3257434D+02
 -0.9015563D+00 -0.4430682D-13 -0.3257572D+02
 -0.9564320D+00 -0.4467686D-13 -0.3257720D+02
 -0.1011350D+01 -0.4495092D-13 -0.3257876D+02
 -0.1066311D+01 -0.4526297D-13 -0.3258041D+02
 -0.1121320D+01 -0.4557178D-13 -0.3258215D+02
 -0.1176377D+01 -0.4589258D-13 -0.3258397D+02
 -0.1231487D+01 -0.4626219D-13 -0.3258588D+02
 -0.1286650D+01 -0.4652427D-13 -0.3258788D+02
 -0.1341870D+01 -0.4692137D-13 -0.3258997D+02
 -0.1397148D+01 -0.4722623D-13 -0.3259214D+02
 -0.1452489D+01 -0.4752113D-13 -0.3259440D+02
 -0.1507893D+01 -0.4791321D-13 -0.3259675D+02
 -0.1563364D+01 -0.4822075D-13 -0.3259918D+02
 -0.1618904D+01 -0.4852184D-13 -0.3260171D+02
 -0.1646701D+01 -0.4880189D-13 -0.3260300D+02
  0.0000000D+00  0.0000000D+00 -0.3253664D+02
 -0.2727731D-01 -0.3981420D-13 -0.3253666D+02
 -0.8183222D-01 -0.4004706D-13 -0.3253674D+02
 -0.1363907D+00 -0.4029061D-13 -0.3253691D+02
 -0.1909551D+00 -0.4056768D-13 -0.3253717D+02
 -0.2455277D+00 -0.4085478D-13 -0.3253752D+02
 -0.3001111D+00 -0.4110786D-13 -0.3253794D+02
 -0.3547075D+00 -0.4140965D-13 -0.3253846D+02
 -0.4093192D+00 -0.4172879D-13 -0.3253906D+02
 -0.4639488D+00 -0.4193721D-13 -0.3253975D+02
 -0.5185986D+00 -0.4232989D-13 -0.3254052D+02
 -0.5732709D+00 -0.4256555D-13 -0.3254138D+02
 -0.6279682D+00 -0.4288817D-13 -0.3254233D+02
 -0.6826928D+00 -0.4308155D-13 -0.3254336D+02
 -0.7374471D+00 -0.4344750D-13 -0.3254448D+02
 -0.7922336D+00 -0.4381095D-13 -0.3254568D+02
 -0.8470546D+00 -0.4401313D-13 -0.3254697D+02
 -0.9019126D+00 -0.4433987D-13 -0.3254834D+02
 -0.9568100D+00 -0.4465175D-13 -0.3254981D+02
 -0.1011749D+01 -0.4501666D-13 -0.3255135D+02
 -0.1066733D+01 -0.4525529D-13 -0.3255299D+02
 -0.1121763D+01 -0.4560924D-13 -0.3255471D+02
 -0.1176842D+01 -0.4597204D-13 -0.3255652D+02
 -0.1231973D+01 -0.4629330D-13 -0.3255841D+02
 -0.1287158D+01 -0.4658488D-13 -0.3256039D+02
 -0.1342399D+01 -0.4697028D-13 -0.3256246D+02
 -0.1397700D+01 -0.4725085D-13 -0.3256461D+02
 -0.1453062D+01 -0.4759597D-13 -0.3256685D+02
 -0.1508488D+01 -0.4795505D-13 -0.3256918D+02
 -0.1563981D+01 -0.4821701D-13 -0.3257159D+02
 -0.1619543D+01 -0.4858771D-13 -0.3257409D+02
 -0.1647351D+01 -0.4883074D-13 -0.3257537D+02
  0.0000000D+00  0.0000000D+00 -0.3253664D+02
 -0.2727731D-01 -0.3981420D-13 -0.3253666D+02
 -0.8183222D-01 -0.4004706D-13 -0.3253674D+02
 -0.1363907D+00 -0.4029061D-13 -0.3253691D+02
 -0.1909551D+00 -0.4056768D-13 -0.3253717D+02
 -0.2455277D+00 -0.4085478D-13 -0.3253752D+02
 -0.3001111D+00 -0.4110786D-13 -0.3253794D+02
 -0.3547075D+00 -0.4140965D-13 -0.3253846D+02
 -0.4093192D+00 -0.4172879D-13 -0.3253906D+02
 -0.4639488D+00 -0.4193721D-13 -0.3253975D+02
 -0.5185986D+00 -0.4232989D-13 -0.3254052D+02
 -0.5732709D+00 -0.4256555D-13 -0.3254138D+02
 -0.6279682D+00 -0.4288817D-13 -0.3254233D+02
 -0.6826928D+00 -0.4308155D-13 -0.3254336D+02
 -0.7374471D+00 -0.4344750D-13 -0.3254448D+02
 -0.7922336D+00 -0.4381095D-13 -0.3254568D+02
 -0.8470546D+00 -0.4401313D-13 -0.3254697D+02
 -0.9019126D+00 -0.4433987D-13 -0.3254834D+02
 -0.9568100D+00 -0.4465175D-13 -0.3254981D+02
 -0.1011749D+01 -0.4501666D-13 -0.3255135D+02
 -0.1066733D+01 -0.4525529D-13 -0.3255299D+02
 -0.1121763D+01 -0.4560924D-13 -0.3255471D+02
 -0.1176842D+01 -0.4597204D-13 -0.3255652D+02
 -0.1231973D+01 -0.4629330D-13 -0.3255841D+02
 -0.1287158D+01 -0.4658488D-13 -0.3256039D+02
 -0.1342399D+01 -0.4697028D-13 -0.3256246D+02
 -0.1397700D+01 -0.4725085D-13 -0.3256461D+02
 -0.1453062D+01 -0.4759597D-13 -0.3256685D+02
 -0.1508488D+01 -0.4795505D-13 -0.3256918D+02
 -0.1563981D+01 -0.4821701D-13 -0.3257159D+02
 -0.1619543D+01 -0.4858771D-13 -0.3257409D+02
 -0.1647351D+01 -0.4883074D-13 -0.3257537D+02
  0.0000000D+00  0.0000000D+00 -0.3253664D+02
 -0.2727731D-01 -0.3981420D-13 -0.3253666D+02
 -0.8183222D-01 -0.4004706D-13 -0.3253674D+02
 -0.1363907D+00 -0.4029061D-13 -0.3253691D+02
 -0.1909551D+00 -0.4056768D-13 -0.3253717D+02
 -0.2455277D+00 -0.4085478D-13 -0.3253752D+02
 -0.3001111D+00 -0.4110786D-13 -0.3253794D+02
 -0.3547075D+00 -0.4140965D-13 -0.3253846D+02
 -0.4093192D+00 -0.4172879D-13 -0.3253906D+02
 -0.4639488D+00 -0.4193721D-13 -0.3253975D+02
 -0.5185986D+00 -0.4232989D-13 -0.3254052D+02
 -0.5732709D+00 -0.4256555D-13 -0.3254138D+02
 -0.6279682D+00 -0.4288817D-13 -0.3254233D+02
 -0.6826928D+00 -0.4308155D-13 -0.3254336D+02
 -0.7374471D+00 -0.4344750D-13 -0.3254448D+02
 -0.7922336D+00 -0.4381095D-13 -0.3254568D+02
 -0.8470546D+00 -0.4401313D-13 -0.3254697D+02
 -0.9019126D+00 -0.4433987D-13 -0.3254834D+02
 -0.9568100D+00 -0.4465175D-13 -0.3254981D+02
 -0.1011749D+01 -0.4501666D-13 -0.3255135D+02
 -0.1066733D+01 -0.4525529D-13 -0.3255299D+02
 -0.1121763D+01 -0.4560924D-13 -0.3255471D+02
 -0.1176842D+01 -0.4597204D-13 -0.3255652D+02
 -0.1231973D+01 -0.4629330D-13 -0.3255841D+02
 -0.1287158D+01 -0.4658488D-13 -0.3256039D+02
 -0.1342399D+01 -0.4697028D-13 -0.3256246D+02
 -0.1397700D+01 -0.4725085D-13 -0.3256461D+02
 -0.1453062D+01 -0.4759597D-13 -0.3256685D+02
 -0.1508488D+01 -0.4795505D-13 -0.3256918D+02
 -0.1563981D+01 -0.4821701D-13 -0.3257159D+02
 -0.1619543D+01 -0.4858771D-13 -0.3257409D+02
 -0.1647351D+01 -0.4883074D-13 -0.3257537D+02
  0.0000000D+00  0.0000000D+00 -0.3253664D+02
 -0.2727731D-01 -0.3981420D-13 -0.3253666D+02
 -0.8183222D-01 -0.4004706D-13 -0.3253674D+02
 -0.1363907D+00 -0.4029061D-13 -0.3253691D+02
 -0.1909551D+00 -0.4056768D-13 -0.3253717D+02
 -0.2455277D+00 -0.4085478D-13 -0.3253752D+02
 -0.3001111D+00 -0.4110786D-13 -0.3253794D+02
 -0.3547075D+00 -0.4140965D-13 -0.3253846D+02
 -0.4093192D+00 -0.4172879D-13 -0.3253906D+02
 -0.4639488D+00 -0.4193721D-13 -0.3253975D+02
 -0.5185986D+00 -0.4232989D-13 -0.3254052D+02
 -0.5732709D+00 -0.4256555D-13 -0.3254138D+02
 -0.6279682D+00 -0.4288817D-13 -0.3254233D+02
 -0.6826928D+00 -0.4308155D-13 -0.3254336D+02
 -0.7374471D+00 -0.4344750D-13 -0.3254448D+02
 -0.7922336D+00 -0.4381095D-13 -0.3254568D+02
 -0.8470546D+00 -0.4401313D-13 -0.3254697D+02
 -0.9019126D+00 -0.4433987D-13 -0.3254834D+02
 -0.9568100D+00 -0.4465175D-13 -0.3254981D+02
 -0.1011749D+01 -0.4501666D-13 -0.3255135D+02
 -0.1066733D+01 -0.4525529D-13 -0.3255299D+02
 -0.1121763D+01 -0.4560924D-13 -0.3255471D+02
 -0.1176842D+01 -0.4597204D-13 -0.3255652D+02
 -0.1231973D+01 -0.4629330D-13 -0.3255841D+02
 -0.1287158D+01 -0.4658488D-13 -0.3256039D+02
 -0.1342399D+01 -0.4697028D-13 -0.3256246D+02
 -0.1397700D+01 -0.4725085D-13 -0.3256461D+02
 -0.1453062D+01 -0.4759597D-13 -0.3256685D+02
 -0.1508488D+01 -0.4795505D-13 -0.3256918D+02
 -0.1563981D+01 -0.4821701D-13 -0.3257159D+02
 -0.1619543D+01 -0.4858771D-13 -0.3257409D+02
 -0.1647351D+01 -0.4883074D-13 -0.3257537D+02
  0.0000000D+00  0.0000000D+00 -0.3253664D+02
 -0.2727731D-01 -0.3981420D-13 -0.3253666D+02
 -0.8183222D-01 -0.4004706D-13 -0.3253674D+02
 -0.1363907D+00 -0.4029061D-13 -0.3253691D+02
 -0.1909551D+00 -0.4056768D-13 -0.3253717D+02
 -0.2455277D+00 -0.4085478D-13 -0.3253752D+02
 -0.3001111D+00 -0.4110786D-13 -0.3253794D+02
 -0.3547075D+00 -0.4140965D-13 -0.3253846D+02
 -0.4093192D+00 -0.4172879D-13 -0.3253906D+02
 -0.4639488D+00 -0.4193721D-13 -0.3253975D+02
 -0.5185986D+00 -0.4232989D-13 -0.3254052D+02
 -0.5732709D+00 -0.4256555D-13 -0.3254138D+02
 -0.6279682D+00 -0.4288817D-13 -0.3254233D+02
 -0.6826928D+00 -0.4308155D-13 -0.3254336D+02
 -0.7374471D+00 -0.4344750D-13 -0.3254448D+02
 -0.7922336D+00 -0.4381095D-13 -0.3254568D+02
 -0.8470546D+00 -0.4401313D-13 -0.3254697D+02
 -0.9019126D+00 -0.4433987D-13 -0.3254834D+02
 -0.9568100D+00 -0.4465175D-13 -0.3254981D+02
 -0.1011749D+01 -0.4501666D-13 -0.3255135D+02
 -0.1066733D+01 -0.4525529D-13 -0.3255299D+02
 -0.1121763D+01 -0.4560924D-13 -0.3255471D+02
 -0.1176842D+01 -0.4597204D-13 -0.3255652D+02
 -0.1231973D+01 -0.4629330D-13 -0.3255841D+02
 -0.1287158D+01 -0.4658488D-13 -0.3256039D+02
 -0.1342399D+01 -0.4697028D-13 -0.3256246D+02
 -0.1397700D+01 -0.4725085D-13 -0.3256461D+02
 -0.1453062D+01 -0.4759597D-13 -0.3256685D+02
 -0.1508488D+01 -0.4795505D-13 -0.3256918D+02
 -0.1563981D+01 -0.4821701D-13 -0.3257159D+02
 -0.1619543D+01 -0.4858771D-13 -0.3257409D+02
 -0.1647351D+01 -0.4883074D-13 -0.3257537D+02
  0.0000000D+00  0.0000000D+00 -0.3253664D+02
 -0.2727731D-01 -0.3981420D-13 -0.3253666D+02
 -0.8183222D-01 -0.4004706D-13 -0.3253674D+02
 -0.1363907D+00 -0.4029061D-13 -0.3253691D+02
 -0.1909551D+00 -0.4056768D-13 -0.3253717D+02
 -0.2455277D+00 -0.4085478D-13 -0.3253752D+02
 -0.3001111D+00 -0.4110786D-13 -0.3253794D+02
 -0.3547075D+00 -0.4140965D-13 -0.3253846D+02
 -0.4093192D+00 -0.4172879D-13 -0.3253906D+02
 -0.4639488D+00 -0.4193721D-13 -0.3253975D+02
 -0.5185986D+00 -0.4232989D-13 -0.3254052D+02
 -0.5732709D+00 -0.4256555D-13 -0.3254138D+02
 -0.6279682D+00 -0.4288817D-13 -0.3254233D+02
 -0.6826928D+00 -0.4308155D-13 -0.3254336D+02
 -0.7374471D+00 -0.4344750D-13 -0.3254448D+02
 -0.7922336D+00 -0.4381095D-13 -0.3254568D+02
 -0.8470546D+00 -0.4401313D-13 -0.3254697D+02
 -0.9019126D+00 -0.4433987D-13 -0.3254834D+02
 -0.9568100D+00 -0.4465175D-13 -0.3254981D+02
 -0.1011749D+01 -0.4501666D-13 -0.3255135D+02
 -0.1066733D+01 -0.4525529D-13 -0.3255299D+02
 -0.1121763D+01 -0.4560924D-13 -0.3255471D+02
 -0.1176842D+01 -0.4597204D-13 -0.3255652D+02
 -0.1231973D+01 -0.4629330D-13 -0.3255841D+02
 -0.1287158D+01 -0.4658488D-13 -0.3256039D+02
 -0.1342399D+01 -0.4697028D-13 -0.3256246D+02
 -0.1397700D+01 -0.4725085D-13 -0.3256461D+02
 -0.1453062D+01 -0.4759597D-13 -0.3256685D+02
 -0.1508488D+01 -0.4795505D-13 -0.3256918D+02
 -0.1563981D+01 -0.4821701D-13 -0.3257159D+02
 -0.1619543D+01 -0.4858771D-13 -0.3257409D+02
 -0.1647351D+01 -0.4883074D-13 -0.3257537D+02
  0.0000000D+00  0.0000000D+00 -0.3253664D+02
 -0.2727731D-01 -0.3981420D-13 -0.3253666D+02
 -0.8183222D-01 -0.4004706D-13 -0.3253674D+02
 -0.1363907D+00 -0.4029061D-13 -0.3253691D+02
 -0.1909551D+00 -0.4056768D-13 -0.3253717D+02
 -0.2455277D+00 -0.4085478D-13 -0.3253752D+02
 -0.3001111D+00 -0.4110786D-13 -0.3253794D+02
 -0.3547075D+00 -0.4140965D-13 -0.3253846D+02
 -0.4093192D+00 -0.4172879D-13 -0.3253906D+02
 -0.4639488D+00 -0.4193721D-13 -0.3253975D+02
 -0.5185986D+00 -0.4232989D-13 -0.3254052D+02
 -0.5732709D+00 -0.4256555D-13 -0.3254138D+02
 -0.6279682D+00 -0.4288817D-13 -0.3254233D+02
 -0.6826928D+00 -0.4308155D-13 -0.3254336D+02
 -0.7374471D+00 -0.4344750D-13 -0.3254448D+02
 -0.7922336D+00 -0.4381095D-13 -0.3254568D+02
 -0.8470546D+00 -0.4401313D-13 -0.3254697D+02
 -0.9019126D+00 -0.4433987D-13 -0.3254834D+02
 -0.9568100D+00 -0.4465175D-13 -0.3254981D+02
 -0.1011749D+01 -0.4501666D-13 -0.3255135D+02
 -0.1066733D+01 -0.4525529D-13 -0.3255299D+02
 -0.1121763D+01 -0.4560924D-13 -0.3255471D+02
 -0.1176842D+01 -0.4597204D-13 -0.3255652D+02
 -0.1231973D+01 -0.4629330D-13 -0.3255841D+02
 -0.1287158D+01 -0.4658488D-13 -0.3256039D+02
 -0.1342399D+01 -0.4697028D-13 -0.3256246D+02
 -0.1397700D+01 -0.4725085D-13 -0.3256461D+02
 -0.1453062D+01 -0.4759597D-13 -0.3256685D+02
 -0.1508488D+01 -0.4795505D-13 -0.3256918D+02
 -0.1563981D+01 -0.4821701D-13 -0.3257159D+02
 -0.1619543D+01 -0.4858771D-13 -0.3257409D+02
 -0.1647351D+01 -0.4883074D-13 -0.3257537D+02
  0.0000000D+00  0.0000000D+00 -0.3253664D+02
 -0.2727731D-01 -0.3981420D-13 -0.3253666D+02
 -0.8183222D-01 -0.4004706D-13 -0.3253674D+02
 -0.1363907D+00 -0.4029061D-13 -0.3253691D+02
 -0.1909551D+00 -0.4056768D-13 -0.3253717D+02
 -0.2455277D+00 -0.4085478D-13 -0.3253752D+02
 -0.3001111D+00 -0.4110786D-13 -0.3253794D+02
 -0.3547075D+00 -0.4140965D-13 -0.3253846D+02
 -0.4093192D+00 -0.4172879D-13 -0.3253906D+02
 -0.4639488D+00 -0.4193721D-13 -0.3253975D+02
 -0.5185986D+00 -0.4232989D-13 -0.3254052D+02
 -0.5732709D+00 -0.4256555D-13 -0.3254138D+02
 -0.6279682D+00 -0.4288817D-13 -0.3254233D+02
 -0.6826928D+00 -0.4308155D-13 -0.3254336D+02
 -0.7374471D+00 -0.4344750D-13 -0.3254448D+02
 -0.7922336D+00 -0.4381095D-13 -0.3254568D+02
 -0.8470546D+00 -0.4401313D-13 -0.3254697D+02
 -0.9019126D+00 -0.4433987D-13 -0.3254834D+02
 -0.9568100D+00 -0.4465175D-13 -0.3254981D+02
 -0.1011749D+01 -0.4501666D-13 -0.3255135D+02
 -0.1066733D+01 -0.4525529D-13 -0.3255299D+02
 -0.1121763D+01 -0.4560924D-13 -0.3255471D+02
 -0.1176842D+01 -0.4597204D-13 -0.3255652D+02
 -0.1231973D+01 -0.4629330D-13 -0.3255841D+02
 -0.1287158D+01 -0.4658488D-13 -0.3256039D+02
 -0.1342399D+01 -0.4697028D-13 -0.3256246D+02
 -0.1397700D+01 -0.4725085D-13 -0.3256461D+02
 -0.1453062D+01 -0.4759597D-13 -0.3256685D+02
 -0.1508488D+01 -0.4795505D-13 -0.3256918D+02
 -0.1563981D+01 -0.4821701D-13 -0.3257159D+02
 -0.1619543D+01 -0.4858771D-13 -0.3257409D+02
 -0.1647351D+01 -0.4883074D-13 -0.3257537D+02
  0.0000000D+00  0.0000000D+00 -0.3253664D+02
 -0.2727731D-01 -0.3981420D-13 -0.3253666D+02
 -0.8183222D-01 -0.4004706D-13 -0.3253674D+02
 -0.1363907D+00 -0.4029061D-13 -0.3253691D+02
 -0.1909551D+00 -0.4056768D-13 -0.3253717D+02
 -0.2455277D+00 -0.4085478D-13 -0.3253752D+02
 -0.3001111D+00 -0.4110786D-13 -0.3253794D+02
 -0.3547075D+00 -0.4140965D-13 -0.3253846D+02
 -0.4093192D+00 -0.4172879D-13 -0.3253906D+02
 -0.4639488D+00 -0.4193721D-13 -0.3253975D+02
 -0.5185986D+00 -0.4232989D-13 -0.3254052D+02
 -0.5732709D+00 -0.4256555D-13 -0.3254138D+02
 -0.6279682D+00 -0.4288817D-13 -0.3254233D+02
 -0.6826928D+00 -0.4308155D-13 -0.3254336D+02
 -0.7374471D+00 -0.4344750D-13 -0.3254448D+02
 -0.7922336D+00 -0.4381095D-13 -0.3254568D+02
 -0.8470546D+00 -0.4401313D-13 -0.3254697D+02
 -0.9019126D+00 -0.4433987D-13 -0.3254834D+02
 -0.9568100D+00 -0.4465175D-13 -0.3254981D+02
 -0.1011749D+01 -0.4501666D-13 -0.3255135D+02
 -0.1066733D+01 -0.4525529D-13 -0.3255299D+02
 -0.1121763D+01 -0.4560924D-13 -0.3255471D+02
 -0.1176842D+01 -0.4597204D-13 -0.3255652D+02
 -0.1231973D+01 -0.4629330D-13 -0.3255841D+02
 -0.1287158D+01 -0.4658488D-13 -0.3256039D+02
 -0.1342399D+01 -0.4697028D-13 -0.3256246D+02
 -0.1397700D+01 -0.4725085D-13 -0.3256461D+02
 -0.1453062D+01 -0.4759597D-13 -0.3256685D+02
 -0.1508488D+01 -0.4795505D-13 -0.3256918D+02
 -0.1563981D+01 -0.4821701D-13 -0.3257159D+02
 -0.1619543D+01 -0.4858771D-13 -0.3257409D+02
 -0.1647351D+01 -0.4883074D-13 -0.3257537D+02
  0.0000000D+00  0.0000000D+00 -0.3253664D+02
 -0.2727731D-01 -0.3981420D-13 -0.3253666D+02
 -0.8183222D-01 -0.4004706D-13 -0.3253674D+02
 -0.1363907D+00 -0.4029061D-13 -0.3253691D+02
 -0.1909551D+00 -0.4056768D-13 -0.3253717D+02
 -0.2455277D+00 -0.4085478D-13 -0.3253752D+02
 -0.3001111D+00 -0.4110786D-13 -0.3253794D+02
 -0.3547075D+00 -0.4140965D-13 -0.3253846D+02
 -0.4093192D+00 -0.4172879D-13 -0.3253906D+02
 -0.4639488D+00 -0.4193721D-13 -0.3253975D+02
 -0.5185986D+00 -0.4232989D-13 -0.3254052D+02
 -0.5732709D+00 -0.4256555D-13 -0.3254138D+02
 -0.6279682D+00 -0.4288817D-13 -0.3254233D+02
 -0.6826928D+00 -0.4308155D-13 -0.3254336D+02
 -0.7374471D+00 -0.4344750D-13 -0.3254448D+02
 -0.7922336D+00 -0.4381095D-13 -0.3254568D+02
 -0.8470546D+00 -0.4401313D-13 -0.3254697D+02
 -0.9019126D+00 -0.4433987D-13 -0.3254834D+02
 -0.9568100D+00 -0.4465175D-13 -0.3254981D+02
 -0.1011749D+01 -0.4501666D-13 -0.3255135D+02
 -0.1066733D+01 -0.4525529D-13 -0.3255299D+02
 -0.1121763D+01 -0.4560924D-13 -0.3255471D+02
 -0.1176842D+01 -0.4597204D-13 -0.3255652D+02
 -0.1231973D+01 -0.4629330D-13 -0.3255841D+02
 -0.1287158D+01 -0.4658488D-13 -0.3256039D+02
 -0.1342399D+01 -0.4697028D-13 -0.3256246D+02
 -0.1397700D+01 -0.4725085D-13 -0.3256461D+02
 -0.1453062D+01 -0.4759597D-13 -0.3256685D+02
 -0.1508488D+01 -0.4795505D-13 -0.3256918D+02
 -0.1563981D+01 -0.4821701D-13 -0.3257159D+02
 -0.1619543D+01 -0.4858771D-13 -0.3257409D+02
 -0.1647351D+01 -0.4883074D-13 -0.3257537D+02
  0.0000000D+00  0.0000000D+00 -0.3253664D+02
 -0.2727731D-01 -0.3981420D-13 -0.3253666D+02
 -0.8183222D-01 -0.4004706D-13 -0.3253674D+02
 -0.1363907D+00 -0.4029061D-13 -0.3253691D+02
 -0.1909551D+00 -0.4056768D-13 -0.3253717D+02
 -0.2455277D+00 -0.4085478D-13 -0.3253752D+02
 -0.3001111D+00 -0.4110786D-13 -0.3253794D+02
 -0.3547075D+00 -0.4140965D-13 -0.3253846D+02
 -0.4093192D+00 -0.4172879D-13 -0.3253906D+02
 -0.4639488D+00 -0.4193721D-13 -0.3253975D+02
 -0.5185986D+00 -0.4232989D-13 -0.3254052D+02
 -0.5732709D+00 -0.4256555D-13 -0.3254138D+02
 -0.6279682D+00 -0.4288817D-13 -0.3254233D+02
 -0.6826928D+00 -0.4308155D-13 -0.3254336D+02
 -0.7374471D+00 -0.4344750D-13 -0.3254448D+02
 -0.7922336D+00 -0.4381095D-13 -0.3254568D+02
 -0.8470546D+00 -0.4401313D-13 -0.3254697D+02
 -0.9019126D+00 -0.4433987D-13 -0.3254834D+02
 -0.9568100D+00 -0.4465175D-13 -0.3254981D+02
 -0.1011749D+01 -0.4501666D-13 -0.3255135D+02
 -0.1066733D+01 -0.4525529D-13 -0.3255299D+02
 -0.1121763D+01 -0.4560924D-13 -0.3255471D+02
 -0.1176842D+01 -0.4597204D-13 -0.3255652D+02
 -0.1231973D+01 -0.4629330D-13 -0.3255841D+02
 -0.1287158D+01 -0.4658488D-13 -0.3256039D+02
 -0.1342399D+01 -0.4697028D-13 -0.3256246D+02
 -0.1397700D+01 -0.4725085D-13 -0.3256461D+02
 -0.1453062D+01 -0.4759597D-13 -0.3256685D+02
 -0.1508488D+01 -0.4795505D-13 -0.3256918D+02
 -0.1563981D+01 -0.4821701D-13 -0.3257159D+02
 -0.1619543D+01 -0.4858771D-13 -0.3257409D+02
 -0.1647351D+01 -0.4883074D-13 -0.3257537D+02
  0.0000000D+00  0.0000000D+00 -0.3253664D+02
 -0.2727731D-01 -0.3981420D-13 -0.3253666D+02
 -0.8183222D-01 -0.4004706D-13 -0.3253674D+02
 -0.1363907D+00 -0.4029061D-13 -0.3253691D+02
 -0.1909551D+00 -0.4056768D-13 -0.3253717D+02
 -0.2455277D+00 -0.4085478D-13 -0.3253752D+02
 -0.3001111D+00 -0.4110786D-13 -0.3253794D+02
 -0.3547075D+00 -0.4140965D-13 -0.3253846D+02
 -0.4093192D+00 -0.4172879D-13 -0.3253906D+02
 -0.4639488D+00 -0.4193721D-13 -0.3253975D+02
 -0.5185986D+00 -0.4232989D-13 -0.3254052D+02
 -0.5732709D+00 -0.4256555D-13 -0.3254138D+02
 -0.6279682D+00 -0.4288817D-13 -0.3254233D+02
 -0.6826928D+00 -0.4308155D-13 -0.3254336D+02
 -0.7374471D+00 -0.4344750D-13 -0.3254448D+02
 -0.7922336D+00 -0.4381095D-13 -0.3254568D+02
 -0.8470546D+00 -0.4401313D-13 -0.3254697D+02
 -0.9019126D+00 -0.4433987D-13 -0.3254834D+02
 -0.9568100D+00 -0.4465175D-13 -0.3254981D+02
 -0.1011749D+01 -0.4501666D-13 -0.3255135D+02
 -0.1066733D+01 -0.4525529D-13 -0.3255299D+02
 -0.1121763D+01 -0.4560924D-13 -0.3255471D+02
 -0.1176842D+01 -0.4597204D-13 -0.3255652D+02
 -0.1231973D+01 -0.4629330D-13 -0.3255841D+02
 -0.1287158D+01 -0.4658488D-13 -0.3256039D+02
 -0.1342399D+01 -0.4697028D-13 -0.3256246D+02
 -0.1397700D+01 -0.4725085D-13 -0.3256461D+02
 -0.1453062D+01 -0.4759597D-13 -0.3256685D+02
 -0.1508488D+01 -0.4795505D-13 -0.3256918D+02
 -0.1563981D+01 -0.4821701D-13 -0.3257159D+02
 -0.1619543D+01 -0.4858771D-13 -0.3257409D+02
 -0.1647351D+01 -0.4883074D-13 -0.3257537D+02
  0.0000000D+00  0.0000000D+00 -0.3253664D+02
 -0.2727731D-01 -0.3981420D-13 -0.3253666D+02
 -0.8183222D-01 -0.4004706D-13 -0.3253674D+02
 -0.1363907D+00 -0.4029061D-13 -0.3253691D+02
 -0.1909551D+00 -0.4056768D-13 -0.3253717D+02
 -0.2455277D+00 -0.4085478D-13 -0.3253752D+02
 -0.3001111D+00 -0.4110786D-13 -0.3253794D+02
 -0.3547075D+00 -0.4140965D-13 -0.3253846D+02
 -0.4093192D+00 -0.4172879D-13 -0.3253906D+02
 -0.4639488D+00 -0.4193721D-13 -0.3253975D+02
 -0.5185986D+00 -0.4232989D-13 -0.3254052D+02
 -0.5732709D+00 -0.4256555D-13 -0.3254138D+02
 -0.6279682D+00 -0.4288817D-13 -0.3254233D+02
 -0.6826928D+00 -0.4308155D-13 -0.3254336D+02
 -0.7374471D+00 -0.4344750D-13 -0.3254448D+02
 -0.7922336D+00 -0.4381095D-13 -0.3254568D+02
 -0.8470546D+00 -0.4401313D-13 -0.3254697D+02
 -0.9019126D+00 -0.4433987D-13 -0.3254834D+02
 -0.9568100D+00 -0.4465175D-13 -0.3254981D+02
 -0.1011749D+01 -0.4501666D-13 -0.3255135D+02
 -0.1066733D+01 -0.4525529D-13 -0.3255299D+02
 -0.1121763D+01 -0.4560924D-13 -0.3255471D+02
 -0.1176842D+01 -0.4597204D-13 -0.3255652D+02
 -0.1231973D+01 -0.4629330D-13 -0.3255841D+02
 -0.1287158D+01 -0.4658488D-13 -0.3256039D+02
 -0.1342399D+01 -0.4697028D-13 -0.3256246D+02
 -0.1397700D+01 -0.4725085D-13 -0.3256461D+02
 -0.1453062D+01 -0.4759597D-13 -0.3256685D+02
 -0.1508488D+01 -0.4795505D-13 -0.3256918D+02
 -0.1563981D+01 -0.4821701D-13 -0.3257159D+02
 -0.1619543D+01 -0.4858771D-13 -0.3257409D+02
 -0.1647351D+01 -0.4883074D-13 -0.3257537D+02
  0.0000000D+00  0.0000000D+00 -0.3253664D+02
 -0.2727731D-01 -0.3981420D-13 -0.3253666D+02
 -0.8183222D-01 -0.4004706D-13 -0.3253674D+02
 -0.1363907D+00 -0.4029061D-13 -0.3253691D+02
 -0.1909551D+00 -0.4056768D-13 -0.3253717D+02
 -0.2455277D+00 -0.4085478D-13 -0.3253752D+02
 -0.3001111D+00 -0.4110786D-13 -0.3253794D+02
 -0.3547075D+00 -0.4140965D-13 -0.3253846D+02
 -0.4093192D+00 -0.4172879D-13 -0.3253906D+02
 -0.4639488D+00 -0.4193721D-13 -0.3253975D+02
 -0.5185986D+00 -0.4232989D-13 -0.3254052D+02
 -0.5732709D+00 -0.4256555D-13 -0.3254138D+02
 -0.6279682D+00 -0.4288817D-13 -0.3254233D+02
 -0.6826928D+00 -0.4308155D-13 -0.3254336D+02
 -0.7374471D+00 -0.4344750D-13 -0.3254448D+02
 -0.7922336D+00 -0.4381095D-13 -0.3254568D+02
 -0.8470546D+00 -0.4401313D-13 -0.3254697D+02
 -0.9019126D+00 -0.4433987D-13 -0.3254834D+02
 -0.9568100D+00 -0.4465175D-13 -0.3254981D+02
 -0.1011749D+01 -0.4501666D-13 -0.3255135D+02
 -0.1066733D+01 -0.4525529D-13 -0.3255299D+02
 -0.1121763D+01 -0.4560924D-13 -0.3255471D+02
 -0.1176842D+01 -0.4597204D-13 -0.3255652D+02
 -0.1231973D+01 -0.4629330D-13 -0.3255841D+02
 -0.1287158D+01 -0.4658488D-13 -0.3256039D+02
 -0.1342399D+01 -0.4697028D-13 -0.3256246D+02
 -0.1397700D+01 -0.4725085D-13 -0.3256461D+02
 -0.1453062D+01 -0.4759597D-13 -0.3256685D+02
 -0.1508488D+01 -0.4795505D-13 -0.3256918D+02
 -0.1563981D+01 -0.4821701D-13 -0.3257159D+02
 -0.1619543D+01 -0.4858771D-13 -0.3257409D+02
 -0.1647351D+01 -0.4883074D-13 -0.3257537D+02
  0.0000000D+00  0.0000000D+00 -0.3253664D+02
 -0.2727731D-01 -0.3981420D-13 -0.3253666D+02
 -0.8183222D-01 -0.4004706D-13 -0.3253674D+02
 -0.1363907D+00 -0.4029061D-13 -0.3253691D+02
 -0.1909551D+00 -0.4056768D-13 -0.3253717D+02
 -0.2455277D+00 -0.4085478D-13 -0.3253752D+02
 -0.3001111D+00 -0.4110786D-13 -0.3253794D+02
 -0.3547075D+00 -0.4140965D-13 -0.3253846D+02
 -0.4093192D+00 -0.4172879D-13 -0.3253906D+02
 -0.4639488D+00 -0.4193721D-13 -0.3253975D+02
 -0.5185986D+00 -0.4232989D-13 -0.3254052D+02
 -0.5732709D+00 -0.4256555D-13 -0.3254138D+02
 -0.6279682D+00 -0.4288817D-13 -0.3254233D+02
 -0.6826928D+00 -0.4308155D-13 -0.3254336D+02
 -0.7374471D+00 -0.4344750D-13 -0.3254448D+02
 -0.7922336D+00 -0.4381095D-13 -0.3254568D+02
 -0.8470546D+00 -0.4401313D-13 -0.3254697D+02
 -0.9019126D+00 -0.4433987D-13 -0.3254834D+02
 -0.9568100D+00 -0.4465175D-13 -0.3254981D+02
 -0.1011749D+01 -0.4501666D-13 -0.3255135D+02
 -0.1066733D+01 -0.4525529D-13 -0.3255299D+02
 -0.1121763D+01 -0.4560924D-13 -0.3255471D+02
 -0.1176842D+01 -0.4597204D-13 -0.3255652D+02
 -0.1231973D+01 -0.4629330D-13 -0.3255841D+02
 -0.1287158D+01 -0.4658488D-13 -0.3256039D+02
 -0.1342399D+01 -0.4697028D-13 -0.3256246D+02
 -0.1397700D+01 -0.4725085D-13 -0.3256461D+02
 -0.1453062D+01 -0.4759597D-13 -0.3256685D+02
 -0.1508488D+01 -0.4795505D-13 -0.3256918D+02
 -0.1563981D+01 -0.4821701D-13 -0.3257159D+02
 -0.1619543D+01 -0.4858771D-13 -0.3257409D+02
 -0.1647351D+01 -0.4883074D-13 -0.3257537D+02
  0.0000000D+00  0.0000000D+00 -0.3253664D+02
 -0.2727731D-01 -0.3981420D-13 -0.3253666D+02
 -0.8183222D-01 -0.4004706D-13 -0.3253674D+02
 -0.1363907D+00 -0.4029061D-13 -0.3253691D+02
 -0.1909551D+00 -0.4056768D-13 -0.3253717D+02
 -0.2455277D+00 -0.4085478D-13 -0.3253752D+02
 -0.3001111D+00 -0.4110786D-13 -0.3253794D+02
 -0.3547075D+00 -0.4140965D-13 -0.3253846D+02
 -0.4093192D+00 -0.4172879D-13 -0.3253906D+02
 -0.4639488D+00 -0.4193721D-13 -0.3253975D+02
 -0.5185986D+00 -0.4232989D-13 -0.3254052D+02
 -0.5732709D+00 -0.4256555D-13 -0.3254138D+02
 -0.6279682D+00 -0.4288817D-13 -0.3254233D+02
 -0.6826928D+00 -0.4308155D-13 -0.3254336D+02
 -0.7374471D+00 -0.4344750D-13 -0.3254448D+02
 -0.7922336D+00 -0.4381095D-13 -0.3254568D+02
 -0.8470546D+00 -0.4401313D-13 -0.3254697D+02
 -0.9019126D+00 -0.4433987D-13 -0.3254834D+02
 -0.9568100D+00 -0.4465175D-13 -0.3254981D+02
 -0.1011749D+01 -0.4501666D-13 -0.3255135D+02
 -0.1066733D+01 -0.4525529D-13 -0.3255299D+02
 -0.1121763D+01 -0.4560924D-13 -0.3255471D+02
 -0.1176842D+01 -0.4597204D-13 -0.3255652D+02
 -0.1231973D+01 -0.4629330D-13 -0.3255841D+02
 -0.1287158D+01 -0.4658488D-13 -0.3256039D+02
 -0.1342399D+01 -0.4697028D-13 -0.3256246D+02
 -0.1397700D+01 -0.4725085D-13 -0.3256461D+02
 -0.1453062D+01 -0.4759597D-13 -0.3256685D+02
 -0.1508488D+01 -0.4795505D-13 -0.3256918D+02
 -0.1563981D+01 -0.4821701D-13 -0.3257159D+02
 -0.1619543D+01 -0.4858771D-13 -0.3257409D+02
 -0.1647351D+01 -0.4883074D-13 -0.3257537D+02
  0.0000000D+00  0.0000000D+00 -0.3253664D+02
 -0.2727731D-01 -0.3981420D-13 -0.3253666D+02
 -0.8183222D-01 -0.4004706D-13 -0.3253674D+02
 -0.1363907D+00 -0.4029061D-13 -0.3253691D+02
 -0.1909551D+00 -0.4056768D-13 -0.3253717D+02
 -0.2455277D+00 -0.4085478D-13 -0.3253752D+02
 -0.3001111D+00 -0.4110786D-13 -0.3253794D+02
 -0.3547075D+00 -0.4140965D-13 -0.3253846D+02
 -0.4093192D+00 -0.4172879D-13 -0.3253906D+02
 -0.4639488D+00 -0.4193721D-13 -0.3253975D+02
 -0.5185986D+00 -0.4232989D-13 -0.3254052D+02
 -0.5732709D+00 -0.4256555D-13 -0.3254138D+02
 -0.6279682D+00 -0.4288817D-13 -0.3254233D+02
 -0.6826928D+00 -0.4308155D-13 -0.3254336D+02
 -0.7374471D+00 -0.4344750D-13 -0.3254448D+02
 -0.7922336D+00 -0.4381095D-13 -0.3254568D+02
 -0.8470546D+00 -0.4401313D-13 -0.3254697D+02
 -0.9019126D+00 -0.4433987D-13 -0.3254834D+02
 -0.9568100D+00 -0.4465175D-13 -0.3254981D+02
 -0.1011749D+01 -0.4501666D-13 -0.3255135D+02
 -0.1066733D+01 -0.4525529D-13 -0.3255299D+02
 -0.1121763D+01 -0.4560924D-13 -0.3255471D+02
 -0.1176842D+01 -0.4597204D-13 -0.3255652D+02
 -0.1231973D+01 -0.4629330D-13 -0.3255841D+02
 -0.1287158D+01 -0.4658488D-13 -0.3256039D+02
 -0.1342399D+01 -0.4697028D-13 -0.3256246D+02
 -0.1397700D+01 -0.4725085D-13 -0.3256461D+02
 -0.1453062D+01 -0.4759597D-13 -0.3256685D+02
 -0.1508488D+01 -0.4795505D-13 -0.3256918D+02
 -0.1563981D+01 -0.4821701D-13 -0.3257159D+02
 -0.1619543D+01 -0.4858771D-13 -0.3257409D+02
 -0.1647351D+01 -0.4883074D-13 -0.3257537D+02
  0.0000000D+00  0.0000000D+00 -0.3253664D+02
 -0.2727731D-01 -0.3981420D-13 -0.3253666D+02
 -0.8183222D-01 -0.4004706D-13 -0.3253674D+02
 -0.1363907D+00 -0.4029061D-13 -0.3253691D+02
 -0.1909551D+00 -0.4056768D-13 -0.3253717D+02
 -0.2455277D+00 -0.4085478D-13 -0.3253752D+02
 -0.3001111D+00 -0.4110786D-13 -0.3253794D+02
 -0.3547075D+00 -0.4140965D-13 -0.3253846D+02
 -0.4093192D+00 -0.4172879D-13 -0.3253906D+02
 -0.4639488D+00 -0.4193721D-13 -0.3253975D+02
 -0.5185986D+00 -0.4232989D-13 -0.3254052D+02
 -0.5732709D+00 -0.4256555D-13 -0.3254138D+02
 -0.6279682D+00 -0.4288817D-13 -0.3254233D+02
 -0.6826928D+00 -0.4308155D-13 -0.3254336D+02
 -0.7374471D+00 -0.4344750D-13 -0.3254448D+02
 -0.7922336D+00 -0.4381095D-13 -0.3254568D+02
 -0.8470546D+00 -0.4401313D-13 -0.3254697D+02
 -0.9019126D+00 -0.4433987D-13 -0.3254834D+02
 -0.9568100D+00 -0.4465175D-13 -0.3254981D+02
 -0.1011749D+01 -0.4501666D-13 -0.3255135D+02
 -0.1066733D+01 -0.4525529D-13 -0.3255299D+02
 -0.1121763D+01 -0.4560924D-13 -0.3255471D+02
 -0.1176842D+01 -0.4597204D-13 -0.3255652D+02
 -0.1231973D+01 -0.4629330D-13 -0.3255841D+02
 -0.1287158D+01 -0.4658488D-13 -0.3256039D+02
 -0.1342399D+01 -0.4697028D-13 -0.3256246D+02
 -0.1397700D+01 -0.4725085D-13 -0.3256461D+02
 -0.1453062D+01 -0.4759597D-13 -0.3256685D+02
 -0.1508488D+01 -0.4795505D-13 -0.3256918D+02
 -0.1563981D+01 -0.4821701D-13 -0.3257159D+02
 -0.1619543D+01 -0.4858771D-13 -0.3257409D+02
 -0.1647351D+01 -0.4883074D-13 -0.3257537D+02
  0.0000000D+00  0.0000000D+00 -0.3253664D+02
 -0.2727731D-01 -0.3981420D-13 -0.3253666D+02
 -0.8183222D-01 -0.4004706D-13 -0.3253674D+02
 -0.1363907D+00 -0.4029061D-13 -0.3253691D+02
 -0.1909551D+00 -0.4056768D-13 -0.3253717D+02
 -0.2455277D+00 -0.4085478D-13 -0.3253752D+02
 -0.3001111D+00 -0.4110786D-13 -0.3253794D+02
 -0.3547075D+00 -0.4140965D-13 -0.3253846D+02
 -0.4093192D+00 -0.4172879D-13 -0.3253906D+02
 -0.4639488D+00 -0.4193721D-13 -0.3253975D+02
 -0.5185986D+00 -0.4232989D-13 -0.3254052D+02
 -0.5732709D+00 -0.4256555D-13 -0.3254138D+02
 -0.6279682D+00 -0.4288817D-13 -0.3254233D+02
 -0.6826928D+00 -0.4308155D-13 -0.3254336D+02
 -0.7374471D+00 -0.4344750D-13 -0.3254448D+02
 -0.7922336D+00 -0.4381095D-13 -0.3254568D+02
 -0.8470546D+00 -0.4401313D-13 -0.3254697D+02
 -0.9019126D+00 -0.4433987D-13 -0.3254834D+02
 -0.9568100D+00 -0.4465175D-13 -0.3254981D+02
 -0.1011749D+01 -0.4501666D-13 -0.3255135D+02
 -0.1066733D+01 -0.4525529D-13 -0.3255299D+02
 -0.1121763D+01 -0.4560924D-13 -0.3255471D+02
 -0.1176842D+01 -0.4597204D-13 -0.3255652D+02
 -0.1231973D+01 -0.4629330D-13 -0.3255841D+02
 -0.1287158D+01 -0.4658488D-13 -0.3256039D+02
 -0.1342399D+01 -0.4697028D-13 -0.3256246D+02
 -0.1397700D+01 -0.4725085D-13 -0.3256461D+02
 -0.1453062D+01 -0.4759597D-13 -0.3256685D+02
 -0.1508488D+01 -0.4795505D-13 -0.3256918D+02
 -0.1563981D+01 -0.4821701D-13 -0.3257159D+02
 -0.1619543D+01 -0.4858771D-13 -0.3257409D+02
 -0.1647351D+01 -0.4883074D-13 -0.3257537D+02
  0.0000000D+00  0.0000000D+00 -0.3253664D+02
 -0.2727731D-01 -0.3981420D-13 -0.3253666D+02
 -0.8183222D-01 -0.4004706D-13 -0.3253674D+02
 -0.1363907D+00 -0.4029061D-13 -0.3253691D+02
 -0.1909551D+00 -0.4056768D-13 -0.3253717D+02
 -0.2455277D+00 -0.4085478D-13 -0.3253752D+02
 -0.3001111D+00 -0.4110786D-13 -0.3253794D+02
 -0.3547075D+00 -0.4140965D-13 -0.3253846D+02
 -0.4093192D+00 -0.4172879D-13 -0.3253906D+02
 -0.4639488D+00 -0.4193721D-13 -0.3253975D+02
 -0.5185986D+00 -0.4232989D-13 -0.3254052D+02
 -0.5732709D+00 -0.4256555D-13 -0.3254138D+02
 -0.6279682D+00 -0.4288817D-13 -0.3254233D+02
 -0.6826928D+00 -0.4308155D-13 -0.3254336D+02
 -0.7374471D+00 -0.4344750D-13 -0.3254448D+02
 -0.7922336D+00 -0.4381095D-13 -0.3254568D+02
 -0.8470546D+00 -0.4401313D-13 -0.3254697D+02
 -0.9019126D+00 -0.4433987D-13 -0.3254834D+02
 -0.9568100D+00 -0.4465175D-13 -0.3254981D+02
 -0.1011749D+01 -0.4501666D-13 -0.3255135D+02
 -0.1066733D+01 -0.4525529D-13 -0.3255299D+02
 -0.1121763D+01 -0.4560924D-13 -0.3255471D+02
 -0.1176842D+01 -0.4597204D-13 -0.3255652D+02
 -0.1231973D+01 -0.4629330D-13 -0.3255841D+02
 -0.1287158D+01 -0.4658488D-13 -0.3256039D+02
 -0.1342399D+01 -0.4697028D-13 -0.3256246D+02
 -0.1397700D+01 -0.4725085D-13 -0.3256461D+02
 -0.1453062D+01 -0.4759597D-13 -0.3256685D+02
 -0.1508488D+01 -0.4795505D-13 -0.3256918D+02
 -0.1563981D+01 -0.4821701D-13 -0.3257159D+02
 -0.1619543D+01 -0.4858771D-13 -0.3257409D+02
 -0.1647351D+01 -0.4883074D-13 -0.3257537D+02
  0.0000000D+00  0.0000000D+00 -0.3253664D+02
 -0.2727731D-01 -0.3981420D-13 -0.3253666D+02
 -0.8183222D-01 -0.4004706D-13 -0.3253674D+02
 -0.1363907D+00 -0.4029061D-13 -0.3253691D+02
 -0.1909551D+00 -0.4056768D-13 -0.3253717D+02
 -0.2455277D+00 -0.4085478D-13 -0.3253752D+02
 -0.3001111D+00 -0.4110786D-13 -0.3253794D+02
 -0.3547075D+00 -0.4140965D-13 -0.3253846D+02
 -0.4093192D+00 -0.4172879D-13 -0.3253906D+02
 -0.4639488D+00 -0.4193721D-13 -0.3253975D+02
 -0.5185986D+00 -0.4232989D-13 -0.3254052D+02
 -0.5732709D+00 -0.4256555D-13 -0.3254138D+02
 -0.6279682D+00 -0.4288817D-13 -0.3254233D+02
 -0.6826928D+00 -0.4308155D-13 -0.3254336D+02
 -0.7374471D+00 -0.4344750D-13 -0.3254448D+02
 -0.7922336D+00 -0.4381095D-13 -0.3254568D+02
 -0.8470546D+00 -0.4401313D-13 -0.3254697D+02
 -0.9019126D+00 -0.4433987D-13 -0.3254834D+02
 -0.9568100D+00 -0.4465175D-13 -0.3254981D+02
 -0.1011749D+01 -0.4501666D-13 -0.3255135D+02
 -0.1066733D+01 -0.4525529D-13 -0.3255299D+02
 -0.1121763D+01 -0.4560924D-13 -0.3255471D+02
 -0.1176842D+01 -0.4597204D-13 -0.3255652D+02
 -0.1231973D+01 -0.4629330D-13 -0.3255841D+02
 -0.1287158D+01 -0.4658488D-13 -0.3256039D+02
 -0.1342399D+01 -0.4697028D-13 -0.3256246D+02
 -0.1397700D+01 -0.4725085D-13 -0.3256461D+02
 -0.1453062D+01 -0.4759597D-13 -0.3256685D+02
 -0.1508488D+01 -0.4795505D-13 -0.3256918D+02
 -0.1563981D+01 -0.4821701D-13 -0.3257159D+02
 -0.1619543D+01 -0.4858771D-13 -0.3257409D+02
 -0.1647351D+01 -0.4883074D-13 -0.3257537D+02
  0.0000000D+00  0.0000000D+00 -0.3253664D+02
 -0.2727731D-01 -0.3981420D-13 -0.3253666D+02
 -0.8183222D-01 -0.4004706D-13 -0.3253674D+02
 -0.1363907D+00 -0.4029061D-13 -0.3253691D+02
 -0.1909551D+00 -0.4056768D-13 -0.3253717D+02
 -0.2455277D+00 -0.4085478D-13 -0.3253752D+02
 -0.3001111D+00 -0.4110786D-13 -0.3253794D+02
 -0.3547075D+00 -0.4140965D-13 -0.3253846D+02
 -0.4093192D+00 -0.4172879D-13 -0.3253906D+02
 -0.4639488D+00 -0.4193721D-13 -0.3253975D+02
 -0.5185986D+00 -0.4232989D-13 -0.3254052D+02
 -0.5732709D+00 -0.4256555D-13 -0.3254138D+02
 -0.6279682D+00 -0.4288817D-13 -0.3254233D+02
 -0.6826928D+00 -0.4308155D-13 -0.3254336D+02
 -0.7374471D+00 -0.4344750D-13 -0.3254448D+02
 -0.7922336D+00 -0.4381095D-13 -0.3254568D+02
 -0.8470546D+00 -0.4401313D-13 -0.3254697D+02
 -0.9019126D+00 -0.4433987D-13 -0.3254834D+02
 -0.9568100D+00 -0.4465175D-13 -0.3254981D+02
 -0.1011749D+01 -0.4501666D-13 -0.3255135D+02
 -0.1066733D+01 -0.4525529D-13 -0.3255299D+02
 -0.1121763D+01 -0.4560924D-13 -0.3255471D+02
 -0.1176842D+01 -0.4597204D-13 -0.3255652D+02
 -0.1231973D+01 -0.4629330D-13 -0.3255841D+02
 -0.1287158D+01 -0.4658488D-13 -0.3256039D+02
 -0.1342399D+01 -0.4697028D-13 -0.3256246D+02
 -0.1397700D+01 -0.4725085D-13 -0.3256461D+02
 -0.1453062D+01 -0.4759597D-13 -0.3256685D+02
 -0.1508488D+01 -0.4795505D-13 -0.3256918D+02
 -0.1563981D+01 -0.4821701D-13 -0.3257159D+02
 -0.1619543D+01 -0.4858771D-13 -0.3257409D+02
 -0.1647351D+01 -0.4883074D-13 -0.3257537D+02
  0.0000000D+00  0.0000000D+00 -0.3253664D+02
 -0.2727731D-01 -0.3981420D-13 -0.3253666D+02
 -0.8183222D-01 -0.4004706D-13 -0.3253674D+02
 -0.1363907D+00 -0.4029061D-13 -0.3253691D+02
 -0.1909551D+00 -0.4056768D-13 -0.3253717D+02
 -0.2455277D+00 -0.4085478D-13 -0.3253752D+02
 -0.3001111D+00 -0.4110786D-13 -0.3253794D+02
 -0.3547075D+00 -0.4140965D-13 -0.3253846D+02
 -0.4093192D+00 -0.4172879D-13 -0.3253906D+02
 -0.4639488D+00 -0.4193721D-13 -0.3253975D+02
 -0.5185986D+00 -0.4232989D-13 -0.3254052D+02
 -0.5732709D+00 -0.4256555D-13 -0.3254138D+02
 -0.6279682D+00 -0.4288817D-13 -0.3254233D+02
 -0.6826928D+00 -0.4308155D-13 -0.3254336D+02
 -0.7374471D+00 -0.4344750D-13 -0.3254448D+02
 -0.7922336D+00 -0.4381095D-13 -0.3254568D+02
 -0.8470546D+00 -0.4401313D-13 -0.3254697D+02
 -0.9019126D+00 -0.4433987D-13 -0.3254834D+02
 -0.9568100D+00 -0.4465175D-13 -0.3254981D+02
 -0.1011749D+01 -0.4501666D-13 -0.3255135D+02
 -0.1066733D+01 -0.4525529D-13 -0.3255299D+02
 -0.1121763D+01 -0.4560924D-13 -0.3255471D+02
 -0.1176842D+01 -0.4597204D-13 -0.3255652D+02
 -0.1231973D+01 -0.4629330D-13 -0.3255841D+02
 -0.1287158D+01 -0.4658488D-13 -0.3256039D+02
 -0.1342399D+01 -0.4697028D-13 -0.3256246D+02
 -0.1397700D+01 -0.4725085D-13 -0.3256461D+02
 -0.1453062D+01 -0.4759597D-13 -0.3256685D+02
 -0.1508488D+01 -0.4795505D-13 -0.3256918D+02
 -0.1563981D+01 -0.4821701D-13 -0.3257159D+02
 -0.1619543D+01 -0.4858771D-13 -0.3257409D+02
 -0.1647351D+01 -0.4883074D-13 -0.3257537D+02
  0.0000000D+00  0.0000000D+00 -0.3253664D+02
 -0.2727731D-01 -0.3981420D-13 -0.3253666D+02
 -0.8183222D-01 -0.4004706D-13 -0.3253674D+02
 -0.1363907D+00 -0.4029061D-13 -0.3253691D+02
 -0.1909551D+00 -0.4056768D-13 -0.3253717D+02
 -0.2455277D+00 -0.4085478D-13 -0.3253752D+02
 -0.3001111D+00 -0.4110786D-13 -0.3253794D+02
 -0.3547075D+00 -0.4140965D-13 -0.3253846D+02
 -0.4093192D+00 -0.4172879D-13 -0.3253906D+02
 -0.4639488D+00 -0.4193721D-13 -0.3253975D+02
 -0.5185986D+00 -0.4232989D-13 -0.3254052D+02
 -0.5732709D+00 -0.4256555D-13 -0.3254138D+02
 -0.6279682D+00 -0.4288817D-13 -0.3254233D+02
 -0.6826928D+00 -0.4308155D-13 -0.3254336D+02
 -0.7374471D+00 -0.4344750D-13 -0.3254448D+02
 -0.7922336D+00 -0.4381095D-13 -0.3254568D+02
 -0.8470546D+00 -0.4401313D-13 -0.3254697D+02
 -0.9019126D+00 -0.4433987D-13 -0.3254834D+02
 -0.9568100D+00 -0.4465175D-13 -0.3254981D+02
 -0.1011749D+01 -0.4501666D-13 -0.3255135D+02
 -0.1066733D+01 -0.4525529D-13 -0.3255299D+02
 -0.1121763D+01 -0.4560924D-13 -0.3255471D+02
 -0.1176842D+01 -0.4597204D-13 -0.3255652D+02
 -0.1231973D+01 -0.4629330D-13 -0.3255841D+02
 -0.1287158D+01 -0.4658488D-13 -0.3256039D+02
 -0.1342399D+01 -0.4697028D-13 -0.3256246D+02
 -0.1397700D+01 -0.4725085D-13 -0.3256461D+02
 -0.1453062D+01 -0.4759597D-13 -0.3256685D+02
 -0.1508488D+01 -0.4795505D-13 -0.3256918D+02
 -0.1563981D+01 -0.4821701D-13 -0.3257159D+02
 -0.1619543D+01 -0.4858771D-13 -0.3257409D+02
 -0.1647351D+01 -0.4883074D-13 -0.3257537D+02
  0.0000000D+00  0.0000000D+00 -0.3253664D+02
 -0.2727731D-01 -0.3981420D-13 -0.3253666D+02
 -0.8183222D-01 -0.4004706D-13 -0.3253674D+02
 -0.1363907D+00 -0.4029061D-13 -0.3253691D+02
 -0.1909551D+00 -0.4056768D-13 -0.3253717D+02
 -0.2455277D+00 -0.4085478D-13 -0.3253752D+02
 -0.3001111D+00 -0.4110786D-13 -0.3253794D+02
 -0.3547075D+00 -0.4140965D-13 -0.3253846D+02
 -0.4093192D+00 -0.4172879D-13 -0.3253906D+02
 -0.4639488D+00 -0.4193721D-13 -0.3253975D+02
 -0.5185986D+00 -0.4232989D-13 -0.3254052D+02
 -0.5732709D+00 -0.4256555D-13 -0.3254138D+02
 -0.6279682D+00 -0.4288817D-13 -0.3254233D+02
 -0.6826928D+00 -0.4308155D-13 -0.3254336D+02
 -0.7374471D+00 -0.4344750D-13 -0.3254448D+02
 -0.7922336D+00 -0.4381095D-13 -0.3254568D+02
 -0.8470546D+00 -0.4401313D-13 -0.3254697D+02
 -0.9019126D+00 -0.4433987D-13 -0.3254834D+02
 -0.9568100D+00 -0.4465175D-13 -0.3254981D+02
 -0.1011749D+01 -0.4501666D-13 -0.3255135D+02
 -0.1066733D+01 -0.4525529D-13 -0.3255299D+02
 -0.1121763D+01 -0.4560924D-13 -0.3255471D+02
 -0.1176842D+01 -0.4597204D-13 -0.3255652D+02
 -0.1231973D+01 -0.4629330D-13 -0.3255841D+02
 -0.1287158D+01 -0.4658488D-13 -0.3256039D+02
 -0.1342399D+01 -0.4697028D-13 -0.3256246D+02
 -0.1397700D+01 -0.4725085D-13 -0.3256461D+02
 -0.1453062D+01 -0.4759597D-13 -0.3256685D+02
 -0.1508488D+01 -0.4795505D-13 -0.3256918D+02
 -0.1563981D+01 -0.4821701D-13 -0.3257159D+02
 -0.1619543D+01 -0.4858771D-13 -0.3257409D+02
 -0.1647351D+01 -0.4883074D-13 -0.3257537D+02
  0.0000000D+00  0.0000000D+00 -0.3253664D+02
 -0.2727731D-01 -0.3981420D-13 -0.3253666D+02
 -0.8183222D-01 -0.4004706D-13 -0.3253674D+02
 -0.1363907D+00 -0.4029061D-13 -0.3253691D+02
 -0.1909551D+00 -0.4056768D-13 -0.3253717D+02
 -0.2455277D+00 -0.4085478D-13 -0.3253752D+02
 -0.3001111D+00 -0.4110786D-13 -0.3253794D+02
 -0.3547075D+00 -0.4140965D-13 -0.3253846D+02
 -0.4093192D+00 -0.4172879D-13 -0.3253906D+02
 -0.4639488D+00 -0.4193721D-13 -0.3253975D+02
 -0.5185986D+00 -0.4232989D-13 -0.3254052D+02
 -0.5732709D+00 -0.4256555D-13 -0.3254138D+02
 -0.6279682D+00 -0.4288817D-13 -0.3254233D+02
 -0.6826928D+00 -0.4308155D-13 -0.3254336D+02
 -0.7374471D+00 -0.4344750D-13 -0.3254448D+02
 -0.7922336D+00 -0.4381095D-13 -0.3254568D+02
 -0.8470546D+00 -0.4401313D-13 -0.3254697D+02
 -0.9019126D+00 -0.4433987D-13 -0.3254834D+02
 -0.9568100D+00 -0.4465175D-13 -0.3254981D+02
 -0.1011749D+01 -0.4501666D-13 -0.3255135D+02
 -0.1066733D+01 -0.4525529D-13 -0.3255299D+02
 -0.1121763D+01 -0.4560924D-13 -0.3255471D+02
 -0.1176842D+01 -0.4597204D-13 -0.3255652D+02
 -0.1231973D+01 -0.4629330D-13 -0.3255841D+02
 -0.1287158D+01 -0.4658488D-13 -0.3256039D+02
 -0.1342399D+01 -0.4697028D-13 -0.3256246D+02
 -0.1397700D+01 -0.4725085D-13 -0.3256461D+02
 -0.1453062D+01 -0.4759597D-13 -0.3256685D+02
 -0.1508488D+01 -0.4795505D-13 -0.3256918D+02
 -0.1563981D+01 -0.4821701D-13 -0.3257159D+02
 -0.1619543D+01 -0.4858771D-13 -0.3257409D+02
 -0.1647351D+01 -0.4883074D-13 -0.3257537D+02
  0.0000000D+00  0.0000000D+00 -0.3253664D+02
 -0.2727731D-01 -0.3981420D-13 -0.3253666D+02
 -0.8183222D-01 -0.4004706D-13 -0.3253674D+02
 -0.1363907D+00 -0.4029061D-13 -0.3253691D+02
 -0.1909551D+00 -0.4056768D-13 -0.3253717D+02
 -0.2455277D+00 -0.4085478D-13 -0.3253752D+02
 -0.3001111D+00 -0.4110786D-13 -0.3253794D+02
 -0.3547075D+00 -0.4140965D-13 -0.3253846D+02
 -0.4093192D+00 -0.4172879D-13 -0.3253906D+02
 -0.4639488D+00 -0.4193721D-13 -0.3253975D+02
 -0.5185986D+00 -0.4232989D-13 -0.3254052D+02
 -0.5732709D+00 -0.4256555D-13 -0.3254138D+02
 -0.6279682D+00 -0.4288817D-13 -0.3254233D+02
 -0.6826928D+00 -0.4308155D-13 -0.3254336D+02
 -0.7374471D+00 -0.4344750D-13 -0.3254448D+02
 -0.7922336D+00 -0.4381095D-13 -0.3254568D+02
 -0.8470546D+00 -0.4401313D-13 -0.3254697D+02
 -0.9019126D+00 -0.4433987D-13 -0.3254834D+02
 -0.9568100D+00 -0.4465175D-13 -0.3254981D+02
 -0.1011749D+01 -0.4501666D-13 -0.3255135D+02
 -0.1066733D+01 -0.4525529D-13 -0.3255299D+02
 -0.1121763D+01 -0.4560924D-13 -0.3255471D+02
 -0.1176842D+01 -0.4597204D-13 -0.3255652D+02
 -0.1231973D+01 -0.4629330D-13 -0.3255841D+02
 -0.1287158D+01 -0.4658488D-13 -0.3256039D+02
 -0.1342399D+01 -0.4697028D-13 -0.3256246D+02
 -0.1397700D+01 -0.4725085D-13 -0.3256461D+02
 -0.1453062D+01 -0.4759597D-13 -0.3256685D+02
 -0.1508488D+01 -0.4795505D-13 -0.3256918D+02
 -0.1563981D+01 -0.4821701D-13 -0.3257159D+02
 -0.1619543D+01 -0.4858771D-13 -0.3257409D+02
 -0.1647351D+01 -0.4883074D-13 -0.3257537D+02
  0.0000000D+00  0.0000000D+00 -0.3253664D+02
 -0.2727731D-01 -0.3981420D-13 -0.3253666D+02
 -0.8183222D-01 -0.4004706D-13 -0.3253674D+02
 -0.1363907D+00 -0.4029061D-13 -0.3253691D+02
 -0.1909551D+00 -0.4056768D-13 -0.3253717D+02
 -0.2455277D+00 -0.4085478D-13 -0.3253752D+02
 -0.3001111D+00 -0.4110786D-13 -0.3253794D+02
 -0.3547075D+00 -0.4140965D-13 -0.3253846D+02
 -0.4093192D+00 -0.4172879D-13 -0.3253906D+02
 -0.4639488D+00 -0.4193721D-13 -0.3253975D+02
 -0.5185986D+00 -0.4232989D-13 -0.3254052D+02
 -0.5732709D+00 -0.4256555D-13 -0.3254138D+02
 -0.6279682D+00 -0.4288817D-13 -0.3254233D+02
 -0.6826928D+00 -0.4308155D-13 -0.3254336D+02
 -0.7374471D+00 -0.4344750D-13 -0.3254448D+02
 -0.7922336D+00 -0.4381095D-13 -0.3254568D+02
 -0.8470546D+00 -0.4401313D-13 -0.3254697D+02
 -0.9019126D+00 -0.4433987D-13 -0.3254834D+02
 -0.9568100D+00 -0.4465175D-13 -0.3254981D+02
 -0.1011749D+01 -0.4501666D-13 -0.3255135D+02
 -0.1066733D+01 -0.4525529D-13 -0.3255299D+02
 -0.1121763D+01 -0.4560924D-13 -0.3255471D+02
 -0.1176842D+01 -0.4597204D-13 -0.3255652D+02
 -0.1231973D+01 -0.4629330D-13 -0.3255841D+02
 -0.1287158D+01 -0.4658488D-13 -0.3256039D+02
 -0.1342399D+01 -0.4697028D-13 -0.3256246D+02
 -0.1397700D+01 -0.4725085D-13 -0.3256461D+02
 -0.1453062D+01 -0.4759597D-13 -0.3256685D+02
 -0.1508488D+01 -0.4795505D-13 -0.3256918D+02
 -0.1563981D+01 -0.4821701D-13 -0.3257159D+02
 -0.1619543D+01 -0.4858771D-13 -0.3257409D+02
 -0.1647351D+01 -0.4883074D-13 -0.3257537D+02
  0.0000000D+00  0.0000000D+00 -0.3253664D+02
 -0.2727731D-01 -0.3981420D-13 -0.3253666D+02
 -0.8183222D-01 -0.4004706D-13 -0.3253674D+02
 -0.1363907D+00 -0.4029061D-13 -0.3253691D+02
 -0.1909551D+00 -0.4056768D-13 -0.3253717D+02
 -0.2455277D+00 -0.4085478D-13 -0.3253752D+02
 -0.3001111D+00 -0.4110786D-13 -0.3253794D+02
 -0.3547075D+00 -0.4140965D-13 -0.3253846D+02
 -0.4093192D+00 -0.4172879D-13 -0.3253906D+02
 -0.4639488D+00 -0.4193721D-13 -0.3253975D+02
 -0.5185986D+00 -0.4232989D-13 -0.3254052D+02
 -0.5732709D+00 -0.4256555D-13 -0.3254138D+02
 -0.6279682D+00 -0.4288817D-13 -0.3254233D+02
 -0.6826928D+00 -0.4308155D-13 -0.3254336D+02
 -0.7374471D+00 -0.4344750D-13 -0.3254448D+02
 -0.7922336D+00 -0.4381095D-13 -0.3254568D+02
 -0.8470546D+00 -0.4401313D-13 -0.3254697D+02
 -0.9019126D+00 -0.4433987D-13 -0.3254834D+02
 -0.9568100D+00 -0.4465175D-13 -0.3254981D+02
 -0.1011749D+01 -0.4501666D-13 -0.3255135D+02
 -0.1066733D+01 -0.4525529D-13 -0.3255299D+02
 -0.1121763D+01 -0.4560924D-13 -0.3255471D+02
 -0.1176842D+01 -0.4597204D-13 -0.3255652D+02
 -0.1231973D+01 -0.4629330D-13 -0.3255841D+02
 -0.1287158D+01 -0.4658488D-13 -0.3256039D+02
 -0.1342399D+01 -0.4697028D-13 -0.3256246D+02
 -0.1397700D+01 -0.4725085D-13 -0.3256461D+02
 -0.1453062D+01 -0.4759597D-13 -0.3256685D+02
 -0.1508488D+01 -0.4795505D-13 -0.3256918D+02
 -0.1563981D+01 -0.4821701D-13 -0.3257159D+02
 -0.1619543D+01 -0.4858771D-13 -0.3257409D+02
 -0.1647351D+01 -0.4883074D-13 -0.3257537D+02
  0.0000000D+00  0.0000000D+00 -0.3253664D+02
 -0.2727731D-01 -0.3981420D-13 -0.3253666D+02
 -0.8183222D-01 -0.4004706D-13 -0.3253674D+02
 -0.1363907D+00 -0.4029061D-13 -0.3253691D+02
 -0.1909551D+00 -0.4056768D-13 -0.3253717D+02
 -0.2455277D+00 -0.4085478D-13 -0.3253752D+02
 -0.3001111D+00 -0.4110786D-13 -0.3253794D+02
 -0.3547075D+00 -0.4140965D-13 -0.3253846D+02
 -0.4093192D+00 -0.4172879D-13 -0.3253906D+02
 -0.4639488D+00 -0.4193721D-13 -0.3253975D+02
 -0.5185986D+00 -0.4232989D-13 -0.3254052D+02
 -0.5732709D+00 -0.4256555D-13 -0.3254138D+02
 -0.6279682D+00 -0.4288817D-13 -0.3254233D+02
 -0.6826928D+00 -0.4308155D-13 -0.3254336D+02
 -0.7374471D+00 -0.4344750D-13 -0.3254448D+02
 -0.7922336D+00 -0.4381095D-13 -0.3254568D+02
 -0.8470546D+00 -0.4401313D-13 -0.3254697D+02
 -0.9019126D+00 -0.4433987D-13 -0.3254834D+02
 -0.9568100D+00 -0.4465175D-13 -0.3254981D+02
 -0.1011749D+01 -0.4501666D-13 -0.3255135D+02
 -0.1066733D+01 -0.4525529D-13 -0.3255299D+02
 -0.1121763D+01 -0.4560924D-13 -0.3255471D+02
 -0.1176842D+01 -0.4597204D-13 -0.3255652D+02
 -0.1231973D+01 -0.4629330D-13 -0.3255841D+02
 -0.1287158D+01 -0.4658488D-13 -0.3256039D+02
 -0.1342399D+01 -0.4697028D-13 -0.3256246D+02
 -0.1397700D+01 -0.4725085D-13 -0.3256461D+02
 -0.1453062D+01 -0.4759597D-13 -0.3256685D+02
 -0.1508488D+01 -0.4795505D-13 -0.3256918D+02
 -0.1563981D+01 -0.4821701D-13 -0.3257159D+02
 -0.1619543D+01 -0.4858771D-13 -0.3257409D+02
 -0.1647351D+01 -0.4883074D-13 -0.3257537D+02
  0.0000000D+00  0.0000000D+00 -0.3253664D+02
 -0.2727731D-01 -0.3981420D-13 -0.3253666D+02
 -0.8183222D-01 -0.4004706D-13 -0.3253674D+02
 -0.1363907D+00 -0.4029061D-13 -0.3253691D+02
 -0.1909551D+00 -0.4056768D-13 -0.3253717D+02
 -0.2455277D+00 -0.4085478D-13 -0.3253752D+02
 -0.3001111D+00 -0.4110786D-13 -0.3253794D+02
 -0.3547075D+00 -0.4140965D-13 -0.3253846D+02
 -0.4093192D+00 -0.4172879D-13 -0.3253906D+02
 -0.4639488D+00 -0.4193721D-13 -0.3253975D+02
 -0.5185986D+00 -0.4232989D-13 -0.3254052D+02
 -0.5732709D+00 -0.4256555D-13 -0.3254138D+02
 -0.6279682D+00 -0.4288817D-13 -0.3254233D+02
 -0.6826928D+00 -0.4308155D-13 -0.3254336D+02
 -0.7374471D+00 -0.4344750D-13 -0.3254448D+02
 -0.7922336D+00 -0.4381095D-13 -0.3254568D+02
 -0.8470546D+00 -0.4401313D-13 -0.3254697D+02
 -0.9019126D+00 -0.4433987D-13 -0.3254834D+02
 -0.9568100D+00 -0.4465175D-13 -0.3254981D+02
 -0.1011749D+01 -0.4501666D-13 -0.3255135D+02
 -0.1066733D+01 -0.4525529D-13 -0.3255299D+02
 -0.1121763D+01 -0.4560924D-13 -0.3255471D+02
 -0.1176842D+01 -0.4597204D-13 -0.3255652D+02
 -0.1231973D+01 -0.4629330D-13 -0.3255841D+02
 -0.1287158D+01 -0.4658488D-13 -0.3256039D+02
 -0.1342399D+01 -0.4697028D-13 -0.3256246D+02
 -0.1397700D+01 -0.4725085D-13 -0.3256461D+02
 -0.1453062D+01 -0.4759597D-13 -0.3256685D+02
 -0.1508488D+01 -0.4795505D-13 -0.3256918D+02
 -0.1563981D+01 -0.4821701D-13 -0.3257159D+02
 -0.1619543D+01 -0.4858771D-13 -0.3257409D+02
 -0.1647351D+01 -0.4883074D-13 -0.3257537D+02
  0.0000000D+00  0.0000000D+00 -0.3253664D+02
 -0.2727731D-01 -0.3981420D-13 -0.3253666D+02
 -0.8183222D-01 -0.4004706D-13 -0.3253674D+02
 -0.1363907D+00 -0.4029061D-13 -0.3253691D+02
 -0.1909551D+00 -0.4056768D-13 -0.3253717D+02
 -0.2455277D+00 -0.4085478D-13 -0.3253752D+02
 -0.3001111D+00 -0.4110786D-13 -0.3253794D+02
 -0.3547075D+00 -0.4140965D-13 -0.3253846D+02
 -0.4093192D+00 -0.4172879D-13 -0.3253906D+02
 -0.4639488D+00 -0.4193721D-13 -0.3253975D+02
 -0.5185986D+00 -0.4232989D-13 -0.3254052D+02
 -0.5732709D+00 -0.4256555D-13 -0.3254138D+02
 -0.6279682D+00 -0.4288817D-13 -0.3254233D+02
 -0.6826928D+00 -0.4308155D-13 -0.3254336D+02
 -0.7374471D+00 -0.4344750D-13 -0.3254448D+02
 -0.7922336D+00 -0.4381095D-13 -0.3254568D+02
 -0.8470546D+00 -0.4401313D-13 -0.3254697D+02
 -0.9019126D+00 -0.4433987D-13 -0.3254834D+02
 -0.9568100D+00 -0.4465175D-13 -0.3254981D+02
 -0.1011749D+01 -0.4501666D-13 -0.3255135D+02
 -0.1066733D+01 -0.4525529D-13 -0.3255299D+02
 -0.1121763D+01 -0.4560924D-13 -0.3255471D+02
 -0.1176842D+01 -0.4597204D-13 -0.3255652D+02
 -0.1231973D+01 -0.4629330D-13 -0.3255841D+02
 -0.1287158D+01 -0.4658488D-13 -0.3256039D+02
 -0.1342399D+01 -0.4697028D-13 -0.3256246D+02
 -0.1397700D+01 -0.4725085D-13 -0.3256461D+02
 -0.1453062D+01 -0.4759597D-13 -0.3256685D+02
 -0.1508488D+01 -0.4795505D-13 -0.3256918D+02
 -0.1563981D+01 -0.4821701D-13 -0.3257159D+02
 -0.1619543D+01 -0.4858771D-13 -0.3257409D+02
 -0.1647351D+01 -0.4883074D-13 -0.3257537D+02
  0.0000000D+00  0.0000000D+00 -0.3253664D+02
 -0.2727731D-01 -0.3981420D-13 -0.3253666D+02
 -0.8183222D-01 -0.4004706D-13 -0.3253674D+02
 -0.1363907D+00 -0.4029061D-13 -0.3253691D+02
 -0.1909551D+00 -0.4056768D-13 -0.3253717D+02
 -0.2455277D+00 -0.4085478D-13 -0.3253752D+02
 -0.3001111D+00 -0.4110786D-13 -0.3253794D+02
 -0.3547075D+00 -0.4140965D-13 -0.3253846D+02
 -0.4093192D+00 -0.4172879D-13 -0.3253906D+02
 -0.4639488D+00 -0.4193721D-13 -0.3253975D+02
 -0.5185986D+00 -0.4232989D-13 -0.3254052D+02
 -0.5732709D+00 -0.4256555D-13 -0.3254138D+02
 -0.6279682D+00 -0.4288817D-13 -0.3254233D+02
 -0.6826928D+00 -0.4308155D-13 -0.3254336D+02
 -0.7374471D+00 -0.4344750D-13 -0.3254448D+02
 -0.7922336D+00 -0.4381095D-13 -0.3254568D+02
 -0.8470546D+00 -0.4401313D-13 -0.3254697D+02
 -0.9019126D+00 -0.4433987D-13 -0.3254834D+02
 -0.9568100D+00 -0.4465175D-13 -0.3254981D+02
 -0.1011749D+01 -0.4501666D-13 -0.3255135D+02
 -0.1066733D+01 -0.4525529D-13 -0.3255299D+02
 -0.1121763D+01 -0.4560924D-13 -0.3255471D+02
 -0.1176842D+01 -0.4597204D-13 -0.3255652D+02
 -0.1231973D+01 -0.4629330D-13 -0.3255841D+02
 -0.1287158D+01 -0.4658488D-13 -0.3256039D+02
 -0.1342399D+01 -0.4697028D-13 -0.3256246D+02
 -0.1397700D+01 -0.4725085D-13 -0.3256461D+02
 -0.1453062D+01 -0.4759597D-13 -0.3256685D+02
 -0.1508488D+01 -0.4795505D-13 -0.3256918D+02
 -0.1563981D+01 -0.4821701D-13 -0.3257159D+02
 -0.1619543D+01 -0.4858771D-13 -0.3257409D+02
 -0.1647351D+01 -0.4883074D-13 -0.3257537D+02
  0.0000000D+00  0.0000000D+00 -0.3253664D+02
 -0.2727731D-01 -0.3981420D-13 -0.3253666D+02
 -0.8183222D-01 -0.4004706D-13 -0.3253674D+02
 -0.1363907D+00 -0.4029061D-13 -0.3253691D+02
 -0.1909551D+00 -0.4056768D-13 -0.3253717D+02
 -0.2455277D+00 -0.4085478D-13 -0.3253752D+02
 -0.3001111D+00 -0.4110786D-13 -0.3253794D+02
 -0.3547075D+00 -0.4140965D-13 -0.3253846D+02
 -0.4093192D+00 -0.4172879D-13 -0.3253906D+02
 -0.4639488D+00 -0.4193721D-13 -0.3253975D+02
 -0.5185986D+00 -0.4232989D-13 -0.3254052D+02
 -0.5732709D+00 -0.4256555D-13 -0.3254138D+02
 -0.6279682D+00 -0.4288817D-13 -0.3254233D+02
 -0.6826928D+00 -0.4308155D-13 -0.3254336D+02
 -0.7374471D+00 -0.4344750D-13 -0.3254448D+02
 -0.7922336D+00 -0.4381095D-13 -0.3254568D+02
 -0.8470546D+00 -0.4401313D-13 -0.3254697D+02
 -0.9019126D+00 -0.4433987D-13 -0.3254834D+02
 -0.9568100D+00 -0.4465175D-13 -0.3254981D+02
 -0.1011749D+01 -0.4501666D-13 -0.3255135D+02
 -0.1066733D+01 -0.4525529D-13 -0.3255299D+02
 -0.1121763D+01 -0.4560924D-13 -0.3255471D+02
 -0.1176842D+01 -0.4597204D-13 -0.3255652D+02
 -0.1231973D+01 -0.4629330D-13 -0.3255841D+02
 -0.1287158D+01 -0.4658488D-13 -0.3256039D+02
 -0.1342399D+01 -0.4697028D-13 -0.3256246D+02
 -0.1397700D+01 -0.4725085D-13 -0.3256461D+02
 -0.1453062D+01 -0.4759597D-13 -0.3256685D+02
 -0.1508488D+01 -0.4795505D-13 -0.3256918D+02
 -0.1563981D+01 -0.4821701D-13 -0.3257159D+02
 -0.1619543D+01 -0.4858771D-13 -0.3257409D+02
 -0.1647351D+01 -0.4883074D-13 -0.3257537D+02
  0.0000000D+00  0.0000000D+00 -0.3253664D+02
 -0.2727731D-01 -0.3981420D-13 -0.3253666D+02
 -0.8183222D-01 -0.4004706D-13 -0.3253674D+02
 -0.1363907D+00 -0.4029061D-13 -0.3253691D+02
 -0.1909551D+00 -0.4056768D-13 -0.3253717D+02
 -0.2455277D+00 -0.4085478D-13 -0.3253752D+02
 -0.3001111D+00 -0.4110786D-13 -0.3253794D+02
 -0.3547075D+00 -0.4140965D-13 -0.3253846D+02
 -0.4093192D+00 -0.4172879D-13 -0.3253906D+02
 -0.4639488D+00 -0.4193721D-13 -0.3253975D+02
 -0.5185986D+00 -0.4232989D-13 -0.3254052D+02
 -0.5732709D+00 -0.4256555D-13 -0.3254138D+02
 -0.6279682D+00 -0.4288817D-13 -0.3254233D+02
 -0.6826928D+00 -0.4308155D-13 -0.3254336D+02
 -0.7374471D+00 -0.4344750D-13 -0.3254448D+02
 -0.7922336D+00 -0.4381095D-13 -0.3254568D+02
 -0.8470546D+00 -0.4401313D-13 -0.3254697D+02
 -0.9019126D+00 -0.4433987D-13 -0.3254834D+02
 -0.9568100D+00 -0.4465175D-13 -0.3254981D+02
 -0.1011749D+01 -0.4501666D-13 -0.3255135D+02
 -0.1066733D+01 -0.4525529D-13 -0.3255299D+02
 -0.1121763D+01 -0.4560924D-13 -0.3255471D+02
 -0.1176842D+01 -0.4597204D-13 -0.3255652D+02
 -0.1231973D+01 -0.4629330D-13 -0.3255841D+02
 -0.1287158D+01 -0.4658488D-13 -0.3256039D+02
 -0.1342399D+01 -0.4697028D-13 -0.3256246D+02
 -0.1397700D+01 -0.4725085D-13 -0.3256461D+02
 -0.1453062D+01 -0.4759597D-13 -0.3256685D+02
 -0.1508488D+01 -0.4795505D-13 -0.3256918D+02
 -0.1563981D+01 -0.4821701D-13 -0.3257159D+02
 -0.1619543D+01 -0.4858771D-13 -0.3257409D+02
 -0.1647351D+01 -0.4883074D-13 -0.3257537D+02
  0.0000000D+00  0.0000000D+00 -0.3253664D+02
 -0.2727731D-01 -0.3981420D-13 -0.3253666D+02
 -0.8183222D-01 -0.4004706D-13 -0.3253674D+02
 -0.1363907D+00 -0.4029061D-13 -0.3253691D+02
 -0.1909551D+00 -0.4056768D-13 -0.3253717D+02
 -0.2455277D+00 -0.4085478D-13 -0.3253752D+02
 -0.3001111D+00 -0.4110786D-13 -0.3253794D+02
 -0.3547075D+00 -0.4140965D-13 -0.3253846D+02
 -0.4093192D+00 -0.4172879D-13 -0.3253906D+02
 -0.4639488D+00 -0.4193721D-13 -0.3253975D+02
 -0.5185986D+00 -0.4232989D-13 -0.3254052D+02
 -0.5732709D+00 -0.4256555D-13 -0.3254138D+02
 -0.6279682D+00 -0.4288817D-13 -0.3254233D+02
 -0.6826928D+00 -0.4308155D-13 -0.3254336D+02
 -0.7374471D+00 -0.4344750D-13 -0.3254448D+02
 -0.7922336D+00 -0.4381095D-13 -0.3254568D+02
 -0.8470546D+00 -0.4401313D-13 -0.3254697D+02
 -0.9019126D+00 -0.4433987D-13 -0.3254834D+02
 -0.9568100D+00 -0.4465175D-13 -0.3254981D+02
 -0.1011749D+01 -0.4501666D-13 -0.3255135D+02
 -0.1066733D+01 -0.4525529D-13 -0.3255299D+02
 -0.1121763D+01 -0.4560924D-13 -0.3255471D+02
 -0.1176842D+01 -0.4597204D-13 -0.3255652D+02
 -0.1231973D+01 -0.4629330D-13 -0.3255841D+02
 -0.1287158D+01 -0.4658488D-13 -0.3256039D+02
 -0.1342399D+01 -0.4697028D-13 -0.3256246D+02
 -0.1397700D+01 -0.4725085D-13 -0.3256461D+02
 -0.1453062D+01 -0.4759597D-13 -0.3256685D+02
 -0.1508488D+01 -0.4795505D-13 -0.3256918D+02
 -0.1563981D+01 -0.4821701D-13 -0.3257159D+02
 -0.1619543D+01 -0.4858771D-13 -0.3257409D+02
 -0.1647351D+01 -0.4883074D-13 -0.3257537D+02
  0.0000000D+00  0.0000000D+00 -0.3253664D+02
 -0.2727731D-01 -0.3981420D-13 -0.3253666D+02
 -0.8183222D-01 -0.4004706D-13 -0.3253674D+02
 -0.1363907D+00 -0.4029061D-13 -0.3253691D+02
 -0.1909551D+00 -0.4056768D-13 -0.3253717D+02
 -0.2455277D+00 -0.4085478D-13 -0.3253752D+02
 -0.3001111D+00 -0.4110786D-13 -0.3253794D+02
 -0.3547075D+00 -0.4140965D-13 -0.3253846D+02
 -0.4093192D+00 -0.4172879D-13 -0.3253906D+02
 -0.4639488D+00 -0.4193721D-13 -0.3253975D+02
 -0.5185986D+00 -0.4232989D-13 -0.3254052D+02
 -0.5732709D+00 -0.4256555D-13 -0.3254138D+02
 -0.6279682D+00 -0.4288817D-13 -0.3254233D+02
 -0.6826928D+00 -0.4308155D-13 -0.3254336D+02
 -0.7374471D+00 -0.4344750D-13 -0.3254448D+02
 -0.7922336D+00 -0.4381095D-13 -0.3254568D+02
 -0.8470546D+00 -0.4401313D-13 -0.3254697D+02
 -0.9019126D+00 -0.4433987D-13 -0.3254834D+02
 -0.9568100D+00 -0.4465175D-13 -0.3254981D+02
 -0.1011749D+01 -0.4501666D-13 -0.3255135D+02
 -0.1066733D+01 -0.4525529D-13 -0.3255299D+02
 -0.1121763D+01 -0.4560924D-13 -0.3255471D+02
 -0.1176842D+01 -0.4597204D-13 -0.3255652D+02
 -0.1231973D+01 -0.4629330D-13 -0.3255841D+02
 -0.1287158D+01 -0.4658488D-13 -0.3256039D+02
 -0.1342399D+01 -0.4697028D-13 -0.3256246D+02
 -0.1397700D+01 -0.4725085D-13 -0.3256461D+02
 -0.1453062D+01 -0.4759597D-13 -0.3256685D+02
 -0.1508488D+01 -0.4795505D-13 -0.3256918D+02
 -0.1563981D+01 -0.4821701D-13 -0.3257159D+02
 -0.1619543D+01 -0.4858771D-13 -0.3257409D+02
 -0.1647351D+01 -0.4883074D-13 -0.3257537D+02
  0.0000000D+00  0.0000000D+00 -0.3253664D+02
 -0.2727731D-01 -0.3981420D-13 -0.3253666D+02
 -0.8183222D-01 -0.4004706D-13 -0.3253674D+02
 -0.1363907D+00 -0.4029061D-13 -0.3253691D+02
 -0.1909551D+00 -0.4056768D-13 -0.3253717D+02
 -0.2455277D+00 -0.4085478D-13 -0.3253752D+02
 -0.3001111D+00 -0.4110786D-13 -0.3253794D+02
 -0.3547075D+00 -0.4140965D-13 -0.3253846D+02
 -0.4093192D+00 -0.4172879D-13 -0.3253906D+02
 -0.4639488D+00 -0.4193721D-13 -0.3253975D+02
 -0.5185986D+00 -0.4232989D-13 -0.3254052D+02
 -0.5732709D+00 -0.4256555D-13 -0.3254138D+02
 -0.6279682D+00 -0.4288817D-13 -0.3254233D+02
 -0.6826928D+00 -0.4308155D-13 -0.3254336D+02
 -0.7374471D+00 -0.4344750D-13 -0.3254448D+02
 -0.7922336D+00 -0.4381095D-13 -0.3254568D+02
 -0.8470546D+00 -0.4401313D-13 -0.3254697D+02
 -0.9019126D+00 -0.4433987D-13 -0.3254834D+02
 -0.9568100D+00 -0.4465175D-13 -0.3254981D+02
 -0.1011749D+01 -0.4501666D-13 -0.3255135D+02
 -0.1066733D+01 -0.4525529D-13 -0.3255299D+02
 -0.1121763D+01 -0.4560924D-13 -0.3255471D+02
 -0.1176842D+01 -0.4597204D-13 -0.3255652D+02
 -0.1231973D+01 -0.4629330D-13 -0.3255841D+02
 -0.1287158D+01 -0.4658488D-13 -0.3256039D+02
 -0.1342399D+01 -0.4697028D-13 -0.3256246D+02
 -0.1397700D+01 -0.4725085D-13 -0.3256461D+02
 -0.1453062D+01 -0.4759597D-13 -0.3256685D+02
 -0.1508488D+01 -0.4795505D-13 -0.3256918D+02
 -0.1563981D+01 -0.4821701D-13 -0.3257159D+02
 -0.1619543D+01 -0.4858771D-13 -0.3257409D+02
 -0.1647351D+01 -0.4883074D-13 -0.3257537D+02
  0.0000000D+00  0.0000000D+00 -0.3253664D+02
 -0.2727731D-01 -0.3981420D-13 -0.3253666D+02
 -0.8183222D-01 -0.4004706D-13 -0.3253674D+02
 -0.1363907D+00 -0.4029061D-13 -0.3253691D+02
 -0.1909551D+00 -0.4056768D-13 -0.3253717D+02
 -0.2455277D+00 -0.4085478D-13 -0.3253752D+02
 -0.3001111D+00 -0.4110786D-13 -0.3253794D+02
 -0.3547075D+00 -0.4140965D-13 -0.3253846D+02
 -0.4093192D+00 -0.4172879D-13 -0.3253906D+02
 -0.4639488D+00 -0.4193721D-13 -0.3253975D+02
 -0.5185986D+00 -0.4232989D-13 -0.3254052D+02
 -0.5732709D+00 -0.4256555D-13 -0.3254138D+02
 -0.6279682D+00 -0.4288817D-13 -0.3254233D+02
 -0.6826928D+00 -0.4308155D-13 -0.3254336D+02
 -0.7374471D+00 -0.4344750D-13 -0.3254448D+02
 -0.7922336D+00 -0.4381095D-13 -0.3254568D+02
 -0.8470546D+00 -0.4401313D-13 -0.3254697D+02
 -0.9019126D+00 -0.4433987D-13 -0.3254834D+02
 -0.9568100D+00 -0.4465175D-13 -0.3254981D+02
 -0.1011749D+01 -0.4501666D-13 -0.3255135D+02
 -0.1066733D+01 -0.4525529D-13 -0.3255299D+02
 -0.1121763D+01 -0.4560924D-13 -0.3255471D+02
 -0.1176842D+01 -0.4597204D-13 -0.3255652D+02
 -0.1231973D+01 -0.4629330D-13 -0.3255841D+02
 -0.1287158D+01 -0.4658488D-13 -0.3256039D+02
 -0.1342399D+01 -0.4697028D-13 -0.3256246D+02
 -0.1397700D+01 -0.4725085D-13 -0.3256461D+02
 -0.1453062D+01 -0.4759597D-13 -0.3256685D+02
 -0.1508488D+01 -0.4795505D-13 -0.3256918D+02
 -0.1563981D+01 -0.4821701D-13 -0.3257159D+02
 -0.1619543D+01 -0.4858771D-13 -0.3257409D+02
 -0.1647351D+01 -0.4883074D-13 -0.3257537D+02
  0.0000000D+00  0.0000000D+00 -0.3253664D+02
 -0.2727731D-01 -0.3981420D-13 -0.3253666D+02
 -0.8183222D-01 -0.4004706D-13 -0.3253674D+02
 -0.1363907D+00 -0.4029061D-13 -0.3253691D+02
 -0.1909551D+00 -0.4056768D-13 -0.3253717D+02
 -0.2455277D+00 -0.4085478D-13 -0.3253752D+02
 -0.3001111D+00 -0.4110786D-13 -0.3253794D+02
 -0.3547075D+00 -0.4140965D-13 -0.3253846D+02
 -0.4093192D+00 -0.4172879D-13 -0.3253906D+02
 -0.4639488D+00 -0.4193721D-13 -0.3253975D+02
 -0.5185986D+00 -0.4232989D-13 -0.3254052D+02
 -0.5732709D+00 -0.4256555D-13 -0.3254138D+02
 -0.6279682D+00 -0.4288817D-13 -0.3254233D+02
 -0.6826928D+00 -0.4308155D-13 -0.3254336D+02
 -0.7374471D+00 -0.4344750D-13 -0.3254448D+02
 -0.7922336D+00 -0.4381095D-13 -0.3254568D+02
 -0.8470546D+00 -0.4401313D-13 -0.3254697D+02
 -0.9019126D+00 -0.4433987D-13 -0.3254834D+02
 -0.9568100D+00 -0.4465175D-13 -0.3254981D+02
 -0.1011749D+01 -0.4501666D-13 -0.3255135D+02
 -0.1066733D+01 -0.4525529D-13 -0.3255299D+02
 -0.1121763D+01 -0.4560924D-13 -0.3255471D+02
 -0.1176842D+01 -0.4597204D-13 -0.3255652D+02
 -0.1231973D+01 -0.4629330D-13 -0.3255841D+02
 -0.1287158D+01 -0.4658488D-13 -0.3256039D+02
 -0.1342399D+01 -0.4697028D-13 -0.3256246D+02
 -0.1397700D+01 -0.4725085D-13 -0.3256461D+02
 -0.1453062D+01 -0.4759597D-13 -0.3256685D+02
 -0.1508488D+01 -0.4795505D-13 -0.3256918D+02
 -0.1563981D+01 -0.4821701D-13 -0.3257159D+02
 -0.1619543D+01 -0.4858771D-13 -0.3257409D+02
 -0.1647351D+01 -0.4883074D-13 -0.3257537D+02
  0.0000000D+00  0.0000000D+00 -0.3253664D+02
 -0.2727731D-01 -0.3981420D-13 -0.3253666D+02
 -0.8183222D-01 -0.4004706D-13 -0.3253674D+02
 -0.1363907D+00 -0.4029061D-13 -0.3253691D+02
 -0.1909551D+00 -0.4056768D-13 -0.3253717D+02
 -0.2455277D+00 -0.4085478D-13 -0.3253752D+02
 -0.3001111D+00 -0.4110786D-13 -0.3253794D+02
 -0.3547075D+00 -0.4140965D-13 -0.3253846D+02
 -0.4093192D+00 -0.4172879D-13 -0.3253906D+02
 -0.4639488D+00 -0.4193721D-13 -0.3253975D+02
 -0.5185986D+00 -0.4232989D-13 -0.3254052D+02
 -0.5732709D+00 -0.4256555D-13 -0.3254138D+02
 -0.6279682D+00 -0.4288817D-13 -0.3254233D+02
 -0.6826928D+00 -0.4308155D-13 -0.3254336D+02
 -0.7374471D+00 -0.4344750D-13 -0.3254448D+02
 -0.7922336D+00 -0.4381095D-13 -0.3254568D+02
 -0.8470546D+00 -0.4401313D-13 -0.3254697D+02
 -0.9019126D+00 -0.4433987D-13 -0.3254834D+02
 -0.9568100D+00 -0.4465175D-13 -0.3254981D+02
 -0.1011749D+01 -0.4501666D-13 -0.3255135D+02
 -0.1066733D+01 -0.4525529D-13 -0.3255299D+02
 -0.1121763D+01 -0.4560924D-13 -0.3255471D+02
 -0.1176842D+01 -0.4597204D-13 -0.3255652D+02
 -0.1231973D+01 -0.4629330D-13 -0.3255841D+02
 -0.1287158D+01 -0.4658488D-13 -0.3256039D+02
 -0.1342399D+01 -0.4697028D-13 -0.3256246D+02
 -0.1397700D+01 -0.4725085D-13 -0.3256461D+02
 -0.1453062D+01 -0.4759597D-13 -0.3256685D+02
 -0.1508488D+01 -0.4795505D-13 -0.3256918D+02
 -0.1563981D+01 -0.4821701D-13 -0.3257159D+02
 -0.1619543D+01 -0.4858771D-13 -0.3257409D+02
 -0.1647351D+01 -0.4883074D-13 -0.3257537D+02
  0.0000000D+00  0.0000000D+00 -0.3253664D+02
 -0.2727731D-01 -0.3981420D-13 -0.3253666D+02
 -0.8183222D-01 -0.4004706D-13 -0.3253674D+02
 -0.1363907D+00 -0.4029061D-13 -0.3253691D+02
 -0.1909551D+00 -0.4056768D-13 -0.3253717D+02
 -0.2455277D+00 -0.4085478D-13 -0.3253752D+02
 -0.3001111D+00 -0.4110786D-13 -0.3253794D+02
 -0.3547075D+00 -0.4140965D-13 -0.3253846D+02
 -0.4093192D+00 -0.4172879D-13 -0.3253906D+02
 -0.4639488D+00 -0.4193721D-13 -0.3253975D+02
 -0.5185986D+00 -0.4232989D-13 -0.3254052D+02
 -0.5732709D+00 -0.4256555D-13 -0.3254138D+02
 -0.6279682D+00 -0.4288817D-13 -0.3254233D+02
 -0.6826928D+00 -0.4308155D-13 -0.3254336D+02
 -0.7374471D+00 -0.4344750D-13 -0.3254448D+02
 -0.7922336D+00 -0.4381095D-13 -0.3254568D+02
 -0.8470546D+00 -0.4401313D-13 -0.3254697D+02
 -0.9019126D+00 -0.4433987D-13 -0.3254834D+02
 -0.9568100D+00 -0.4465175D-13 -0.3254981D+02
 -0.1011749D+01 -0.4501666D-13 -0.3255135D+02
 -0.1066733D+01 -0.4525529D-13 -0.3255299D+02
 -0.1121763D+01 -0.4560924D-13 -0.3255471D+02
 -0.1176842D+01 -0.4597204D-13 -0.3255652D+02
 -0.1231973D+01 -0.4629330D-13 -0.3255841D+02
 -0.1287158D+01 -0.4658488D-13 -0.3256039D+02
 -0.1342399D+01 -0.4697028D-13 -0.3256246D+02
 -0.1397700D+01 -0.4725085D-13 -0.3256461D+02
 -0.1453062D+01 -0.4759597D-13 -0.3256685D+02
 -0.1508488D+01 -0.4795505D-13 -0.3256918D+02
 -0.1563981D+01 -0.4821701D-13 -0.3257159D+02
 -0.1619543D+01 -0.4858771D-13 -0.3257409D+02
 -0.1647351D+01 -0.4883074D-13 -0.3257537D+02
  0.0000000D+00  0.0000000D+00 -0.3253664D+02
 -0.2727731D-01 -0.3981420D-13 -0.3253666D+02
 -0.8183222D-01 -0.4004706D-13 -0.3253674D+02
 -0.1363907D+00 -0.4029061D-13 -0.3253691D+02
 -0.1909551D+00 -0.4056768D-13 -0.3253717D+02
 -0.2455277D+00 -0.4085478D-13 -0.3253752D+02
 -0.3001111D+00 -0.4110786D-13 -0.3253794D+02
 -0.3547075D+00 -0.4140965D-13 -0.3253846D+02
 -0.4093192D+00 -0.4172879D-13 -0.3253906D+02
 -0.4639488D+00 -0.4193721D-13 -0.3253975D+02
 -0.5185986D+00 -0.4232989D-13 -0.3254052D+02
 -0.5732709D+00 -0.4256555D-13 -0.3254138D+02
 -0.6279682D+00 -0.4288817D-13 -0.3254233D+02
 -0.6826928D+00 -0.4308155D-13 -0.3254336D+02
 -0.7374471D+00 -0.4344750D-13 -0.3254448D+02
 -0.7922336D+00 -0.4381095D-13 -0.3254568D+02
 -0.8470546D+00 -0.4401313D-13 -0.3254697D+02
 -0.9019126D+00 -0.4433987D-13 -0.3254834D+02
 -0.9568100D+00 -0.4465175D-13 -0.3254981D+02
 -0.1011749D+01 -0.4501666D-13 -0.3255135D+02
 -0.1066733D+01 -0.4525529D-13 -0.3255299D+02
 -0.1121763D+01 -0.4560924D-13 -0.3255471D+02
 -0.1176842D+01 -0.4597204D-13 -0.3255652D+02
 -0.1231973D+01 -0.4629330D-13 -0.3255841D+02
 -0.1287158D+01 -0.4658488D-13 -0.3256039D+02
 -0.1342399D+01 -0.4697028D-13 -0.3256246D+02
 -0.1397700D+01 -0.4725085D-13 -0.3256461D+02
 -0.1453062D+01 -0.4759597D-13 -0.3256685D+02
 -0.1508488D+01 -0.4795505D-13 -0.3256918D+02
 -0.1563981D+01 -0.4821701D-13 -0.3257159D+02
 -0.1619543D+01 -0.4858771D-13 -0.3257409D+02
 -0.1647351D+01 -0.4883074D-13 -0.3257537D+02
  0.0000000D+00  0.0000000D+00 -0.3253664D+02
 -0.2727731D-01 -0.3981420D-13 -0.3253666D+02
 -0.8183222D-01 -0.4004706D-13 -0.3253674D+02
 -0.1363907D+00 -0.4029061D-13 -0.3253691D+02
 -0.1909551D+00 -0.4056768D-13 -0.3253717D+02
 -0.2455277D+00 -0.4085478D-13 -0.3253752D+02
 -0.3001111D+00 -0.4110786D-13 -0.3253794D+02
 -0.3547075D+00 -0.4140965D-13 -0.3253846D+02
 -0.4093192D+00 -0.4172879D-13 -0.3253906D+02
 -0.4639488D+00 -0.4193721D-13 -0.3253975D+02
 -0.5185986D+00 -0.4232989D-13 -0.3254052D+02
 -0.5732709D+00 -0.4256555D-13 -0.3254138D+02
 -0.6279682D+00 -0.4288817D-13 -0.3254233D+02
 -0.6826928D+00 -0.4308155D-13 -0.3254336D+02
 -0.7374471D+00 -0.4344750D-13 -0.3254448D+02
 -0.7922336D+00 -0.4381095D-13 -0.3254568D+02
 -0.8470546D+00 -0.4401313D-13 -0.3254697D+02
 -0.9019126D+00 -0.4433987D-13 -0.3254834D+02
 -0.9568100D+00 -0.4465175D-13 -0.3254981D+02
 -0.1011749D+01 -0.4501666D-13 -0.3255135D+02
 -0.1066733D+01 -0.4525529D-13 -0.3255299D+02
 -0.1121763D+01 -0.4560924D-13 -0.3255471D+02
 -0.1176842D+01 -0.4597204D-13 -0.3255652D+02
 -0.1231973D+01 -0.4629330D-13 -0.3255841D+02
 -0.1287158D+01 -0.4658488D-13 -0.3256039D+02
 -0.1342399D+01 -0.4697028D-13 -0.3256246D+02
 -0.1397700D+01 -0.4725085D-13 -0.3256461D+02
 -0.1453062D+01 -0.4759597D-13 -0.3256685D+02
 -0.1508488D+01 -0.4795505D-13 -0.3256918D+02
 -0.1563981D+01 -0.4821701D-13 -0.3257159D+02
 -0.1619543D+01 -0.4858771D-13 -0.3257409D+02
 -0.1647351D+01 -0.4883074D-13 -0.3257537D+02
  0.0000000D+00  0.0000000D+00 -0.3253664D+02
 -0.2727731D-01 -0.3981420D-13 -0.3253666D+02
 -0.8183222D-01 -0.4004706D-13 -0.3253674D+02
 -0.1363907D+00 -0.4029061D-13 -0.3253691D+02
 -0.1909551D+00 -0.4056768D-13 -0.3253717D+02
 -0.2455277D+00 -0.4085478D-13 -0.3253752D+02
 -0.3001111D+00 -0.4110786D-13 -0.3253794D+02
 -0.3547075D+00 -0.4140965D-13 -0.3253846D+02
 -0.4093192D+00 -0.4172879D-13 -0.3253906D+02
 -0.4639488D+00 -0.4193721D-13 -0.3253975D+02
 -0.5185986D+00 -0.4232989D-13 -0.3254052D+02
 -0.5732709D+00 -0.4256555D-13 -0.3254138D+02
 -0.6279682D+00 -0.4288817D-13 -0.3254233D+02
 -0.6826928D+00 -0.4308155D-13 -0.3254336D+02
 -0.7374471D+00 -0.4344750D-13 -0.3254448D+02
 -0.7922336D+00 -0.4381095D-13 -0.3254568D+02
 -0.8470546D+00 -0.4401313D-13 -0.3254697D+02
 -0.9019126D+00 -0.4433987D-13 -0.3254834D+02
 -0.9568100D+00 -0.4465175D-13 -0.3254981D+02
 -0.1011749D+01 -0.4501666D-13 -0.3255135D+02
 -0.1066733D+01 -0.4525529D-13 -0.3255299D+02
 -0.1121763D+01 -0.4560924D-13 -0.3255471D+02
 -0.1176842D+01 -0.4597204D-13 -0.3255652D+02
 -0.1231973D+01 -0.4629330D-13 -0.3255841D+02
 -0.1287158D+01 -0.4658488D-13 -0.3256039D+02
 -0.1342399D+01 -0.4697028D-13 -0.3256246D+02
 -0.1397700D+01 -0.4725085D-13 -0.3256461D+02
 -0.1453062D+01 -0.4759597D-13 -0.3256685D+02
 -0.1508488D+01 -0.4795505D-13 -0.3256918D+02
 -0.1563981D+01 -0.4821701D-13 -0.3257159D+02
 -0.1619543D+01 -0.4858771D-13 -0.3257409D+02
 -0.1647351D+01 -0.4883074D-13 -0.3257537D+02
  0.0000000D+00  0.0000000D+00 -0.3253664D+02
 -0.2727731D-01 -0.3981420D-13 -0.3253666D+02
 -0.8183222D-01 -0.4004706D-13 -0.3253674D+02
 -0.1363907D+00 -0.4029061D-13 -0.3253691D+02
 -0.1909551D+00 -0.4056768D-13 -0.3253717D+02
 -0.2455277D+00 -0.4085478D-13 -0.3253752D+02
 -0.3001111D+00 -0.4110786D-13 -0.3253794D+02
 -0.3547075D+00 -0.4140965D-13 -0.3253846D+02
 -0.4093192D+00 -0.4172879D-13 -0.3253906D+02
 -0.4639488D+00 -0.4193721D-13 -0.3253975D+02
 -0.5185986D+00 -0.4232989D-13 -0.3254052D+02
 -0.5732709D+00 -0.4256555D-13 -0.3254138D+02
 -0.6279682D+00 -0.4288817D-13 -0.3254233D+02
 -0.6826928D+00 -0.4308155D-13 -0.3254336D+02
 -0.7374471D+00 -0.4344750D-13 -0.3254448D+02
 -0.7922336D+00 -0.4381095D-13 -0.3254568D+02
 -0.8470546D+00 -0.4401313D-13 -0.3254697D+02
 -0.9019126D+00 -0.4433987D-13 -0.3254834D+02
 -0.9568100D+00 -0.4465175D-13 -0.3254981D+02
 -0.1011749D+01 -0.4501666D-13 -0.3255135D+02
 -0.1066733D+01 -0.4525529D-13 -0.3255299D+02
 -0.1121763D+01 -0.4560924D-13 -0.3255471D+02
 -0.1176842D+01 -0.4597204D-13 -0.3255652D+02
 -0.1231973D+01 -0.4629330D-13 -0.3255841D+02
 -0.1287158D+01 -0.4658488D-13 -0.3256039D+02
 -0.1342399D+01 -0.4697028D-13 -0.3256246D+02
 -0.1397700D+01 -0.4725085D-13 -0.3256461D+02
 -0.1453062D+01 -0.4759597D-13 -0.3256685D+02
 -0.1508488D+01 -0.4795505D-13 -0.3256918D+02
 -0.1563981D+01 -0.4821701D-13 -0.3257159D+02
 -0.1619543D+01 -0.4858771D-13 -0.3257409D+02
 -0.1647351D+01 -0.4883074D-13 -0.3257537D+02
  0.0000000D+00  0.0000000D+00 -0.3253664D+02
 -0.2727731D-01 -0.3981420D-13 -0.3253666D+02
 -0.8183222D-01 -0.4004706D-13 -0.3253674D+02
 -0.1363907D+00 -0.4029061D-13 -0.3253691D+02
 -0.1909551D+00 -0.4056768D-13 -0.3253717D+02
 -0.2455277D+00 -0.4085478D-13 -0.3253752D+02
 -0.3001111D+00 -0.4110786D-13 -0.3253794D+02
 -0.3547075D+00 -0.4140965D-13 -0.3253846D+02
 -0.4093192D+00 -0.4172879D-13 -0.3253906D+02
 -0.4639488D+00 -0.4193721D-13 -0.3253975D+02
 -0.5185986D+00 -0.4232989D-13 -0.3254052D+02
 -0.5732709D+00 -0.4256555D-13 -0.3254138D+02
 -0.6279682D+00 -0.4288817D-13 -0.3254233D+02
 -0.6826928D+00 -0.4308155D-13 -0.3254336D+02
 -0.7374471D+00 -0.4344750D-13 -0.3254448D+02
 -0.7922336D+00 -0.4381095D-13 -0.3254568D+02
 -0.8470546D+00 -0.4401313D-13 -0.3254697D+02
 -0.9019126D+00 -0.4433987D-13 -0.3254834D+02
 -0.9568100D+00 -0.4465175D-13 -0.3254981D+02
 -0.1011749D+01 -0.4501666D-13 -0.3255135D+02
 -0.1066733D+01 -0.4525529D-13 -0.3255299D+02
 -0.1121763D+01 -0.4560924D-13 -0.3255471D+02
 -0.1176842D+01 -0.4597204D-13 -0.3255652D+02
 -0.1231973D+01 -0.4629330D-13 -0.3255841D+02
 -0.1287158D+01 -0.4658488D-13 -0.3256039D+02
 -0.1342399D+01 -0.4697028D-13 -0.3256246D+02
 -0.1397700D+01 -0.4725085D-13 -0.3256461D+02
 -0.1453062D+01 -0.4759597D-13 -0.3256685D+02
 -0.1508488D+01 -0.4795505D-13 -0.3256918D+02
 -0.1563981D+01 -0.4821701D-13 -0.3257159D+02
 -0.1619543D+01 -0.4858771D-13 -0.3257409D+02
 -0.1647351D+01 -0.4883074D-13 -0.3257537D+02
  0.0000000D+00  0.0000000D+00 -0.3253664D+02
 -0.2727731D-01 -0.3981420D-13 -0.3253666D+02
 -0.8183222D-01 -0.4004706D-13 -0.3253674D+02
 -0.1363907D+00 -0.4029061D-13 -0.3253691D+02
 -0.1909551D+00 -0.4056768D-13 -0.3253717D+02
 -0.2455277D+00 -0.4085478D-13 -0.3253752D+02
 -0.3001111D+00 -0.4110786D-13 -0.3253794D+02
 -0.3547075D+00 -0.4140965D-13 -0.3253846D+02
 -0.4093192D+00 -0.4172879D-13 -0.3253906D+02
 -0.4639488D+00 -0.4193721D-13 -0.3253975D+02
 -0.5185986D+00 -0.4232989D-13 -0.3254052D+02
 -0.5732709D+00 -0.4256555D-13 -0.3254138D+02
 -0.6279682D+00 -0.4288817D-13 -0.3254233D+02
 -0.6826928D+00 -0.4308155D-13 -0.3254336D+02
 -0.7374471D+00 -0.4344750D-13 -0.3254448D+02
 -0.7922336D+00 -0.4381095D-13 -0.3254568D+02
 -0.8470546D+00 -0.4401313D-13 -0.3254697D+02
 -0.9019126D+00 -0.4433987D-13 -0.3254834D+02
 -0.9568100D+00 -0.4465175D-13 -0.3254981D+02
 -0.1011749D+01 -0.4501666D-13 -0.3255135D+02
 -0.1066733D+01 -0.4525529D-13 -0.3255299D+02
 -0.1121763D+01 -0.4560924D-13 -0.3255471D+02
 -0.1176842D+01 -0.4597204D-13 -0.3255652D+02
 -0.1231973D+01 -0.4629330D-13 -0.3255841D+02
 -0.1287158D+01 -0.4658488D-13 -0.3256039D+02
 -0.1342399D+01 -0.4697028D-13 -0.3256246D+02
 -0.1397700D+01 -0.4725085D-13 -0.3256461D+02
 -0.1453062D+01 -0.4759597D-13 -0.3256685D+02
 -0.1508488D+01 -0.4795505D-13 -0.3256918D+02
 -0.1563981D+01 -0.4821701D-13 -0.3257159D+02
 -0.1619543D+01 -0.4858771D-13 -0.3257409D+02
 -0.1647351D+01 -0.4883074D-13 -0.3257537D+02
  0.0000000D+00  0.0000000D+00 -0.3253664D+02
 -0.2727731D-01 -0.3981420D-13 -0.3253666D+02
 -0.8183222D-01 -0.4004706D-13 -0.3253674D+02
 -0.1363907D+00 -0.4029061D-13 -0.3253691D+02
 -0.1909551D+00 -0.4056768D-13 -0.3253717D+02
 -0.2455277D+00 -0.4085478D-13 -0.3253752D+02
 -0.3001111D+00 -0.4110786D-13 -0.3253794D+02
 -0.3547075D+00 -0.4140965D-13 -0.3253846D+02
 -0.4093192D+00 -0.4172879D-13 -0.3253906D+02
 -0.4639488D+00 -0.4193721D-13 -0.3253975D+02
 -0.5185986D+00 -0.4232989D-13 -0.3254052D+02
 -0.5732709D+00 -0.4256555D-13 -0.3254138D+02
 -0.6279682D+00 -0.4288817D-13 -0.3254233D+02
 -0.6826928D+00 -0.4308155D-13 -0.3254336D+02
 -0.7374471D+00 -0.4344750D-13 -0.3254448D+02
 -0.7922336D+00 -0.4381095D-13 -0.3254568D+02
 -0.8470546D+00 -0.4401313D-13 -0.3254697D+02
 -0.9019126D+00 -0.4433987D-13 -0.3254834D+02
 -0.9568100D+00 -0.4465175D-13 -0.3254981D+02
 -0.1011749D+01 -0.4501666D-13 -0.3255135D+02
 -0.1066733D+01 -0.4525529D-13 -0.3255299D+02
 -0.1121763D+01 -0.4560924D-13 -0.3255471D+02
 -0.1176842D+01 -0.4597204D-13 -0.3255652D+02
 -0.1231973D+01 -0.4629330D-13 -0.3255841D+02
 -0.1287158D+01 -0.4658488D-13 -0.3256039D+02
 -0.1342399D+01 -0.4697028D-13 -0.3256246D+02
 -0.1397700D+01 -0.4725085D-13 -0.3256461D+02
 -0.1453062D+01 -0.4759597D-13 -0.3256685D+02
 -0.1508488D+01 -0.4795505D-13 -0.3256918D+02
 -0.1563981D+01 -0.4821701D-13 -0.3257159D+02
 -0.1619543D+01 -0.4858771D-13 -0.3257409D+02
 -0.1647351D+01 -0.4883074D-13 -0.3257537D+02
  0.0000000D+00  0.0000000D+00 -0.3253664D+02
 -0.2727731D-01 -0.3981420D-13 -0.3253666D+02
 -0.8183222D-01 -0.4004706D-13 -0.3253674D+02
 -0.1363907D+00 -0.4029061D-13 -0.3253691D+02
 -0.1909551D+00 -0.4056768D-13 -0.3253717D+02
 -0.2455277D+00 -0.4085478D-13 -0.3253752D+02
 -0.3001111D+00 -0.4110786D-13 -0.3253794D+02
 -0.3547075D+00 -0.4140965D-13 -0.3253846D+02
 -0.4093192D+00 -0.4172879D-13 -0.3253906D+02
 -0.4639488D+00 -0.4193721D-13 -0.3253975D+02
 -0.5185986D+00 -0.4232989D-13 -0.3254052D+02
 -0.5732709D+00 -0.4256555D-13 -0.3254138D+02
 -0.6279682D+00 -0.4288817D-13 -0.3254233D+02
 -0.6826928D+00 -0.4308155D-13 -0.3254336D+02
 -0.7374471D+00 -0.4344750D-13 -0.3254448D+02
 -0.7922336D+00 -0.4381095D-13 -0.3254568D+02
 -0.8470546D+00 -0.4401313D-13 -0.3254697D+02
 -0.9019126D+00 -0.4433987D-13 -0.3254834D+02
 -0.9568100D+00 -0.4465175D-13 -0.3254981D+02
 -0.1011749D+01 -0.4501666D-13 -0.3255135D+02
 -0.1066733D+01 -0.4525529D-13 -0.3255299D+02
 -0.1121763D+01 -0.4560924D-13 -0.3255471D+02
 -0.1176842D+01 -0.4597204D-13 -0.3255652D+02
 -0.1231973D+01 -0.4629330D-13 -0.3255841D+02
 -0.1287158D+01 -0.4658488D-13 -0.3256039D+02
 -0.1342399D+01 -0.4697028D-13 -0.3256246D+02
 -0.1397700D+01 -0.4725085D-13 -0.3256461D+02
 -0.1453062D+01 -0.4759597D-13 -0.3256685D+02
 -0.1508488D+01 -0.4795505D-13 -0.3256918D+02
 -0.1563981D+01 -0.4821701D-13 -0.3257159D+02
 -0.1619543D+01 -0.4858771D-13 -0.3257409D+02
 -0.1647351D+01 -0.4883074D-13 -0.3257537D+02
  0.0000000D+00  0.0000000D+00 -0.3253664D+02
 -0.2727731D-01 -0.3981420D-13 -0.3253666D+02
 -0.8183222D-01 -0.4004706D-13 -0.3253674D+02
 -0.1363907D+00 -0.4029061D-13 -0.3253691D+02
 -0.1909551D+00 -0.4056768D-13 -0.3253717D+02
 -0.2455277D+00 -0.4085478D-13 -0.3253752D+02
 -0.3001111D+00 -0.4110786D-13 -0.3253794D+02
 -0.3547075D+00 -0.4140965D-13 -0.3253846D+02
 -0.4093192D+00 -0.4172879D-13 -0.3253906D+02
 -0.4639488D+00 -0.4193721D-13 -0.3253975D+02
 -0.5185986D+00 -0.4232989D-13 -0.3254052D+02
 -0.5732709D+00 -0.4256555D-13 -0.3254138D+02
 -0.6279682D+00 -0.4288817D-13 -0.3254233D+02
 -0.6826928D+00 -0.4308155D-13 -0.3254336D+02
 -0.7374471D+00 -0.4344750D-13 -0.3254448D+02
 -0.7922336D+00 -0.4381095D-13 -0.3254568D+02
 -0.8470546D+00 -0.4401313D-13 -0.3254697D+02
 -0.9019126D+00 -0.4433987D-13 -0.3254834D+02
 -0.9568100D+00 -0.4465175D-13 -0.3254981D+02
 -0.1011749D+01 -0.4501666D-13 -0.3255135D+02
 -0.1066733D+01 -0.4525529D-13 -0.3255299D+02
 -0.1121763D+01 -0.4560924D-13 -0.3255471D+02
 -0.1176842D+01 -0.4597204D-13 -0.3255652D+02
 -0.1231973D+01 -0.4629330D-13 -0.3255841D+02
 -0.1287158D+01 -0.4658488D-13 -0.3256039D+02
 -0.1342399D+01 -0.4697028D-13 -0.3256246D+02
 -0.1397700D+01 -0.4725085D-13 -0.3256461D+02
 -0.1453062D+01 -0.4759597D-13 -0.3256685D+02
 -0.1508488D+01 -0.4795505D-13 -0.3256918D+02
 -0.1563981D+01 -0.4821701D-13 -0.3257159D+02
 -0.1619543D+01 -0.4858771D-13 -0.3257409D+02
 -0.1647351D+01 -0.4883074D-13 -0.3257537D+02
  0.0000000D+00  0.0000000D+00 -0.3253664D+02
 -0.2727731D-01 -0.3981420D-13 -0.3253666D+02
 -0.8183222D-01 -0.4004706D-13 -0.3253674D+02
 -0.1363907D+00 -0.4029061D-13 -0.3253691D+02
 -0.1909551D+00 -0.4056768D-13 -0.3253717D+02
 -0.2455277D+00 -0.4085478D-13 -0.3253752D+02
 -0.3001111D+00 -0.4110786D-13 -0.3253794D+02
 -0.3547075D+00 -0.4140965D-13 -0.3253846D+02
 -0.4093192D+00 -0.4172879D-13 -0.3253906D+02
 -0.4639488D+00 -0.4193721D-13 -0.3253975D+02
 -0.5185986D+00 -0.4232989D-13 -0.3254052D+02
 -0.5732709D+00 -0.4256555D-13 -0.3254138D+02
 -0.6279682D+00 -0.4288817D-13 -0.3254233D+02
 -0.6826928D+00 -0.4308155D-13 -0.3254336D+02
 -0.7374471D+00 -0.4344750D-13 -0.3254448D+02
 -0.7922336D+00 -0.4381095D-13 -0.3254568D+02
 -0.8470546D+00 -0.4401313D-13 -0.3254697D+02
 -0.9019126D+00 -0.4433987D-13 -0.3254834D+02
 -0.9568100D+00 -0.4465175D-13 -0.3254981D+02
 -0.1011749D+01 -0.4501666D-13 -0.3255135D+02
 -0.1066733D+01 -0.4525529D-13 -0.3255299D+02
 -0.1121763D+01 -0.4560924D-13 -0.3255471D+02
 -0.1176842D+01 -0.4597204D-13 -0.3255652D+02
 -0.1231973D+01 -0.4629330D-13 -0.3255841D+02
 -0.1287158D+01 -0.4658488D-13 -0.3256039D+02
 -0.1342399D+01 -0.4697028D-13 -0.3256246D+02
 -0.1397700D+01 -0.4725085D-13 -0.3256461D+02
 -0.1453062D+01 -0.4759597D-13 -0.3256685D+02
 -0.1508488D+01 -0.4795505D-13 -0.3256918D+02
 -0.1563981D+01 -0.4821701D-13 -0.3257159D+02
 -0.1619543D+01 -0.4858771D-13 -0.3257409D+02
 -0.1647351D+01 -0.4883074D-13 -0.3257537D+02
  0.0000000D+00  0.0000000D+00 -0.3253664D+02
 -0.2727731D-01 -0.3981420D-13 -0.3253666D+02
 -0.8183222D-01 -0.4004706D-13 -0.3253674D+02
 -0.1363907D+00 -0.4029061D-13 -0.3253691D+02
 -0.1909551D+00 -0.4056768D-13 -0.3253717D+02
 -0.2455277D+00 -0.4085478D-13 -0.3253752D+02
 -0.3001111D+00 -0.4110786D-13 -0.3253794D+02
 -0.3547075D+00 -0.4140965D-13 -0.3253846D+02
 -0.4093192D+00 -0.4172879D-13 -0.3253906D+02
 -0.4639488D+00 -0.4193721D-13 -0.3253975D+02
 -0.5185986D+00 -0.4232989D-13 -0.3254052D+02
 -0.5732709D+00 -0.4256555D-13 -0.3254138D+02
 -0.6279682D+00 -0.4288817D-13 -0.3254233D+02
 -0.6826928D+00 -0.4308155D-13 -0.3254336D+02
 -0.7374471D+00 -0.4344750D-13 -0.3254448D+02
 -0.7922336D+00 -0.4381095D-13 -0.3254568D+02
 -0.8470546D+00 -0.4401313D-13 -0.3254697D+02
 -0.9019126D+00 -0.4433987D-13 -0.3254834D+02
 -0.9568100D+00 -0.4465175D-13 -0.3254981D+02
 -0.1011749D+01 -0.4501666D-13 -0.3255135D+02
 -0.1066733D+01 -0.4525529D-13 -0.3255299D+02
 -0.1121763D+01 -0.4560924D-13 -0.3255471D+02
 -0.1176842D+01 -0.4597204D-13 -0.3255652D+02
 -0.1231973D+01 -0.4629330D-13 -0.3255841D+02
 -0.1287158D+01 -0.4658488D-13 -0.3256039D+02
 -0.1342399D+01 -0.4697028D-13 -0.3256246D+02
 -0.1397700D+01 -0.4725085D-13 -0.3256461D+02
 -0.1453062D+01 -0.4759597D-13 -0.3256685D+02
 -0.1508488D+01 -0.4795505D-13 -0.3256918D+02
 -0.1563981D+01 -0.4821701D-13 -0.3257159D+02
 -0.1619543D+01 -0.4858771D-13 -0.3257409D+02
 -0.1647351D+01 -0.4883074D-13 -0.3257537D+02
  0.0000000D+00  0.0000000D+00 -0.3253664D+02
 -0.2727731D-01 -0.3981420D-13 -0.3253666D+02
 -0.8183222D-01 -0.4004706D-13 -0.3253674D+02
 -0.1363907D+00 -0.4029061D-13 -0.3253691D+02
 -0.1909551D+00 -0.4056768D-13 -0.3253717D+02
 -0.2455277D+00 -0.4085478D-13 -0.3253752D+02
 -0.3001111D+00 -0.4110786D-13 -0.3253794D+02
 -0.3547075D+00 -0.4140965D-13 -0.3253846D+02
 -0.4093192D+00 -0.4172879D-13 -0.3253906D+02
 -0.4639488D+00 -0.4193721D-13 -0.3253975D+02
 -0.5185986D+00 -0.4232989D-13 -0.3254052D+02
 -0.5732709D+00 -0.4256555D-13 -0.3254138D+02
 -0.6279682D+00 -0.4288817D-13 -0.3254233D+02
 -0.6826928D+00 -0.4308155D-13 -0.3254336D+02
 -0.7374471D+00 -0.4344750D-13 -0.3254448D+02
 -0.7922336D+00 -0.4381095D-13 -0.3254568D+02
 -0.8470546D+00 -0.4401313D-13 -0.3254697D+02
 -0.9019126D+00 -0.4433987D-13 -0.3254834D+02
 -0.9568100D+00 -0.4465175D-13 -0.3254981D+02
 -0.1011749D+01 -0.4501666D-13 -0.3255135D+02
 -0.1066733D+01 -0.4525529D-13 -0.3255299D+02
 -0.1121763D+01 -0.4560924D-13 -0.3255471D+02
 -0.1176842D+01 -0.4597204D-13 -0.3255652D+02
 -0.1231973D+01 -0.4629330D-13 -0.3255841D+02
 -0.1287158D+01 -0.4658488D-13 -0.3256039D+02
 -0.1342399D+01 -0.4697028D-13 -0.3256246D+02
 -0.1397700D+01 -0.4725085D-13 -0.3256461D+02
 -0.1453062D+01 -0.4759597D-13 -0.3256685D+02
 -0.1508488D+01 -0.4795505D-13 -0.3256918D+02
 -0.1563981D+01 -0.4821701D-13 -0.3257159D+02
 -0.1619543D+01 -0.4858771D-13 -0.3257409D+02
 -0.1647351D+01 -0.4883074D-13 -0.3257537D+02
  0.0000000D+00  0.0000000D+00 -0.3253664D+02
 -0.2727731D-01 -0.3981420D-13 -0.3253666D+02
 -0.8183222D-01 -0.4004706D-13 -0.3253674D+02
 -0.1363907D+00 -0.4029061D-13 -0.3253691D+02
 -0.1909551D+00 -0.4056768D-13 -0.3253717D+02
 -0.2455277D+00 -0.4085478D-13 -0.3253752D+02
 -0.3001111D+00 -0.4110786D-13 -0.3253794D+02
 -0.3547075D+00 -0.4140965D-13 -0.3253846D+02
 -0.4093192D+00 -0.4172879D-13 -0.3253906D+02
 -0.4639488D+00 -0.4193721D-13 -0.3253975D+02
 -0.5185986D+00 -0.4232989D-13 -0.3254052D+02
 -0.5732709D+00 -0.4256555D-13 -0.3254138D+02
 -0.6279682D+00 -0.4288817D-13 -0.3254233D+02
 -0.6826928D+00 -0.4308155D-13 -0.3254336D+02
 -0.7374471D+00 -0.4344750D-13 -0.3254448D+02
 -0.7922336D+00 -0.4381095D-13 -0.3254568D+02
 -0.8470546D+00 -0.4401313D-13 -0.3254697D+02
 -0.9019126D+00 -0.4433987D-13 -0.3254834D+02
 -0.9568100D+00 -0.4465175D-13 -0.3254981D+02
 -0.1011749D+01 -0.4501666D-13 -0.3255135D+02
 -0.1066733D+01 -0.4525529D-13 -0.3255299D+02
 -0.1121763D+01 -0.4560924D-13 -0.3255471D+02
 -0.1176842D+01 -0.4597204D-13 -0.3255652D+02
 -0.1231973D+01 -0.4629330D-13 -0.3255841D+02
 -0.1287158D+01 -0.4658488D-13 -0.3256039D+02
 -0.1342399D+01 -0.4697028D-13 -0.3256246D+02
 -0.1397700D+01 -0.4725085D-13 -0.3256461D+02
 -0.1453062D+01 -0.4759597D-13 -0.3256685D+02
 -0.1508488D+01 -0.4795505D-13 -0.3256918D+02
 -0.1563981D+01 -0.4821701D-13 -0.3257159D+02
 -0.1619543D+01 -0.4858771D-13 -0.3257409D+02
 -0.1647351D+01 -0.4883074D-13 -0.3257537D+02
  0.0000000D+00  0.0000000D+00 -0.3253664D+02
 -0.2727731D-01 -0.3981420D-13 -0.3253666D+02
 -0.8183222D-01 -0.4004706D-13 -0.3253674D+02
 -0.1363907D+00 -0.4029061D-13 -0.3253691D+02
 -0.1909551D+00 -0.4056768D-13 -0.3253717D+02
 -0.2455277D+00 -0.4085478D-13 -0.3253752D+02
 -0.3001111D+00 -0.4110786D-13 -0.3253794D+02
 -0.3547075D+00 -0.4140965D-13 -0.3253846D+02
 -0.4093192D+00 -0.4172879D-13 -0.3253906D+02
 -0.4639488D+00 -0.4193721D-13 -0.3253975D+02
 -0.5185986D+00 -0.4232989D-13 -0.3254052D+02
 -0.5732709D+00 -0.4256555D-13 -0.3254138D+02
 -0.6279682D+00 -0.4288817D-13 -0.3254233D+02
 -0.6826928D+00 -0.4308155D-13 -0.3254336D+02
 -0.7374471D+00 -0.4344750D-13 -0.3254448D+02
 -0.7922336D+00 -0.4381095D-13 -0.3254568D+02
 -0.8470546D+00 -0.4401313D-13 -0.3254697D+02
 -0.9019126D+00 -0.4433987D-13 -0.3254834D+02
 -0.9568100D+00 -0.4465175D-13 -0.3254981D+02
 -0.1011749D+01 -0.4501666D-13 -0.3255135D+02
 -0.1066733D+01 -0.4525529D-13 -0.3255299D+02
 -0.1121763D+01 -0.4560924D-13 -0.3255471D+02
 -0.1176842D+01 -0.4597204D-13 -0.3255652D+02
 -0.1231973D+01 -0.4629330D-13 -0.3255841D+02
 -0.1287158D+01 -0.4658488D-13 -0.3256039D+02
 -0.1342399D+01 -0.4697028D-13 -0.3256246D+02
 -0.1397700D+01 -0.4725085D-13 -0.3256461D+02
 -0.1453062D+01 -0.4759597D-13 -0.3256685D+02
 -0.1508488D+01 -0.4795505D-13 -0.3256918D+02
 -0.1563981D+01 -0.4821701D-13 -0.3257159D+02
 -0.1619543D+01 -0.4858771D-13 -0.3257409D+02
 -0.1647351D+01 -0.4883074D-13 -0.3257537D+02
  0.0000000D+00  0.0000000D+00 -0.3253664D+02
 -0.2727731D-01 -0.3981420D-13 -0.3253666D+02
 -0.8183222D-01 -0.4004706D-13 -0.3253674D+02
 -0.1363907D+00 -0.4029061D-13 -0.3253691D+02
 -0.1909551D+00 -0.4056768D-13 -0.3253717D+02
 -0.2455277D+00 -0.4085478D-13 -0.3253752D+02
 -0.3001111D+00 -0.4110786D-13 -0.3253794D+02
 -0.3547075D+00 -0.4140965D-13 -0.3253846D+02
 -0.4093192D+00 -0.4172879D-13 -0.3253906D+02
 -0.4639488D+00 -0.4193721D-13 -0.3253975D+02
 -0.5185986D+00 -0.4232989D-13 -0.3254052D+02
 -0.5732709D+00 -0.4256555D-13 -0.3254138D+02
 -0.6279682D+00 -0.4288817D-13 -0.3254233D+02
 -0.6826928D+00 -0.4308155D-13 -0.3254336D+02
 -0.7374471D+00 -0.4344750D-13 -0.3254448D+02
 -0.7922336D+00 -0.4381095D-13 -0.3254568D+02
 -0.8470546D+00 -0.4401313D-13 -0.3254697D+02
 -0.9019126D+00 -0.4433987D-13 -0.3254834D+02
 -0.9568100D+00 -0.4465175D-13 -0.3254981D+02
 -0.1011749D+01 -0.4501666D-13 -0.3255135D+02
 -0.1066733D+01 -0.4525529D-13 -0.3255299D+02
 -0.1121763D+01 -0.4560924D-13 -0.3255471D+02
 -0.1176842D+01 -0.4597204D-13 -0.3255652D+02
 -0.1231973D+01 -0.4629330D-13 -0.3255841D+02
 -0.1287158D+01 -0.4658488D-13 -0.3256039D+02
 -0.1342399D+01 -0.4697028D-13 -0.3256246D+02
 -0.1397700D+01 -0.4725085D-13 -0.3256461D+02
 -0.1453062D+01 -0.4759597D-13 -0.3256685D+02
 -0.1508488D+01 -0.4795505D-13 -0.3256918D+02
 -0.1563981D+01 -0.4821701D-13 -0.3257159D+02
 -0.1619543D+01 -0.4858771D-13 -0.3257409D+02
 -0.1647351D+01 -0.4883074D-13 -0.3257537D+02
  0.0000000D+00  0.0000000D+00 -0.3253664D+02
 -0.2727731D-01 -0.3981420D-13 -0.3253666D+02
 -0.8183222D-01 -0.4004706D-13 -0.3253674D+02
 -0.1363907D+00 -0.4029061D-13 -0.3253691D+02
 -0.1909551D+00 -0.4056768D-13 -0.3253717D+02
 -0.2455277D+00 -0.4085478D-13 -0.3253752D+02
 -0.3001111D+00 -0.4110786D-13 -0.3253794D+02
 -0.3547075D+00 -0.4140965D-13 -0.3253846D+02
 -0.4093192D+00 -0.4172879D-13 -0.3253906D+02
 -0.4639488D+00 -0.4193721D-13 -0.3253975D+02
 -0.5185986D+00 -0.4232989D-13 -0.3254052D+02
 -0.5732709D+00 -0.4256555D-13 -0.3254138D+02
 -0.6279682D+00 -0.4288817D-13 -0.3254233D+02
 -0.6826928D+00 -0.4308155D-13 -0.3254336D+02
 -0.7374471D+00 -0.4344750D-13 -0.3254448D+02
 -0.7922336D+00 -0.4381095D-13 -0.3254568D+02
 -0.8470546D+00 -0.4401313D-13 -0.3254697D+02
 -0.9019126D+00 -0.4433987D-13 -0.3254834D+02
 -0.9568100D+00 -0.4465175D-13 -0.3254981D+02
 -0.1011749D+01 -0.4501666D-13 -0.3255135D+02
 -0.1066733D+01 -0.4525529D-13 -0.3255299D+02
 -0.1121763D+01 -0.4560924D-13 -0.3255471D+02
 -0.1176842D+01 -0.4597204D-13 -0.3255652D+02
 -0.1231973D+01 -0.4629330D-13 -0.3255841D+02
 -0.1287158D+01 -0.4658488D-13 -0.3256039D+02
 -0.1342399D+01 -0.4697028D-13 -0.3256246D+02
 -0.1397700D+01 -0.4725085D-13 -0.3256461D+02
 -0.1453062D+01 -0.4759597D-13 -0.3256685D+02
 -0.1508488D+01 -0.4795505D-13 -0.3256918D+02
 -0.1563981D+01 -0.4821701D-13 -0.3257159D+02
 -0.1619543D+01 -0.4858771D-13 -0.3257409D+02
 -0.1647351D+01 -0.4883074D-13 -0.3257537D+02
  0.0000000D+00  0.0000000D+00 -0.3253664D+02
 -0.2727731D-01 -0.3981420D-13 -0.3253666D+02
 -0.8183222D-01 -0.4004706D-13 -0.3253674D+02
 -0.1363907D+00 -0.4029061D-13 -0.3253691D+02
 -0.1909551D+00 -0.4056768D-13 -0.3253717D+02
 -0.2455277D+00 -0.4085478D-13 -0.3253752D+02
 -0.3001111D+00 -0.4110786D-13 -0.3253794D+02
 -0.3547075D+00 -0.4140965D-13 -0.3253846D+02
 -0.4093192D+00 -0.4172879D-13 -0.3253906D+02
 -0.4639488D+00 -0.4193721D-13 -0.3253975D+02
 -0.5185986D+00 -0.4232989D-13 -0.3254052D+02
 -0.5732709D+00 -0.4256555D-13 -0.3254138D+02
 -0.6279682D+00 -0.4288817D-13 -0.3254233D+02
 -0.6826928D+00 -0.4308155D-13 -0.3254336D+02
 -0.7374471D+00 -0.4344750D-13 -0.3254448D+02
 -0.7922336D+00 -0.4381095D-13 -0.3254568D+02
 -0.8470546D+00 -0.4401313D-13 -0.3254697D+02
 -0.9019126D+00 -0.4433987D-13 -0.3254834D+02
 -0.9568100D+00 -0.4465175D-13 -0.3254981D+02
 -0.1011749D+01 -0.4501666D-13 -0.3255135D+02
 -0.1066733D+01 -0.4525529D-13 -0.3255299D+02
 -0.1121763D+01 -0.4560924D-13 -0.3255471D+02
 -0.1176842D+01 -0.4597204D-13 -0.3255652D+02
 -0.1231973D+01 -0.4629330D-13 -0.3255841D+02
 -0.1287158D+01 -0.4658488D-13 -0.3256039D+02
 -0.1342399D+01 -0.4697028D-13 -0.3256246D+02
 -0.1397700D+01 -0.4725085D-13 -0.3256461D+02
 -0.1453062D+01 -0.4759597D-13 -0.3256685D+02
 -0.1508488D+01 -0.4795505D-13 -0.3256918D+02
 -0.1563981D+01 -0.4821701D-13 -0.3257159D+02
 -0.1619543D+01 -0.4858771D-13 -0.3257409D+02
 -0.1647351D+01 -0.4883074D-13 -0.3257537D+02
  0.0000000D+00  0.0000000D+00 -0.3253664D+02
 -0.2727731D-01 -0.3981420D-13 -0.3253666D+02
 -0.8183222D-01 -0.4004706D-13 -0.3253674D+02
 -0.1363907D+00 -0.4029061D-13 -0.3253691D+02
 -0.1909551D+00 -0.4056768D-13 -0.3253717D+02
 -0.2455277D+00 -0.4085478D-13 -0.3253752D+02
 -0.3001111D+00 -0.4110786D-13 -0.3253794D+02
 -0.3547075D+00 -0.4140965D-13 -0.3253846D+02
 -0.4093192D+00 -0.4172879D-13 -0.3253906D+02
 -0.4639488D+00 -0.4193721D-13 -0.3253975D+02
 -0.5185986D+00 -0.4232989D-13 -0.3254052D+02
 -0.5732709D+00 -0.4256555D-13 -0.3254138D+02
 -0.6279682D+00 -0.4288817D-13 -0.3254233D+02
 -0.6826928D+00 -0.4308155D-13 -0.3254336D+02
 -0.7374471D+00 -0.4344750D-13 -0.3254448D+02
 -0.7922336D+00 -0.4381095D-13 -0.3254568D+02
 -0.8470546D+00 -0.4401313D-13 -0.3254697D+02
 -0.9019126D+00 -0.4433987D-13 -0.3254834D+02
 -0.9568100D+00 -0.4465175D-13 -0.3254981D+02
 -0.1011749D+01 -0.4501666D-13 -0.3255135D+02
 -0.1066733D+01 -0.4525529D-13 -0.3255299D+02
 -0.1121763D+01 -0.4560924D-13 -0.3255471D+02
 -0.1176842D+01 -0.4597204D-13 -0.3255652D+02
 -0.1231973D+01 -0.4629330D-13 -0.3255841D+02
 -0.1287158D+01 -0.4658488D-13 -0.3256039D+02
 -0.1342399D+01 -0.4697028D-13 -0.3256246D+02
 -0.1397700D+01 -0.4725085D-13 -0.3256461D+02
 -0.1453062D+01 -0.4759597D-13 -0.3256685D+02
 -0.1508488D+01 -0.4795505D-13 -0.3256918D+02
 -0.1563981D+01 -0.4821701D-13 -0.3257159D+02
 -0.1619543D+01 -0.4858771D-13 -0.3257409D+02
 -0.1647351D+01 -0.4883074D-13 -0.3257537D+02
  0.0000000D+00  0.0000000D+00 -0.3253664D+02
 -0.2727731D-01 -0.3981420D-13 -0.3253666D+02
 -0.8183222D-01 -0.4004706D-13 -0.3253674D+02
 -0.1363907D+00 -0.4029061D-13 -0.3253691D+02
 -0.1909551D+00 -0.4056768D-13 -0.3253717D+02
 -0.2455277D+00 -0.4085478D-13 -0.3253752D+02
 -0.3001111D+00 -0.4110786D-13 -0.3253794D+02
 -0.3547075D+00 -0.4140965D-13 -0.3253846D+02
 -0.4093192D+00 -0.4172879D-13 -0.3253906D+02
 -0.4639488D+00 -0.4193721D-13 -0.3253975D+02
 -0.5185986D+00 -0.4232989D-13 -0.3254052D+02
 -0.5732709D+00 -0.4256555D-13 -0.3254138D+02
 -0.6279682D+00 -0.4288817D-13 -0.3254233D+02
 -0.6826928D+00 -0.4308155D-13 -0.3254336D+02
 -0.7374471D+00 -0.4344750D-13 -0.3254448D+02
 -0.7922336D+00 -0.4381095D-13 -0.3254568D+02
 -0.8470546D+00 -0.4401313D-13 -0.3254697D+02
 -0.9019126D+00 -0.4433987D-13 -0.3254834D+02
 -0.9568100D+00 -0.4465175D-13 -0.3254981D+02
 -0.1011749D+01 -0.4501666D-13 -0.3255135D+02
 -0.1066733D+01 -0.4525529D-13 -0.3255299D+02
 -0.1121763D+01 -0.4560924D-13 -0.3255471D+02
 -0.1176842D+01 -0.4597204D-13 -0.3255652D+02
 -0.1231973D+01 -0.4629330D-13 -0.3255841D+02
 -0.1287158D+01 -0.4658488D-13 -0.3256039D+02
 -0.1342399D+01 -0.4697028D-13 -0.3256246D+02
 -0.1397700D+01 -0.4725085D-13 -0.3256461D+02
 -0.1453062D+01 -0.4759597D-13 -0.3256685D+02
 -0.1508488D+01 -0.4795505D-13 -0.3256918D+02
 -0.1563981D+01 -0.4821701D-13 -0.3257159D+02
 -0.1619543D+01 -0.4858771D-13 -0.3257409D+02
 -0.1647351D+01 -0.4883074D-13 -0.3257537D+02
  0.0000000D+00  0.0000000D+00 -0.3250936D+02
 -0.2728800D-01 -0.3985700D-13 -0.3250937D+02
 -0.8186428D-01 -0.4008208D-13 -0.3250946D+02
 -0.1364441D+00 -0.4035888D-13 -0.3250963D+02
 -0.1910299D+00 -0.4057428D-13 -0.3250988D+02
 -0.2456239D+00 -0.4087912D-13 -0.3251023D+02
 -0.3002287D+00 -0.4117468D-13 -0.3251065D+02
 -0.3548464D+00 -0.4150256D-13 -0.3251116D+02
 -0.4094796D+00 -0.4173183D-13 -0.3251176D+02
 -0.4641306D+00 -0.4201494D-13 -0.3251244D+02
 -0.5188017D+00 -0.4227258D-13 -0.3251320D+02
 -0.5734954D+00 -0.4257483D-13 -0.3251406D+02
 -0.6282141D+00 -0.4283796D-13 -0.3251499D+02
 -0.6829601D+00 -0.4318681D-13 -0.3251601D+02
 -0.7377359D+00 -0.4341756D-13 -0.3251712D+02
 -0.7925438D+00 -0.4377530D-13 -0.3251831D+02
 -0.8473863D+00 -0.4406965D-13 -0.3251959D+02
 -0.9022657D+00 -0.4436297D-13 -0.3252095D+02
 -0.9571845D+00 -0.4468597D-13 -0.3252240D+02
 -0.1012145D+01 -0.4498076D-13 -0.3252394D+02
 -0.1067150D+01 -0.4532671D-13 -0.3252556D+02
 -0.1122202D+01 -0.4565790D-13 -0.3252726D+02
 -0.1177303D+01 -0.4592917D-13 -0.3252905D+02
 -0.1232455D+01 -0.4626329D-13 -0.3253093D+02
 -0.1287661D+01 -0.4656705D-13 -0.3253289D+02
 -0.1342924D+01 -0.4692320D-13 -0.3253494D+02
 -0.1398247D+01 -0.4730601D-13 -0.3253707D+02
 -0.1453630D+01 -0.4761205D-13 -0.3253929D+02
 -0.1509078D+01 -0.4795835D-13 -0.3254159D+02
 -0.1564592D+01 -0.4828122D-13 -0.3254398D+02
 -0.1620176D+01 -0.4868628D-13 -0.3254646D+02
 -0.1647994D+01 -0.4880823D-13 -0.3254773D+02
  0.0000000D+00  0.0000000D+00 -0.3250936D+02
 -0.2728800D-01 -0.3985700D-13 -0.3250937D+02
 -0.8186428D-01 -0.4008208D-13 -0.3250946D+02
 -0.1364441D+00 -0.4035888D-13 -0.3250963D+02
 -0.1910299D+00 -0.4057428D-13 -0.3250988D+02
 -0.2456239D+00 -0.4087912D-13 -0.3251023D+02
 -0.3002287D+00 -0.4117468D-13 -0.3251065D+02
 -0.3548464D+00 -0.4150256D-13 -0.3251116D+02
 -0.4094796D+00 -0.4173183D-13 -0.3251176D+02
 -0.4641306D+00 -0.4201494D-13 -0.3251244D+02
 -0.5188017D+00 -0.4227258D-13 -0.3251320D+02
 -0.5734954D+00 -0.4257483D-13 -0.3251406D+02
 -0.6282141D+00 -0.4283796D-13 -0.3251499D+02
 -0.6829601D+00 -0.4318681D-13 -0.3251601D+02
 -0.7377359D+00 -0.4341756D-13 -0.3251712D+02
 -0.7925438D+00 -0.4377530D-13 -0.3251831D+02
 -0.8473863D+00 -0.4406965D-13 -0.3251959D+02
 -0.9022657D+00 -0.4436297D-13 -0.3252095D+02
 -0.9571845D+00 -0.4468597D-13 -0.3252240D+02
 -0.1012145D+01 -0.4498076D-13 -0.3252394D+02
 -0.1067150D+01 -0.4532671D-13 -0.3252556D+02
 -0.1122202D+01 -0.4565790D-13 -0.3252726D+02
 -0.1177303D+01 -0.4592917D-13 -0.3252905D+02
 -0.1232455D+01 -0.4626329D-13 -0.3253093D+02
 -0.1287661D+01 -0.4656705D-13 -0.3253289D+02
 -0.1342924D+01 -0.4692320D-13 -0.3253494D+02
 -0.1398247D+01 -0.4730601D-13 -0.3253707D+02
 -0.1453630D+01 -0.4761205D-13 -0.3253929D+02
 -0.1509078D+01 -0.4795835D-13 -0.3254159D+02
 -0.1564592D+01 -0.4828122D-13 -0.3254398D+02
 -0.1620176D+01 -0.4868628D-13 -0.3254646D+02
 -0.1647994D+01 -0.4880823D-13 -0.3254773D+02
  0.0000000D+00  0.0000000D+00 -0.3250936D+02
 -0.2728800D-01 -0.3985700D-13 -0.3250937D+02
 -0.8186428D-01 -0.4008208D-13 -0.3250946D+02
 -0.1364441D+00 -0.4035888D-13 -0.3250963D+02
 -0.1910299D+00 -0.4057428D-13 -0.3250988D+02
 -0.2456239D+00 -0.4087912D-13 -0.3251023D+02
 -0.3002287D+00 -0.4117468D-13 -0.3251065D+02
 -0.3548464D+00 -0.4150256D-13 -0.3251116D+02
 -0.4094796D+00 -0.4173183D-13 -0.3251176D+02
 -0.4641306D+00 -0.4201494D-13 -0.3251244D+02
 -0.5188017D+00 -0.4227258D-13 -0.3251320D+02
 -0.5734954D+00 -0.4257483D-13 -0.3251406D+02
 -0.6282141D+00 -0.4283796D-13 -0.3251499D+02
 -0.6829601D+00 -0.4318681D-13 -0.3251601D+02
 -0.7377359D+00 -0.4341756D-13 -0.3251712D+02
 -0.7925438D+00 -0.4377530D-13 -0.3251831D+02
 -0.8473863D+00 -0.4406965D-13 -0.3251959D+02
 -0.9022657D+00 -0.4436297D-13 -0.3252095D+02
 -0.9571845D+00 -0.4468597D-13 -0.3252240D+02
 -0.1012145D+01 -0.4498076D-13 -0.3252394D+02
 -0.1067150D+01 -0.4532671D-13 -0.3252556D+02
 -0.1122202D+01 -0.4565790D-13 -0.3252726D+02
 -0.1177303D+01 -0.4592917D-13 -0.3252905D+02
 -0.1232455D+01 -0.4626329D-13 -0.3253093D+02
 -0.1287661D+01 -0.4656705D-13 -0.3253289D+02
 -0.1342924D+01 -0.4692320D-13 -0.3253494D+02
 -0.1398247D+01 -0.4730601D-13 -0.3253707D+02
 -0.1453630D+01 -0.4761205D-13 -0.3253929D+02
 -0.1509078D+01 -0.4795835D-13 -0.3254159D+02
 -0.1564592D+01 -0.4828122D-13 -0.3254398D+02
 -0.1620176D+01 -0.4868628D-13 -0.3254646D+02
 -0.1647994D+01 -0.4880823D-13 -0.3254773D+02
  0.0000000D+00  0.0000000D+00 -0.3250936D+02
 -0.2728800D-01 -0.3985700D-13 -0.3250937D+02
 -0.8186428D-01 -0.4008208D-13 -0.3250946D+02
 -0.1364441D+00 -0.4035888D-13 -0.3250963D+02
 -0.1910299D+00 -0.4057428D-13 -0.3250988D+02
 -0.2456239D+00 -0.4087912D-13 -0.3251023D+02
 -0.3002287D+00 -0.4117468D-13 -0.3251065D+02
 -0.3548464D+00 -0.4150256D-13 -0.3251116D+02
 -0.4094796D+00 -0.4173183D-13 -0.3251176D+02
 -0.4641306D+00 -0.4201494D-13 -0.3251244D+02
 -0.5188017D+00 -0.4227258D-13 -0.3251320D+02
 -0.5734954D+00 -0.4257483D-13 -0.3251406D+02
 -0.6282141D+00 -0.4283796D-13 -0.3251499D+02
 -0.6829601D+00 -0.4318681D-13 -0.3251601D+02
 -0.7377359D+00 -0.4341756D-13 -0.3251712D+02
 -0.7925438D+00 -0.4377530D-13 -0.3251831D+02
 -0.8473863D+00 -0.4406965D-13 -0.3251959D+02
 -0.9022657D+00 -0.4436297D-13 -0.3252095D+02
 -0.9571845D+00 -0.4468597D-13 -0.3252240D+02
 -0.1012145D+01 -0.4498076D-13 -0.3252394D+02
 -0.1067150D+01 -0.4532671D-13 -0.3252556D+02
 -0.1122202D+01 -0.4565790D-13 -0.3252726D+02
 -0.1177303D+01 -0.4592917D-13 -0.3252905D+02
 -0.1232455D+01 -0.4626329D-13 -0.3253093D+02
 -0.1287661D+01 -0.4656705D-13 -0.3253289D+02
 -0.1342924D+01 -0.4692320D-13 -0.3253494D+02
 -0.1398247D+01 -0.4730601D-13 -0.3253707D+02
 -0.1453630D+01 -0.4761205D-13 -0.3253929D+02
 -0.1509078D+01 -0.4795835D-13 -0.3254159D+02
 -0.1564592D+01 -0.4828122D-13 -0.3254398D+02
 -0.1620176D+01 -0.4868628D-13 -0.3254646D+02
 -0.1647994D+01 -0.4880823D-13 -0.3254773D+02
  0.0000000D+00  0.0000000D+00 -0.3250936D+02
 -0.2728800D-01 -0.3985700D-13 -0.3250937D+02
 -0.8186428D-01 -0.4008208D-13 -0.3250946D+02
 -0.1364441D+00 -0.4035888D-13 -0.3250963D+02
 -0.1910299D+00 -0.4057428D-13 -0.3250988D+02
 -0.2456239D+00 -0.4087912D-13 -0.3251023D+02
 -0.3002287D+00 -0.4117468D-13 -0.3251065D+02
 -0.3548464D+00 -0.4150256D-13 -0.3251116D+02
 -0.4094796D+00 -0.4173183D-13 -0.3251176D+02
 -0.4641306D+00 -0.4201494D-13 -0.3251244D+02
 -0.5188017D+00 -0.4227258D-13 -0.3251320D+02
 -0.5734954D+00 -0.4257483D-13 -0.3251406D+02
 -0.6282141D+00 -0.4283796D-13 -0.3251499D+02
 -0.6829601D+00 -0.4318681D-13 -0.3251601D+02
 -0.7377359D+00 -0.4341756D-13 -0.3251712D+02
 -0.7925438D+00 -0.4377530D-13 -0.3251831D+02
 -0.8473863D+00 -0.4406965D-13 -0.3251959D+02
 -0.9022657D+00 -0.4436297D-13 -0.3252095D+02
 -0.9571845D+00 -0.4468597D-13 -0.3252240D+02
 -0.1012145D+01 -0.4498076D-13 -0.3252394D+02
 -0.1067150D+01 -0.4532671D-13 -0.3252556D+02
 -0.1122202D+01 -0.4565790D-13 -0.3252726D+02
 -0.1177303D+01 -0.4592917D-13 -0.3252905D+02
 -0.1232455D+01 -0.4626329D-13 -0.3253093D+02
 -0.1287661D+01 -0.4656705D-13 -0.3253289D+02
 -0.1342924D+01 -0.4692320D-13 -0.3253494D+02
 -0.1398247D+01 -0.4730601D-13 -0.3253707D+02
 -0.1453630D+01 -0.4761205D-13 -0.3253929D+02
 -0.1509078D+01 -0.4795835D-13 -0.3254159D+02
 -0.1564592D+01 -0.4828122D-13 -0.3254398D+02
 -0.1620176D+01 -0.4868628D-13 -0.3254646D+02
 -0.1647994D+01 -0.4880823D-13 -0.3254773D+02
  0.0000000D+00  0.0000000D+00 -0.3250936D+02
 -0.2728800D-01 -0.3985700D-13 -0.3250937D+02
 -0.8186428D-01 -0.4008208D-13 -0.3250946D+02
 -0.1364441D+00 -0.4035888D-13 -0.3250963D+02
 -0.1910299D+00 -0.4057428D-13 -0.3250988D+02
 -0.2456239D+00 -0.4087912D-13 -0.3251023D+02
 -0.3002287D+00 -0.4117468D-13 -0.3251065D+02
 -0.3548464D+00 -0.4150256D-13 -0.3251116D+02
 -0.4094796D+00 -0.4173183D-13 -0.3251176D+02
 -0.4641306D+00 -0.4201494D-13 -0.3251244D+02
 -0.5188017D+00 -0.4227258D-13 -0.3251320D+02
 -0.5734954D+00 -0.4257483D-13 -0.3251406D+02
 -0.6282141D+00 -0.4283796D-13 -0.3251499D+02
 -0.6829601D+00 -0.4318681D-13 -0.3251601D+02
 -0.7377359D+00 -0.4341756D-13 -0.3251712D+02
 -0.7925438D+00 -0.4377530D-13 -0.3251831D+02
 -0.8473863D+00 -0.4406965D-13 -0.3251959D+02
 -0.9022657D+00 -0.4436297D-13 -0.3252095D+02
 -0.9571845D+00 -0.4468597D-13 -0.3252240D+02
 -0.1012145D+01 -0.4498076D-13 -0.3252394D+02
 -0.1067150D+01 -0.4532671D-13 -0.3252556D+02
 -0.1122202D+01 -0.4565790D-13 -0.3252726D+02
 -0.1177303D+01 -0.4592917D-13 -0.3252905D+02
 -0.1232455D+01 -0.4626329D-13 -0.3253093D+02
 -0.1287661D+01 -0.4656705D-13 -0.3253289D+02
 -0.1342924D+01 -0.4692320D-13 -0.3253494D+02
 -0.1398247D+01 -0.4730601D-13 -0.3253707D+02
 -0.1453630D+01 -0.4761205D-13 -0.3253929D+02
 -0.1509078D+01 -0.4795835D-13 -0.3254159D+02
 -0.1564592D+01 -0.4828122D-13 -0.3254398D+02
 -0.1620176D+01 -0.4868628D-13 -0.3254646D+02
 -0.1647994D+01 -0.4880823D-13 -0.3254773D+02
  0.0000000D+00  0.0000000D+00 -0.3250936D+02
 -0.2728800D-01 -0.3985700D-13 -0.3250937D+02
 -0.8186428D-01 -0.4008208D-13 -0.3250946D+02
 -0.1364441D+00 -0.4035888D-13 -0.3250963D+02
 -0.1910299D+00 -0.4057428D-13 -0.3250988D+02
 -0.2456239D+00 -0.4087912D-13 -0.3251023D+02
 -0.3002287D+00 -0.4117468D-13 -0.3251065D+02
 -0.3548464D+00 -0.4150256D-13 -0.3251116D+02
 -0.4094796D+00 -0.4173183D-13 -0.3251176D+02
 -0.4641306D+00 -0.4201494D-13 -0.3251244D+02
 -0.5188017D+00 -0.4227258D-13 -0.3251320D+02
 -0.5734954D+00 -0.4257483D-13 -0.3251406D+02
 -0.6282141D+00 -0.4283796D-13 -0.3251499D+02
 -0.6829601D+00 -0.4318681D-13 -0.3251601D+02
 -0.7377359D+00 -0.4341756D-13 -0.3251712D+02
 -0.7925438D+00 -0.4377530D-13 -0.3251831D+02
 -0.8473863D+00 -0.4406965D-13 -0.3251959D+02
 -0.9022657D+00 -0.4436297D-13 -0.3252095D+02
 -0.9571845D+00 -0.4468597D-13 -0.3252240D+02
 -0.1012145D+01 -0.4498076D-13 -0.3252394D+02
 -0.1067150D+01 -0.4532671D-13 -0.3252556D+02
 -0.1122202D+01 -0.4565790D-13 -0.3252726D+02
 -0.1177303D+01 -0.4592917D-13 -0.3252905D+02
 -0.1232455D+01 -0.4626329D-13 -0.3253093D+02
 -0.1287661D+01 -0.4656705D-13 -0.3253289D+02
 -0.1342924D+01 -0.4692320D-13 -0.3253494D+02
 -0.1398247D+01 -0.4730601D-13 -0.3253707D+02
 -0.1453630D+01 -0.4761205D-13 -0.3253929D+02
 -0.1509078D+01 -0.4795835D-13 -0.3254159D+02
 -0.1564592D+01 -0.4828122D-13 -0.3254398D+02
 -0.1620176D+01 -0.4868628D-13 -0.3254646D+02
 -0.1647994D+01 -0.4880823D-13 -0.3254773D+02
  0.0000000D+00  0.0000000D+00 -0.3250936D+02
 -0.2728800D-01 -0.3985700D-13 -0.3250937D+02
 -0.8186428D-01 -0.4008208D-13 -0.3250946D+02
 -0.1364441D+00 -0.4035888D-13 -0.3250963D+02
 -0.1910299D+00 -0.4057428D-13 -0.3250988D+02
 -0.2456239D+00 -0.4087912D-13 -0.3251023D+02
 -0.3002287D+00 -0.4117468D-13 -0.3251065D+02
 -0.3548464D+00 -0.4150256D-13 -0.3251116D+02
 -0.4094796D+00 -0.4173183D-13 -0.3251176D+02
 -0.4641306D+00 -0.4201494D-13 -0.3251244D+02
 -0.5188017D+00 -0.4227258D-13 -0.3251320D+02
 -0.5734954D+00 -0.4257483D-13 -0.3251406D+02
 -0.6282141D+00 -0.4283796D-13 -0.3251499D+02
 -0.6829601D+00 -0.4318681D-13 -0.3251601D+02
 -0.7377359D+00 -0.4341756D-13 -0.3251712D+02
 -0.7925438D+00 -0.4377530D-13 -0.3251831D+02
 -0.8473863D+00 -0.4406965D-13 -0.3251959D+02
 -0.9022657D+00 -0.4436297D-13 -0.3252095D+02
 -0.9571845D+00 -0.4468597D-13 -0.3252240D+02
 -0.1012145D+01 -0.4498076D-13 -0.3252394D+02
 -0.1067150D+01 -0.4532671D-13 -0.3252556D+02
 -0.1122202D+01 -0.4565790D-13 -0.3252726D+02
 -0.1177303D+01 -0.4592917D-13 -0.3252905D+02
 -0.1232455D+01 -0.4626329D-13 -0.3253093D+02
 -0.1287661D+01 -0.4656705D-13 -0.3253289D+02
 -0.1342924D+01 -0.4692320D-13 -0.3253494D+02
 -0.1398247D+01 -0.4730601D-13 -0.3253707D+02
 -0.1453630D+01 -0.4761205D-13 -0.3253929D+02
 -0.1509078D+01 -0.4795835D-13 -0.3254159D+02
 -0.1564592D+01 -0.4828122D-13 -0.3254398D+02
 -0.1620176D+01 -0.4868628D-13 -0.3254646D+02
 -0.1647994D+01 -0.4880823D-13 -0.3254773D+02
  0.0000000D+00  0.0000000D+00 -0.3250936D+02
 -0.2728800D-01 -0.3985700D-13 -0.3250937D+02
 -0.8186428D-01 -0.4008208D-13 -0.3250946D+02
 -0.1364441D+00 -0.4035888D-13 -0.3250963D+02
 -0.1910299D+00 -0.4057428D-13 -0.3250988D+02
 -0.2456239D+00 -0.4087912D-13 -0.3251023D+02
 -0.3002287D+00 -0.4117468D-13 -0.3251065D+02
 -0.3548464D+00 -0.4150256D-13 -0.3251116D+02
 -0.4094796D+00 -0.4173183D-13 -0.3251176D+02
 -0.4641306D+00 -0.4201494D-13 -0.3251244D+02
 -0.5188017D+00 -0.4227258D-13 -0.3251320D+02
 -0.5734954D+00 -0.4257483D-13 -0.3251406D+02
 -0.6282141D+00 -0.4283796D-13 -0.3251499D+02
 -0.6829601D+00 -0.4318681D-13 -0.3251601D+02
 -0.7377359D+00 -0.4341756D-13 -0.3251712D+02
 -0.7925438D+00 -0.4377530D-13 -0.3251831D+02
 -0.8473863D+00 -0.4406965D-13 -0.3251959D+02
 -0.9022657D+00 -0.4436297D-13 -0.3252095D+02
 -0.9571845D+00 -0.4468597D-13 -0.3252240D+02
 -0.1012145D+01 -0.4498076D-13 -0.3252394D+02
 -0.1067150D+01 -0.4532671D-13 -0.3252556D+02
 -0.1122202D+01 -0.4565790D-13 -0.3252726D+02
 -0.1177303D+01 -0.4592917D-13 -0.3252905D+02
 -0.1232455D+01 -0.4626329D-13 -0.3253093D+02
 -0.1287661D+01 -0.4656705D-13 -0.3253289D+02
 -0.1342924D+01 -0.4692320D-13 -0.3253494D+02
 -0.1398247D+01 -0.4730601D-13 -0.3253707D+02
 -0.1453630D+01 -0.4761205D-13 -0.3253929D+02
 -0.1509078D+01 -0.4795835D-13 -0.3254159D+02
 -0.1564592D+01 -0.4828122D-13 -0.3254398D+02
 -0.1620176D+01 -0.4868628D-13 -0.3254646D+02
 -0.1647994D+01 -0.4880823D-13 -0.3254773D+02
  0.0000000D+00  0.0000000D+00 -0.3250936D+02
 -0.2728800D-01 -0.3985700D-13 -0.3250937D+02
 -0.8186428D-01 -0.4008208D-13 -0.3250946D+02
 -0.1364441D+00 -0.4035888D-13 -0.3250963D+02
 -0.1910299D+00 -0.4057428D-13 -0.3250988D+02
 -0.2456239D+00 -0.4087912D-13 -0.3251023D+02
 -0.3002287D+00 -0.4117468D-13 -0.3251065D+02
 -0.3548464D+00 -0.4150256D-13 -0.3251116D+02
 -0.4094796D+00 -0.4173183D-13 -0.3251176D+02
 -0.4641306D+00 -0.4201494D-13 -0.3251244D+02
 -0.5188017D+00 -0.4227258D-13 -0.3251320D+02
 -0.5734954D+00 -0.4257483D-13 -0.3251406D+02
 -0.6282141D+00 -0.4283796D-13 -0.3251499D+02
 -0.6829601D+00 -0.4318681D-13 -0.3251601D+02
 -0.7377359D+00 -0.4341756D-13 -0.3251712D+02
 -0.7925438D+00 -0.4377530D-13 -0.3251831D+02
 -0.8473863D+00 -0.4406965D-13 -0.3251959D+02
 -0.9022657D+00 -0.4436297D-13 -0.3252095D+02
 -0.9571845D+00 -0.4468597D-13 -0.3252240D+02
 -0.1012145D+01 -0.4498076D-13 -0.3252394D+02
 -0.1067150D+01 -0.4532671D-13 -0.3252556D+02
 -0.1122202D+01 -0.4565790D-13 -0.3252726D+02
 -0.1177303D+01 -0.4592917D-13 -0.3252905D+02
 -0.1232455D+01 -0.4626329D-13 -0.3253093D+02
 -0.1287661D+01 -0.4656705D-13 -0.3253289D+02
 -0.1342924D+01 -0.4692320D-13 -0.3253494D+02
 -0.1398247D+01 -0.4730601D-13 -0.3253707D+02
 -0.1453630D+01 -0.4761205D-13 -0.3253929D+02
 -0.1509078D+01 -0.4795835D-13 -0.3254159D+02
 -0.1564592D+01 -0.4828122D-13 -0.3254398D+02
 -0.1620176D+01 -0.4868628D-13 -0.3254646D+02
 -0.1647994D+01 -0.4880823D-13 -0.3254773D+02
  0.0000000D+00  0.0000000D+00 -0.3250936D+02
 -0.2728800D-01 -0.3985700D-13 -0.3250937D+02
 -0.8186428D-01 -0.4008208D-13 -0.3250946D+02
 -0.1364441D+00 -0.4035888D-13 -0.3250963D+02
 -0.1910299D+00 -0.4057428D-13 -0.3250988D+02
 -0.2456239D+00 -0.4087912D-13 -0.3251023D+02
 -0.3002287D+00 -0.4117468D-13 -0.3251065D+02
 -0.3548464D+00 -0.4150256D-13 -0.3251116D+02
 -0.4094796D+00 -0.4173183D-13 -0.3251176D+02
 -0.4641306D+00 -0.4201494D-13 -0.3251244D+02
 -0.5188017D+00 -0.4227258D-13 -0.3251320D+02
 -0.5734954D+00 -0.4257483D-13 -0.3251406D+02
 -0.6282141D+00 -0.4283796D-13 -0.3251499D+02
 -0.6829601D+00 -0.4318681D-13 -0.3251601D+02
 -0.7377359D+00 -0.4341756D-13 -0.3251712D+02
 -0.7925438D+00 -0.4377530D-13 -0.3251831D+02
 -0.8473863D+00 -0.4406965D-13 -0.3251959D+02
 -0.9022657D+00 -0.4436297D-13 -0.3252095D+02
 -0.9571845D+00 -0.4468597D-13 -0.3252240D+02
 -0.1012145D+01 -0.4498076D-13 -0.3252394D+02
 -0.1067150D+01 -0.4532671D-13 -0.3252556D+02
 -0.1122202D+01 -0.4565790D-13 -0.3252726D+02
 -0.1177303D+01 -0.4592917D-13 -0.3252905D+02
 -0.1232455D+01 -0.4626329D-13 -0.3253093D+02
 -0.1287661D+01 -0.4656705D-13 -0.3253289D+02
 -0.1342924D+01 -0.4692320D-13 -0.3253494D+02
 -0.1398247D+01 -0.4730601D-13 -0.3253707D+02
 -0.1453630D+01 -0.4761205D-13 -0.3253929D+02
 -0.1509078D+01 -0.4795835D-13 -0.3254159D+02
 -0.1564592D+01 -0.4828122D-13 -0.3254398D+02
 -0.1620176D+01 -0.4868628D-13 -0.3254646D+02
 -0.1647994D+01 -0.4880823D-13 -0.3254773D+02
  0.0000000D+00  0.0000000D+00 -0.3250936D+02
 -0.2728800D-01 -0.3985700D-13 -0.3250937D+02
 -0.8186428D-01 -0.4008208D-13 -0.3250946D+02
 -0.1364441D+00 -0.4035888D-13 -0.3250963D+02
 -0.1910299D+00 -0.4057428D-13 -0.3250988D+02
 -0.2456239D+00 -0.4087912D-13 -0.3251023D+02
 -0.3002287D+00 -0.4117468D-13 -0.3251065D+02
 -0.3548464D+00 -0.4150256D-13 -0.3251116D+02
 -0.4094796D+00 -0.4173183D-13 -0.3251176D+02
 -0.4641306D+00 -0.4201494D-13 -0.3251244D+02
 -0.5188017D+00 -0.4227258D-13 -0.3251320D+02
 -0.5734954D+00 -0.4257483D-13 -0.3251406D+02
 -0.6282141D+00 -0.4283796D-13 -0.3251499D+02
 -0.6829601D+00 -0.4318681D-13 -0.3251601D+02
 -0.7377359D+00 -0.4341756D-13 -0.3251712D+02
 -0.7925438D+00 -0.4377530D-13 -0.3251831D+02
 -0.8473863D+00 -0.4406965D-13 -0.3251959D+02
 -0.9022657D+00 -0.4436297D-13 -0.3252095D+02
 -0.9571845D+00 -0.4468597D-13 -0.3252240D+02
 -0.1012145D+01 -0.4498076D-13 -0.3252394D+02
 -0.1067150D+01 -0.4532671D-13 -0.3252556D+02
 -0.1122202D+01 -0.4565790D-13 -0.3252726D+02
 -0.1177303D+01 -0.4592917D-13 -0.3252905D+02
 -0.1232455D+01 -0.4626329D-13 -0.3253093D+02
 -0.1287661D+01 -0.4656705D-13 -0.3253289D+02
 -0.1342924D+01 -0.4692320D-13 -0.3253494D+02
 -0.1398247D+01 -0.4730601D-13 -0.3253707D+02
 -0.1453630D+01 -0.4761205D-13 -0.3253929D+02
 -0.1509078D+01 -0.4795835D-13 -0.3254159D+02
 -0.1564592D+01 -0.4828122D-13 -0.3254398D+02
 -0.1620176D+01 -0.4868628D-13 -0.3254646D+02
 -0.1647994D+01 -0.4880823D-13 -0.3254773D+02
  0.0000000D+00  0.0000000D+00 -0.3250936D+02
 -0.2728800D-01 -0.3985700D-13 -0.3250937D+02
 -0.8186428D-01 -0.4008208D-13 -0.3250946D+02
 -0.1364441D+00 -0.4035888D-13 -0.3250963D+02
 -0.1910299D+00 -0.4057428D-13 -0.3250988D+02
 -0.2456239D+00 -0.4087912D-13 -0.3251023D+02
 -0.3002287D+00 -0.4117468D-13 -0.3251065D+02
 -0.3548464D+00 -0.4150256D-13 -0.3251116D+02
 -0.4094796D+00 -0.4173183D-13 -0.3251176D+02
 -0.4641306D+00 -0.4201494D-13 -0.3251244D+02
 -0.5188017D+00 -0.4227258D-13 -0.3251320D+02
 -0.5734954D+00 -0.4257483D-13 -0.3251406D+02
 -0.6282141D+00 -0.4283796D-13 -0.3251499D+02
 -0.6829601D+00 -0.4318681D-13 -0.3251601D+02
 -0.7377359D+00 -0.4341756D-13 -0.3251712D+02
 -0.7925438D+00 -0.4377530D-13 -0.3251831D+02
 -0.8473863D+00 -0.4406965D-13 -0.3251959D+02
 -0.9022657D+00 -0.4436297D-13 -0.3252095D+02
 -0.9571845D+00 -0.4468597D-13 -0.3252240D+02
 -0.1012145D+01 -0.4498076D-13 -0.3252394D+02
 -0.1067150D+01 -0.4532671D-13 -0.3252556D+02
 -0.1122202D+01 -0.4565790D-13 -0.3252726D+02
 -0.1177303D+01 -0.4592917D-13 -0.3252905D+02
 -0.1232455D+01 -0.4626329D-13 -0.3253093D+02
 -0.1287661D+01 -0.4656705D-13 -0.3253289D+02
 -0.1342924D+01 -0.4692320D-13 -0.3253494D+02
 -0.1398247D+01 -0.4730601D-13 -0.3253707D+02
 -0.1453630D+01 -0.4761205D-13 -0.3253929D+02
 -0.1509078D+01 -0.4795835D-13 -0.3254159D+02
 -0.1564592D+01 -0.4828122D-13 -0.3254398D+02
 -0.1620176D+01 -0.4868628D-13 -0.3254646D+02
 -0.1647994D+01 -0.4880823D-13 -0.3254773D+02
  0.0000000D+00  0.0000000D+00 -0.3250936D+02
 -0.2728800D-01 -0.3985700D-13 -0.3250937D+02
 -0.8186428D-01 -0.4008208D-13 -0.3250946D+02
 -0.1364441D+00 -0.4035888D-13 -0.3250963D+02
 -0.1910299D+00 -0.4057428D-13 -0.3250988D+02
 -0.2456239D+00 -0.4087912D-13 -0.3251023D+02
 -0.3002287D+00 -0.4117468D-13 -0.3251065D+02
 -0.3548464D+00 -0.4150256D-13 -0.3251116D+02
 -0.4094796D+00 -0.4173183D-13 -0.3251176D+02
 -0.4641306D+00 -0.4201494D-13 -0.3251244D+02
 -0.5188017D+00 -0.4227258D-13 -0.3251320D+02
 -0.5734954D+00 -0.4257483D-13 -0.3251406D+02
 -0.6282141D+00 -0.4283796D-13 -0.3251499D+02
 -0.6829601D+00 -0.4318681D-13 -0.3251601D+02
 -0.7377359D+00 -0.4341756D-13 -0.3251712D+02
 -0.7925438D+00 -0.4377530D-13 -0.3251831D+02
 -0.8473863D+00 -0.4406965D-13 -0.3251959D+02
 -0.9022657D+00 -0.4436297D-13 -0.3252095D+02
 -0.9571845D+00 -0.4468597D-13 -0.3252240D+02
 -0.1012145D+01 -0.4498076D-13 -0.3252394D+02
 -0.1067150D+01 -0.4532671D-13 -0.3252556D+02
 -0.1122202D+01 -0.4565790D-13 -0.3252726D+02
 -0.1177303D+01 -0.4592917D-13 -0.3252905D+02
 -0.1232455D+01 -0.4626329D-13 -0.3253093D+02
 -0.1287661D+01 -0.4656705D-13 -0.3253289D+02
 -0.1342924D+01 -0.4692320D-13 -0.3253494D+02
 -0.1398247D+01 -0.4730601D-13 -0.3253707D+02
 -0.1453630D+01 -0.4761205D-13 -0.3253929D+02
 -0.1509078D+01 -0.4795835D-13 -0.3254159D+02
 -0.1564592D+01 -0.4828122D-13 -0.3254398D+02
 -0.1620176D+01 -0.4868628D-13 -0.3254646D+02
 -0.1647994D+01 -0.4880823D-13 -0.3254773D+02
  0.0000000D+00  0.0000000D+00 -0.3250936D+02
 -0.2728800D-01 -0.3985700D-13 -0.3250937D+02
 -0.8186428D-01 -0.4008208D-13 -0.3250946D+02
 -0.1364441D+00 -0.4035888D-13 -0.3250963D+02
 -0.1910299D+00 -0.4057428D-13 -0.3250988D+02
 -0.2456239D+00 -0.4087912D-13 -0.3251023D+02
 -0.3002287D+00 -0.4117468D-13 -0.3251065D+02
 -0.3548464D+00 -0.4150256D-13 -0.3251116D+02
 -0.4094796D+00 -0.4173183D-13 -0.3251176D+02
 -0.4641306D+00 -0.4201494D-13 -0.3251244D+02
 -0.5188017D+00 -0.4227258D-13 -0.3251320D+02
 -0.5734954D+00 -0.4257483D-13 -0.3251406D+02
 -0.6282141D+00 -0.4283796D-13 -0.3251499D+02
 -0.6829601D+00 -0.4318681D-13 -0.3251601D+02
 -0.7377359D+00 -0.4341756D-13 -0.3251712D+02
 -0.7925438D+00 -0.4377530D-13 -0.3251831D+02
 -0.8473863D+00 -0.4406965D-13 -0.3251959D+02
 -0.9022657D+00 -0.4436297D-13 -0.3252095D+02
 -0.9571845D+00 -0.4468597D-13 -0.3252240D+02
 -0.1012145D+01 -0.4498076D-13 -0.3252394D+02
 -0.1067150D+01 -0.4532671D-13 -0.3252556D+02
 -0.1122202D+01 -0.4565790D-13 -0.3252726D+02
 -0.1177303D+01 -0.4592917D-13 -0.3252905D+02
 -0.1232455D+01 -0.4626329D-13 -0.3253093D+02
 -0.1287661D+01 -0.4656705D-13 -0.3253289D+02
 -0.1342924D+01 -0.4692320D-13 -0.3253494D+02
 -0.1398247D+01 -0.4730601D-13 -0.3253707D+02
 -0.1453630D+01 -0.4761205D-13 -0.3253929D+02
 -0.1509078D+01 -0.4795835D-13 -0.3254159D+02
 -0.1564592D+01 -0.4828122D-13 -0.3254398D+02
 -0.1620176D+01 -0.4868628D-13 -0.3254646D+02
 -0.1647994D+01 -0.4880823D-13 -0.3254773D+02
  0.0000000D+00  0.0000000D+00 -0.3250936D+02
 -0.2728800D-01 -0.3985700D-13 -0.3250937D+02
 -0.8186428D-01 -0.4008208D-13 -0.3250946D+02
 -0.1364441D+00 -0.4035888D-13 -0.3250963D+02
 -0.1910299D+00 -0.4057428D-13 -0.3250988D+02
 -0.2456239D+00 -0.4087912D-13 -0.3251023D+02
 -0.3002287D+00 -0.4117468D-13 -0.3251065D+02
 -0.3548464D+00 -0.4150256D-13 -0.3251116D+02
 -0.4094796D+00 -0.4173183D-13 -0.3251176D+02
 -0.4641306D+00 -0.4201494D-13 -0.3251244D+02
 -0.5188017D+00 -0.4227258D-13 -0.3251320D+02
 -0.5734954D+00 -0.4257483D-13 -0.3251406D+02
 -0.6282141D+00 -0.4283796D-13 -0.3251499D+02
 -0.6829601D+00 -0.4318681D-13 -0.3251601D+02
 -0.7377359D+00 -0.4341756D-13 -0.3251712D+02
 -0.7925438D+00 -0.4377530D-13 -0.3251831D+02
 -0.8473863D+00 -0.4406965D-13 -0.3251959D+02
 -0.9022657D+00 -0.4436297D-13 -0.3252095D+02
 -0.9571845D+00 -0.4468597D-13 -0.3252240D+02
 -0.1012145D+01 -0.4498076D-13 -0.3252394D+02
 -0.1067150D+01 -0.4532671D-13 -0.3252556D+02
 -0.1122202D+01 -0.4565790D-13 -0.3252726D+02
 -0.1177303D+01 -0.4592917D-13 -0.3252905D+02
 -0.1232455D+01 -0.4626329D-13 -0.3253093D+02
 -0.1287661D+01 -0.4656705D-13 -0.3253289D+02
 -0.1342924D+01 -0.4692320D-13 -0.3253494D+02
 -0.1398247D+01 -0.4730601D-13 -0.3253707D+02
 -0.1453630D+01 -0.4761205D-13 -0.3253929D+02
 -0.1509078D+01 -0.4795835D-13 -0.3254159D+02
 -0.1564592D+01 -0.4828122D-13 -0.3254398D+02
 -0.1620176D+01 -0.4868628D-13 -0.3254646D+02
 -0.1647994D+01 -0.4880823D-13 -0.3254773D+02
  0.0000000D+00  0.0000000D+00 -0.3250936D+02
 -0.2728800D-01 -0.3985700D-13 -0.3250937D+02
 -0.8186428D-01 -0.4008208D-13 -0.3250946D+02
 -0.1364441D+00 -0.4035888D-13 -0.3250963D+02
 -0.1910299D+00 -0.4057428D-13 -0.3250988D+02
 -0.2456239D+00 -0.4087912D-13 -0.3251023D+02
 -0.3002287D+00 -0.4117468D-13 -0.3251065D+02
 -0.3548464D+00 -0.4150256D-13 -0.3251116D+02
 -0.4094796D+00 -0.4173183D-13 -0.3251176D+02
 -0.4641306D+00 -0.4201494D-13 -0.3251244D+02
 -0.5188017D+00 -0.4227258D-13 -0.3251320D+02
 -0.5734954D+00 -0.4257483D-13 -0.3251406D+02
 -0.6282141D+00 -0.4283796D-13 -0.3251499D+02
 -0.6829601D+00 -0.4318681D-13 -0.3251601D+02
 -0.7377359D+00 -0.4341756D-13 -0.3251712D+02
 -0.7925438D+00 -0.4377530D-13 -0.3251831D+02
 -0.8473863D+00 -0.4406965D-13 -0.3251959D+02
 -0.9022657D+00 -0.4436297D-13 -0.3252095D+02
 -0.9571845D+00 -0.4468597D-13 -0.3252240D+02
 -0.1012145D+01 -0.4498076D-13 -0.3252394D+02
 -0.1067150D+01 -0.4532671D-13 -0.3252556D+02
 -0.1122202D+01 -0.4565790D-13 -0.3252726D+02
 -0.1177303D+01 -0.4592917D-13 -0.3252905D+02
 -0.1232455D+01 -0.4626329D-13 -0.3253093D+02
 -0.1287661D+01 -0.4656705D-13 -0.3253289D+02
 -0.1342924D+01 -0.4692320D-13 -0.3253494D+02
 -0.1398247D+01 -0.4730601D-13 -0.3253707D+02
 -0.1453630D+01 -0.4761205D-13 -0.3253929D+02
 -0.1509078D+01 -0.4795835D-13 -0.3254159D+02
 -0.1564592D+01 -0.4828122D-13 -0.3254398D+02
 -0.1620176D+01 -0.4868628D-13 -0.3254646D+02
 -0.1647994D+01 -0.4880823D-13 -0.3254773D+02
  0.0000000D+00  0.0000000D+00 -0.3250936D+02
 -0.2728800D-01 -0.3985700D-13 -0.3250937D+02
 -0.8186428D-01 -0.4008208D-13 -0.3250946D+02
 -0.1364441D+00 -0.4035888D-13 -0.3250963D+02
 -0.1910299D+00 -0.4057428D-13 -0.3250988D+02
 -0.2456239D+00 -0.4087912D-13 -0.3251023D+02
 -0.3002287D+00 -0.4117468D-13 -0.3251065D+02
 -0.3548464D+00 -0.4150256D-13 -0.3251116D+02
 -0.4094796D+00 -0.4173183D-13 -0.3251176D+02
 -0.4641306D+00 -0.4201494D-13 -0.3251244D+02
 -0.5188017D+00 -0.4227258D-13 -0.3251320D+02
 -0.5734954D+00 -0.4257483D-13 -0.3251406D+02
 -0.6282141D+00 -0.4283796D-13 -0.3251499D+02
 -0.6829601D+00 -0.4318681D-13 -0.3251601D+02
 -0.7377359D+00 -0.4341756D-13 -0.3251712D+02
 -0.7925438D+00 -0.4377530D-13 -0.3251831D+02
 -0.8473863D+00 -0.4406965D-13 -0.3251959D+02
 -0.9022657D+00 -0.4436297D-13 -0.3252095D+02
 -0.9571845D+00 -0.4468597D-13 -0.3252240D+02
 -0.1012145D+01 -0.4498076D-13 -0.3252394D+02
 -0.1067150D+01 -0.4532671D-13 -0.3252556D+02
 -0.1122202D+01 -0.4565790D-13 -0.3252726D+02
 -0.1177303D+01 -0.4592917D-13 -0.3252905D+02
 -0.1232455D+01 -0.4626329D-13 -0.3253093D+02
 -0.1287661D+01 -0.4656705D-13 -0.3253289D+02
 -0.1342924D+01 -0.4692320D-13 -0.3253494D+02
 -0.1398247D+01 -0.4730601D-13 -0.3253707D+02
 -0.1453630D+01 -0.4761205D-13 -0.3253929D+02
 -0.1509078D+01 -0.4795835D-13 -0.3254159D+02
 -0.1564592D+01 -0.4828122D-13 -0.3254398D+02
 -0.1620176D+01 -0.4868628D-13 -0.3254646D+02
 -0.1647994D+01 -0.4880823D-13 -0.3254773D+02
  0.0000000D+00  0.0000000D+00 -0.3250936D+02
 -0.2728800D-01 -0.3985700D-13 -0.3250937D+02
 -0.8186428D-01 -0.4008208D-13 -0.3250946D+02
 -0.1364441D+00 -0.4035888D-13 -0.3250963D+02
 -0.1910299D+00 -0.4057428D-13 -0.3250988D+02
 -0.2456239D+00 -0.4087912D-13 -0.3251023D+02
 -0.3002287D+00 -0.4117468D-13 -0.3251065D+02
 -0.3548464D+00 -0.4150256D-13 -0.3251116D+02
 -0.4094796D+00 -0.4173183D-13 -0.3251176D+02
 -0.4641306D+00 -0.4201494D-13 -0.3251244D+02
 -0.5188017D+00 -0.4227258D-13 -0.3251320D+02
 -0.5734954D+00 -0.4257483D-13 -0.3251406D+02
 -0.6282141D+00 -0.4283796D-13 -0.3251499D+02
 -0.6829601D+00 -0.4318681D-13 -0.3251601D+02
 -0.7377359D+00 -0.4341756D-13 -0.3251712D+02
 -0.7925438D+00 -0.4377530D-13 -0.3251831D+02
 -0.8473863D+00 -0.4406965D-13 -0.3251959D+02
 -0.9022657D+00 -0.4436297D-13 -0.3252095D+02
 -0.9571845D+00 -0.4468597D-13 -0.3252240D+02
 -0.1012145D+01 -0.4498076D-13 -0.3252394D+02
 -0.1067150D+01 -0.4532671D-13 -0.3252556D+02
 -0.1122202D+01 -0.4565790D-13 -0.3252726D+02
 -0.1177303D+01 -0.4592917D-13 -0.3252905D+02
 -0.1232455D+01 -0.4626329D-13 -0.3253093D+02
 -0.1287661D+01 -0.4656705D-13 -0.3253289D+02
 -0.1342924D+01 -0.4692320D-13 -0.3253494D+02
 -0.1398247D+01 -0.4730601D-13 -0.3253707D+02
 -0.1453630D+01 -0.4761205D-13 -0.3253929D+02
 -0.1509078D+01 -0.4795835D-13 -0.3254159D+02
 -0.1564592D+01 -0.4828122D-13 -0.3254398D+02
 -0.1620176D+01 -0.4868628D-13 -0.3254646D+02
 -0.1647994D+01 -0.4880823D-13 -0.3254773D+02
  0.0000000D+00  0.0000000D+00 -0.3250936D+02
 -0.2728800D-01 -0.3985700D-13 -0.3250937D+02
 -0.8186428D-01 -0.4008208D-13 -0.3250946D+02
 -0.1364441D+00 -0.4035888D-13 -0.3250963D+02
 -0.1910299D+00 -0.4057428D-13 -0.3250988D+02
 -0.2456239D+00 -0.4087912D-13 -0.3251023D+02
 -0.3002287D+00 -0.4117468D-13 -0.3251065D+02
 -0.3548464D+00 -0.4150256D-13 -0.3251116D+02
 -0.4094796D+00 -0.4173183D-13 -0.3251176D+02
 -0.4641306D+00 -0.4201494D-13 -0.3251244D+02
 -0.5188017D+00 -0.4227258D-13 -0.3251320D+02
 -0.5734954D+00 -0.4257483D-13 -0.3251406D+02
 -0.6282141D+00 -0.4283796D-13 -0.3251499D+02
 -0.6829601D+00 -0.4318681D-13 -0.3251601D+02
 -0.7377359D+00 -0.4341756D-13 -0.3251712D+02
 -0.7925438D+00 -0.4377530D-13 -0.3251831D+02
 -0.8473863D+00 -0.4406965D-13 -0.3251959D+02
 -0.9022657D+00 -0.4436297D-13 -0.3252095D+02
 -0.9571845D+00 -0.4468597D-13 -0.3252240D+02
 -0.1012145D+01 -0.4498076D-13 -0.3252394D+02
 -0.1067150D+01 -0.4532671D-13 -0.3252556D+02
 -0.1122202D+01 -0.4565790D-13 -0.3252726D+02
 -0.1177303D+01 -0.4592917D-13 -0.3252905D+02
 -0.1232455D+01 -0.4626329D-13 -0.3253093D+02
 -0.1287661D+01 -0.4656705D-13 -0.3253289D+02
 -0.1342924D+01 -0.4692320D-13 -0.3253494D+02
 -0.1398247D+01 -0.4730601D-13 -0.3253707D+02
 -0.1453630D+01 -0.4761205D-13 -0.3253929D+02
 -0.1509078D+01 -0.4795835D-13 -0.3254159D+02
 -0.1564592D+01 -0.4828122D-13 -0.3254398D+02
 -0.1620176D+01 -0.4868628D-13 -0.3254646D+02
 -0.1647994D+01 -0.4880823D-13 -0.3254773D+02
  0.0000000D+00  0.0000000D+00 -0.3250936D+02
 -0.2728800D-01 -0.3985700D-13 -0.3250937D+02
 -0.8186428D-01 -0.4008208D-13 -0.3250946D+02
 -0.1364441D+00 -0.4035888D-13 -0.3250963D+02
 -0.1910299D+00 -0.4057428D-13 -0.3250988D+02
 -0.2456239D+00 -0.4087912D-13 -0.3251023D+02
 -0.3002287D+00 -0.4117468D-13 -0.3251065D+02
 -0.3548464D+00 -0.4150256D-13 -0.3251116D+02
 -0.4094796D+00 -0.4173183D-13 -0.3251176D+02
 -0.4641306D+00 -0.4201494D-13 -0.3251244D+02
 -0.5188017D+00 -0.4227258D-13 -0.3251320D+02
 -0.5734954D+00 -0.4257483D-13 -0.3251406D+02
 -0.6282141D+00 -0.4283796D-13 -0.3251499D+02
 -0.6829601D+00 -0.4318681D-13 -0.3251601D+02
 -0.7377359D+00 -0.4341756D-13 -0.3251712D+02
 -0.7925438D+00 -0.4377530D-13 -0.3251831D+02
 -0.8473863D+00 -0.4406965D-13 -0.3251959D+02
 -0.9022657D+00 -0.4436297D-13 -0.3252095D+02
 -0.9571845D+00 -0.4468597D-13 -0.3252240D+02
 -0.1012145D+01 -0.4498076D-13 -0.3252394D+02
 -0.1067150D+01 -0.4532671D-13 -0.3252556D+02
 -0.1122202D+01 -0.4565790D-13 -0.3252726D+02
 -0.1177303D+01 -0.4592917D-13 -0.3252905D+02
 -0.1232455D+01 -0.4626329D-13 -0.3253093D+02
 -0.1287661D+01 -0.4656705D-13 -0.3253289D+02
 -0.1342924D+01 -0.4692320D-13 -0.3253494D+02
 -0.1398247D+01 -0.4730601D-13 -0.3253707D+02
 -0.1453630D+01 -0.4761205D-13 -0.3253929D+02
 -0.1509078D+01 -0.4795835D-13 -0.3254159D+02
 -0.1564592D+01 -0.4828122D-13 -0.3254398D+02
 -0.1620176D+01 -0.4868628D-13 -0.3254646D+02
 -0.1647994D+01 -0.4880823D-13 -0.3254773D+02
  0.0000000D+00  0.0000000D+00 -0.3250936D+02
 -0.2728800D-01 -0.3985700D-13 -0.3250937D+02
 -0.8186428D-01 -0.4008208D-13 -0.3250946D+02
 -0.1364441D+00 -0.4035888D-13 -0.3250963D+02
 -0.1910299D+00 -0.4057428D-13 -0.3250988D+02
 -0.2456239D+00 -0.4087912D-13 -0.3251023D+02
 -0.3002287D+00 -0.4117468D-13 -0.3251065D+02
 -0.3548464D+00 -0.4150256D-13 -0.3251116D+02
 -0.4094796D+00 -0.4173183D-13 -0.3251176D+02
 -0.4641306D+00 -0.4201494D-13 -0.3251244D+02
 -0.5188017D+00 -0.4227258D-13 -0.3251320D+02
 -0.5734954D+00 -0.4257483D-13 -0.3251406D+02
 -0.6282141D+00 -0.4283796D-13 -0.3251499D+02
 -0.6829601D+00 -0.4318681D-13 -0.3251601D+02
 -0.7377359D+00 -0.4341756D-13 -0.3251712D+02
 -0.7925438D+00 -0.4377530D-13 -0.3251831D+02
 -0.8473863D+00 -0.4406965D-13 -0.3251959D+02
 -0.9022657D+00 -0.4436297D-13 -0.3252095D+02
 -0.9571845D+00 -0.4468597D-13 -0.3252240D+02
 -0.1012145D+01 -0.4498076D-13 -0.3252394D+02
 -0.1067150D+01 -0.4532671D-13 -0.3252556D+02
 -0.1122202D+01 -0.4565790D-13 -0.3252726D+02
 -0.1177303D+01 -0.4592917D-13 -0.3252905D+02
 -0.1232455D+01 -0.4626329D-13 -0.3253093D+02
 -0.1287661D+01 -0.4656705D-13 -0.3253289D+02
 -0.1342924D+01 -0.4692320D-13 -0.3253494D+02
 -0.1398247D+01 -0.4730601D-13 -0.3253707D+02
 -0.1453630D+01 -0.4761205D-13 -0.3253929D+02
 -0.1509078D+01 -0.4795835D-13 -0.3254159D+02
 -0.1564592D+01 -0.4828122D-13 -0.3254398D+02
 -0.1620176D+01 -0.4868628D-13 -0.3254646D+02
 -0.1647994D+01 -0.4880823D-13 -0.3254773D+02
  0.0000000D+00  0.0000000D+00 -0.3250936D+02
 -0.2728800D-01 -0.3985700D-13 -0.3250937D+02
 -0.8186428D-01 -0.4008208D-13 -0.3250946D+02
 -0.1364441D+00 -0.4035888D-13 -0.3250963D+02
 -0.1910299D+00 -0.4057428D-13 -0.3250988D+02
 -0.2456239D+00 -0.4087912D-13 -0.3251023D+02
 -0.3002287D+00 -0.4117468D-13 -0.3251065D+02
 -0.3548464D+00 -0.4150256D-13 -0.3251116D+02
 -0.4094796D+00 -0.4173183D-13 -0.3251176D+02
 -0.4641306D+00 -0.4201494D-13 -0.3251244D+02
 -0.5188017D+00 -0.4227258D-13 -0.3251320D+02
 -0.5734954D+00 -0.4257483D-13 -0.3251406D+02
 -0.6282141D+00 -0.4283796D-13 -0.3251499D+02
 -0.6829601D+00 -0.4318681D-13 -0.3251601D+02
 -0.7377359D+00 -0.4341756D-13 -0.3251712D+02
 -0.7925438D+00 -0.4377530D-13 -0.3251831D+02
 -0.8473863D+00 -0.4406965D-13 -0.3251959D+02
 -0.9022657D+00 -0.4436297D-13 -0.3252095D+02
 -0.9571845D+00 -0.4468597D-13 -0.3252240D+02
 -0.1012145D+01 -0.4498076D-13 -0.3252394D+02
 -0.1067150D+01 -0.4532671D-13 -0.3252556D+02
 -0.1122202D+01 -0.4565790D-13 -0.3252726D+02
 -0.1177303D+01 -0.4592917D-13 -0.3252905D+02
 -0.1232455D+01 -0.4626329D-13 -0.3253093D+02
 -0.1287661D+01 -0.4656705D-13 -0.3253289D+02
 -0.1342924D+01 -0.4692320D-13 -0.3253494D+02
 -0.1398247D+01 -0.4730601D-13 -0.3253707D+02
 -0.1453630D+01 -0.4761205D-13 -0.3253929D+02
 -0.1509078D+01 -0.4795835D-13 -0.3254159D+02
 -0.1564592D+01 -0.4828122D-13 -0.3254398D+02
 -0.1620176D+01 -0.4868628D-13 -0.3254646D+02
 -0.1647994D+01 -0.4880823D-13 -0.3254773D+02
  0.0000000D+00  0.0000000D+00 -0.3250936D+02
 -0.2728800D-01 -0.3985700D-13 -0.3250937D+02
 -0.8186428D-01 -0.4008208D-13 -0.3250946D+02
 -0.1364441D+00 -0.4035888D-13 -0.3250963D+02
 -0.1910299D+00 -0.4057428D-13 -0.3250988D+02
 -0.2456239D+00 -0.4087912D-13 -0.3251023D+02
 -0.3002287D+00 -0.4117468D-13 -0.3251065D+02
 -0.3548464D+00 -0.4150256D-13 -0.3251116D+02
 -0.4094796D+00 -0.4173183D-13 -0.3251176D+02
 -0.4641306D+00 -0.4201494D-13 -0.3251244D+02
 -0.5188017D+00 -0.4227258D-13 -0.3251320D+02
 -0.5734954D+00 -0.4257483D-13 -0.3251406D+02
 -0.6282141D+00 -0.4283796D-13 -0.3251499D+02
 -0.6829601D+00 -0.4318681D-13 -0.3251601D+02
 -0.7377359D+00 -0.4341756D-13 -0.3251712D+02
 -0.7925438D+00 -0.4377530D-13 -0.3251831D+02
 -0.8473863D+00 -0.4406965D-13 -0.3251959D+02
 -0.9022657D+00 -0.4436297D-13 -0.3252095D+02
 -0.9571845D+00 -0.4468597D-13 -0.3252240D+02
 -0.1012145D+01 -0.4498076D-13 -0.3252394D+02
 -0.1067150D+01 -0.4532671D-13 -0.3252556D+02
 -0.1122202D+01 -0.4565790D-13 -0.3252726D+02
 -0.1177303D+01 -0.4592917D-13 -0.3252905D+02
 -0.1232455D+01 -0.4626329D-13 -0.3253093D+02
 -0.1287661D+01 -0.4656705D-13 -0.3253289D+02
 -0.1342924D+01 -0.4692320D-13 -0.3253494D+02
 -0.1398247D+01 -0.4730601D-13 -0.3253707D+02
 -0.1453630D+01 -0.4761205D-13 -0.3253929D+02
 -0.1509078D+01 -0.4795835D-13 -0.3254159D+02
 -0.1564592D+01 -0.4828122D-13 -0.3254398D+02
 -0.1620176D+01 -0.4868628D-13 -0.3254646D+02
 -0.1647994D+01 -0.4880823D-13 -0.3254773D+02
  0.0000000D+00  0.0000000D+00 -0.3250936D+02
 -0.2728800D-01 -0.3985700D-13 -0.3250937D+02
 -0.8186428D-01 -0.4008208D-13 -0.3250946D+02
 -0.1364441D+00 -0.4035888D-13 -0.3250963D+02
 -0.1910299D+00 -0.4057428D-13 -0.3250988D+02
 -0.2456239D+00 -0.4087912D-13 -0.3251023D+02
 -0.3002287D+00 -0.4117468D-13 -0.3251065D+02
 -0.3548464D+00 -0.4150256D-13 -0.3251116D+02
 -0.4094796D+00 -0.4173183D-13 -0.3251176D+02
 -0.4641306D+00 -0.4201494D-13 -0.3251244D+02
 -0.5188017D+00 -0.4227258D-13 -0.3251320D+02
 -0.5734954D+00 -0.4257483D-13 -0.3251406D+02
 -0.6282141D+00 -0.4283796D-13 -0.3251499D+02
 -0.6829601D+00 -0.4318681D-13 -0.3251601D+02
 -0.7377359D+00 -0.4341756D-13 -0.3251712D+02
 -0.7925438D+00 -0.4377530D-13 -0.3251831D+02
 -0.8473863D+00 -0.4406965D-13 -0.3251959D+02
 -0.9022657D+00 -0.4436297D-13 -0.3252095D+02
 -0.9571845D+00 -0.4468597D-13 -0.3252240D+02
 -0.1012145D+01 -0.4498076D-13 -0.3252394D+02
 -0.1067150D+01 -0.4532671D-13 -0.3252556D+02
 -0.1122202D+01 -0.4565790D-13 -0.3252726D+02
 -0.1177303D+01 -0.4592917D-13 -0.3252905D+02
 -0.1232455D+01 -0.4626329D-13 -0.3253093D+02
 -0.1287661D+01 -0.4656705D-13 -0.3253289D+02
 -0.1342924D+01 -0.4692320D-13 -0.3253494D+02
 -0.1398247D+01 -0.4730601D-13 -0.3253707D+02
 -0.1453630D+01 -0.4761205D-13 -0.3253929D+02
 -0.1509078D+01 -0.4795835D-13 -0.3254159D+02
 -0.1564592D+01 -0.4828122D-13 -0.3254398D+02
 -0.1620176D+01 -0.4868628D-13 -0.3254646D+02
 -0.1647994D+01 -0.4880823D-13 -0.3254773D+02
  0.0000000D+00  0.0000000D+00 -0.3250936D+02
 -0.2728800D-01 -0.3985700D-13 -0.3250937D+02
 -0.8186428D-01 -0.4008208D-13 -0.3250946D+02
 -0.1364441D+00 -0.4035888D-13 -0.3250963D+02
 -0.1910299D+00 -0.4057428D-13 -0.3250988D+02
 -0.2456239D+00 -0.4087912D-13 -0.3251023D+02
 -0.3002287D+00 -0.4117468D-13 -0.3251065D+02
 -0.3548464D+00 -0.4150256D-13 -0.3251116D+02
 -0.4094796D+00 -0.4173183D-13 -0.3251176D+02
 -0.4641306D+00 -0.4201494D-13 -0.3251244D+02
 -0.5188017D+00 -0.4227258D-13 -0.3251320D+02
 -0.5734954D+00 -0.4257483D-13 -0.3251406D+02
 -0.6282141D+00 -0.4283796D-13 -0.3251499D+02
 -0.6829601D+00 -0.4318681D-13 -0.3251601D+02
 -0.7377359D+00 -0.4341756D-13 -0.3251712D+02
 -0.7925438D+00 -0.4377530D-13 -0.3251831D+02
 -0.8473863D+00 -0.4406965D-13 -0.3251959D+02
 -0.9022657D+00 -0.4436297D-13 -0.3252095D+02
 -0.9571845D+00 -0.4468597D-13 -0.3252240D+02
 -0.1012145D+01 -0.4498076D-13 -0.3252394D+02
 -0.1067150D+01 -0.4532671D-13 -0.3252556D+02
 -0.1122202D+01 -0.4565790D-13 -0.3252726D+02
 -0.1177303D+01 -0.4592917D-13 -0.3252905D+02
 -0.1232455D+01 -0.4626329D-13 -0.3253093D+02
 -0.1287661D+01 -0.4656705D-13 -0.3253289D+02
 -0.1342924D+01 -0.4692320D-13 -0.3253494D+02
 -0.1398247D+01 -0.4730601D-13 -0.3253707D+02
 -0.1453630D+01 -0.4761205D-13 -0.3253929D+02
 -0.1509078D+01 -0.4795835D-13 -0.3254159D+02
 -0.1564592D+01 -0.4828122D-13 -0.3254398D+02
 -0.1620176D+01 -0.4868628D-13 -0.3254646D+02
 -0.1647994D+01 -0.4880823D-13 -0.3254773D+02
  0.0000000D+00  0.0000000D+00 -0.3250936D+02
 -0.2728800D-01 -0.3985700D-13 -0.3250937D+02
 -0.8186428D-01 -0.4008208D-13 -0.3250946D+02
 -0.1364441D+00 -0.4035888D-13 -0.3250963D+02
 -0.1910299D+00 -0.4057428D-13 -0.3250988D+02
 -0.2456239D+00 -0.4087912D-13 -0.3251023D+02
 -0.3002287D+00 -0.4117468D-13 -0.3251065D+02
 -0.3548464D+00 -0.4150256D-13 -0.3251116D+02
 -0.4094796D+00 -0.4173183D-13 -0.3251176D+02
 -0.4641306D+00 -0.4201494D-13 -0.3251244D+02
 -0.5188017D+00 -0.4227258D-13 -0.3251320D+02
 -0.5734954D+00 -0.4257483D-13 -0.3251406D+02
 -0.6282141D+00 -0.4283796D-13 -0.3251499D+02
 -0.6829601D+00 -0.4318681D-13 -0.3251601D+02
 -0.7377359D+00 -0.4341756D-13 -0.3251712D+02
 -0.7925438D+00 -0.4377530D-13 -0.3251831D+02
 -0.8473863D+00 -0.4406965D-13 -0.3251959D+02
 -0.9022657D+00 -0.4436297D-13 -0.3252095D+02
 -0.9571845D+00 -0.4468597D-13 -0.3252240D+02
 -0.1012145D+01 -0.4498076D-13 -0.3252394D+02
 -0.1067150D+01 -0.4532671D-13 -0.3252556D+02
 -0.1122202D+01 -0.4565790D-13 -0.3252726D+02
 -0.1177303D+01 -0.4592917D-13 -0.3252905D+02
 -0.1232455D+01 -0.4626329D-13 -0.3253093D+02
 -0.1287661D+01 -0.4656705D-13 -0.3253289D+02
 -0.1342924D+01 -0.4692320D-13 -0.3253494D+02
 -0.1398247D+01 -0.4730601D-13 -0.3253707D+02
 -0.1453630D+01 -0.4761205D-13 -0.3253929D+02
 -0.1509078D+01 -0.4795835D-13 -0.3254159D+02
 -0.1564592D+01 -0.4828122D-13 -0.3254398D+02
 -0.1620176D+01 -0.4868628D-13 -0.3254646D+02
 -0.1647994D+01 -0.4880823D-13 -0.3254773D+02
  0.0000000D+00  0.0000000D+00 -0.3250936D+02
 -0.2728800D-01 -0.3985700D-13 -0.3250937D+02
 -0.8186428D-01 -0.4008208D-13 -0.3250946D+02
 -0.1364441D+00 -0.4035888D-13 -0.3250963D+02
 -0.1910299D+00 -0.4057428D-13 -0.3250988D+02
 -0.2456239D+00 -0.4087912D-13 -0.3251023D+02
 -0.3002287D+00 -0.4117468D-13 -0.3251065D+02
 -0.3548464D+00 -0.4150256D-13 -0.3251116D+02
 -0.4094796D+00 -0.4173183D-13 -0.3251176D+02
 -0.4641306D+00 -0.4201494D-13 -0.3251244D+02
 -0.5188017D+00 -0.4227258D-13 -0.3251320D+02
 -0.5734954D+00 -0.4257483D-13 -0.3251406D+02
 -0.6282141D+00 -0.4283796D-13 -0.3251499D+02
 -0.6829601D+00 -0.4318681D-13 -0.3251601D+02
 -0.7377359D+00 -0.4341756D-13 -0.3251712D+02
 -0.7925438D+00 -0.4377530D-13 -0.3251831D+02
 -0.8473863D+00 -0.4406965D-13 -0.3251959D+02
 -0.9022657D+00 -0.4436297D-13 -0.3252095D+02
 -0.9571845D+00 -0.4468597D-13 -0.3252240D+02
 -0.1012145D+01 -0.4498076D-13 -0.3252394D+02
 -0.1067150D+01 -0.4532671D-13 -0.3252556D+02
 -0.1122202D+01 -0.4565790D-13 -0.3252726D+02
 -0.1177303D+01 -0.4592917D-13 -0.3252905D+02
 -0.1232455D+01 -0.4626329D-13 -0.3253093D+02
 -0.1287661D+01 -0.4656705D-13 -0.3253289D+02
 -0.1342924D+01 -0.4692320D-13 -0.3253494D+02
 -0.1398247D+01 -0.4730601D-13 -0.3253707D+02
 -0.1453630D+01 -0.4761205D-13 -0.3253929D+02
 -0.1509078D+01 -0.4795835D-13 -0.3254159D+02
 -0.1564592D+01 -0.4828122D-13 -0.3254398D+02
 -0.1620176D+01 -0.4868628D-13 -0.3254646D+02
 -0.1647994D+01 -0.4880823D-13 -0.3254773D+02
  0.0000000D+00  0.0000000D+00 -0.3250936D+02
 -0.2728800D-01 -0.3985700D-13 -0.3250937D+02
 -0.8186428D-01 -0.4008208D-13 -0.3250946D+02
 -0.1364441D+00 -0.4035888D-13 -0.3250963D+02
 -0.1910299D+00 -0.4057428D-13 -0.3250988D+02
 -0.2456239D+00 -0.4087912D-13 -0.3251023D+02
 -0.3002287D+00 -0.4117468D-13 -0.3251065D+02
 -0.3548464D+00 -0.4150256D-13 -0.3251116D+02
 -0.4094796D+00 -0.4173183D-13 -0.3251176D+02
 -0.4641306D+00 -0.4201494D-13 -0.3251244D+02
 -0.5188017D+00 -0.4227258D-13 -0.3251320D+02
 -0.5734954D+00 -0.4257483D-13 -0.3251406D+02
 -0.6282141D+00 -0.4283796D-13 -0.3251499D+02
 -0.6829601D+00 -0.4318681D-13 -0.3251601D+02
 -0.7377359D+00 -0.4341756D-13 -0.3251712D+02
 -0.7925438D+00 -0.4377530D-13 -0.3251831D+02
 -0.8473863D+00 -0.4406965D-13 -0.3251959D+02
 -0.9022657D+00 -0.4436297D-13 -0.3252095D+02
 -0.9571845D+00 -0.4468597D-13 -0.3252240D+02
 -0.1012145D+01 -0.4498076D-13 -0.3252394D+02
 -0.1067150D+01 -0.4532671D-13 -0.3252556D+02
 -0.1122202D+01 -0.4565790D-13 -0.3252726D+02
 -0.1177303D+01 -0.4592917D-13 -0.3252905D+02
 -0.1232455D+01 -0.4626329D-13 -0.3253093D+02
 -0.1287661D+01 -0.4656705D-13 -0.3253289D+02
 -0.1342924D+01 -0.4692320D-13 -0.3253494D+02
 -0.1398247D+01 -0.4730601D-13 -0.3253707D+02
 -0.1453630D+01 -0.4761205D-13 -0.3253929D+02
 -0.1509078D+01 -0.4795835D-13 -0.3254159D+02
 -0.1564592D+01 -0.4828122D-13 -0.3254398D+02
 -0.1620176D+01 -0.4868628D-13 -0.3254646D+02
 -0.1647994D+01 -0.4880823D-13 -0.3254773D+02
  0.0000000D+00  0.0000000D+00 -0.3250936D+02
 -0.2728800D-01 -0.3985700D-13 -0.3250937D+02
 -0.8186428D-01 -0.4008208D-13 -0.3250946D+02
 -0.1364441D+00 -0.4035888D-13 -0.3250963D+02
 -0.1910299D+00 -0.4057428D-13 -0.3250988D+02
 -0.2456239D+00 -0.4087912D-13 -0.3251023D+02
 -0.3002287D+00 -0.4117468D-13 -0.3251065D+02
 -0.3548464D+00 -0.4150256D-13 -0.3251116D+02
 -0.4094796D+00 -0.4173183D-13 -0.3251176D+02
 -0.4641306D+00 -0.4201494D-13 -0.3251244D+02
 -0.5188017D+00 -0.4227258D-13 -0.3251320D+02
 -0.5734954D+00 -0.4257483D-13 -0.3251406D+02
 -0.6282141D+00 -0.4283796D-13 -0.3251499D+02
 -0.6829601D+00 -0.4318681D-13 -0.3251601D+02
 -0.7377359D+00 -0.4341756D-13 -0.3251712D+02
 -0.7925438D+00 -0.4377530D-13 -0.3251831D+02
 -0.8473863D+00 -0.4406965D-13 -0.3251959D+02
 -0.9022657D+00 -0.4436297D-13 -0.3252095D+02
 -0.9571845D+00 -0.4468597D-13 -0.3252240D+02
 -0.1012145D+01 -0.4498076D-13 -0.3252394D+02
 -0.1067150D+01 -0.4532671D-13 -0.3252556D+02
 -0.1122202D+01 -0.4565790D-13 -0.3252726D+02
 -0.1177303D+01 -0.4592917D-13 -0.3252905D+02
 -0.1232455D+01 -0.4626329D-13 -0.3253093D+02
 -0.1287661D+01 -0.4656705D-13 -0.3253289D+02
 -0.1342924D+01 -0.4692320D-13 -0.3253494D+02
 -0.1398247D+01 -0.4730601D-13 -0.3253707D+02
 -0.1453630D+01 -0.4761205D-13 -0.3253929D+02
 -0.1509078D+01 -0.4795835D-13 -0.3254159D+02
 -0.1564592D+01 -0.4828122D-13 -0.3254398D+02
 -0.1620176D+01 -0.4868628D-13 -0.3254646D+02
 -0.1647994D+01 -0.4880823D-13 -0.3254773D+02
  0.0000000D+00  0.0000000D+00 -0.3250936D+02
 -0.2728800D-01 -0.3985700D-13 -0.3250937D+02
 -0.8186428D-01 -0.4008208D-13 -0.3250946D+02
 -0.1364441D+00 -0.4035888D-13 -0.3250963D+02
 -0.1910299D+00 -0.4057428D-13 -0.3250988D+02
 -0.2456239D+00 -0.4087912D-13 -0.3251023D+02
 -0.3002287D+00 -0.4117468D-13 -0.3251065D+02
 -0.3548464D+00 -0.4150256D-13 -0.3251116D+02
 -0.4094796D+00 -0.4173183D-13 -0.3251176D+02
 -0.4641306D+00 -0.4201494D-13 -0.3251244D+02
 -0.5188017D+00 -0.4227258D-13 -0.3251320D+02
 -0.5734954D+00 -0.4257483D-13 -0.3251406D+02
 -0.6282141D+00 -0.4283796D-13 -0.3251499D+02
 -0.6829601D+00 -0.4318681D-13 -0.3251601D+02
 -0.7377359D+00 -0.4341756D-13 -0.3251712D+02
 -0.7925438D+00 -0.4377530D-13 -0.3251831D+02
 -0.8473863D+00 -0.4406965D-13 -0.3251959D+02
 -0.9022657D+00 -0.4436297D-13 -0.3252095D+02
 -0.9571845D+00 -0.4468597D-13 -0.3252240D+02
 -0.1012145D+01 -0.4498076D-13 -0.3252394D+02
 -0.1067150D+01 -0.4532671D-13 -0.3252556D+02
 -0.1122202D+01 -0.4565790D-13 -0.3252726D+02
 -0.1177303D+01 -0.4592917D-13 -0.3252905D+02
 -0.1232455D+01 -0.4626329D-13 -0.3253093D+02
 -0.1287661D+01 -0.4656705D-13 -0.3253289D+02
 -0.1342924D+01 -0.4692320D-13 -0.3253494D+02
 -0.1398247D+01 -0.4730601D-13 -0.3253707D+02
 -0.1453630D+01 -0.4761205D-13 -0.3253929D+02
 -0.1509078D+01 -0.4795835D-13 -0.3254159D+02
 -0.1564592D+01 -0.4828122D-13 -0.3254398D+02
 -0.1620176D+01 -0.4868628D-13 -0.3254646D+02
 -0.1647994D+01 -0.4880823D-13 -0.3254773D+02
  0.0000000D+00  0.0000000D+00 -0.3250936D+02
 -0.2728800D-01 -0.3985700D-13 -0.3250937D+02
 -0.8186428D-01 -0.4008208D-13 -0.3250946D+02
 -0.1364441D+00 -0.4035888D-13 -0.3250963D+02
 -0.1910299D+00 -0.4057428D-13 -0.3250988D+02
 -0.2456239D+00 -0.4087912D-13 -0.3251023D+02
 -0.3002287D+00 -0.4117468D-13 -0.3251065D+02
 -0.3548464D+00 -0.4150256D-13 -0.3251116D+02
 -0.4094796D+00 -0.4173183D-13 -0.3251176D+02
 -0.4641306D+00 -0.4201494D-13 -0.3251244D+02
 -0.5188017D+00 -0.4227258D-13 -0.3251320D+02
 -0.5734954D+00 -0.4257483D-13 -0.3251406D+02
 -0.6282141D+00 -0.4283796D-13 -0.3251499D+02
 -0.6829601D+00 -0.4318681D-13 -0.3251601D+02
 -0.7377359D+00 -0.4341756D-13 -0.3251712D+02
 -0.7925438D+00 -0.4377530D-13 -0.3251831D+02
 -0.8473863D+00 -0.4406965D-13 -0.3251959D+02
 -0.9022657D+00 -0.4436297D-13 -0.3252095D+02
 -0.9571845D+00 -0.4468597D-13 -0.3252240D+02
 -0.1012145D+01 -0.4498076D-13 -0.3252394D+02
 -0.1067150D+01 -0.4532671D-13 -0.3252556D+02
 -0.1122202D+01 -0.4565790D-13 -0.3252726D+02
 -0.1177303D+01 -0.4592917D-13 -0.3252905D+02
 -0.1232455D+01 -0.4626329D-13 -0.3253093D+02
 -0.1287661D+01 -0.4656705D-13 -0.3253289D+02
 -0.1342924D+01 -0.4692320D-13 -0.3253494D+02
 -0.1398247D+01 -0.4730601D-13 -0.3253707D+02
 -0.1453630D+01 -0.4761205D-13 -0.3253929D+02
 -0.1509078D+01 -0.4795835D-13 -0.3254159D+02
 -0.1564592D+01 -0.4828122D-13 -0.3254398D+02
 -0.1620176D+01 -0.4868628D-13 -0.3254646D+02
 -0.1647994D+01 -0.4880823D-13 -0.3254773D+02
  0.0000000D+00  0.0000000D+00 -0.3250936D+02
 -0.2728800D-01 -0.3985700D-13 -0.3250937D+02
 -0.8186428D-01 -0.4008208D-13 -0.3250946D+02
 -0.1364441D+00 -0.4035888D-13 -0.3250963D+02
 -0.1910299D+00 -0.4057428D-13 -0.3250988D+02
 -0.2456239D+00 -0.4087912D-13 -0.3251023D+02
 -0.3002287D+00 -0.4117468D-13 -0.3251065D+02
 -0.3548464D+00 -0.4150256D-13 -0.3251116D+02
 -0.4094796D+00 -0.4173183D-13 -0.3251176D+02
 -0.4641306D+00 -0.4201494D-13 -0.3251244D+02
 -0.5188017D+00 -0.4227258D-13 -0.3251320D+02
 -0.5734954D+00 -0.4257483D-13 -0.3251406D+02
 -0.6282141D+00 -0.4283796D-13 -0.3251499D+02
 -0.6829601D+00 -0.4318681D-13 -0.3251601D+02
 -0.7377359D+00 -0.4341756D-13 -0.3251712D+02
 -0.7925438D+00 -0.4377530D-13 -0.3251831D+02
 -0.8473863D+00 -0.4406965D-13 -0.3251959D+02
 -0.9022657D+00 -0.4436297D-13 -0.3252095D+02
 -0.9571845D+00 -0.4468597D-13 -0.3252240D+02
 -0.1012145D+01 -0.4498076D-13 -0.3252394D+02
 -0.1067150D+01 -0.4532671D-13 -0.3252556D+02
 -0.1122202D+01 -0.4565790D-13 -0.3252726D+02
 -0.1177303D+01 -0.4592917D-13 -0.3252905D+02
 -0.1232455D+01 -0.4626329D-13 -0.3253093D+02
 -0.1287661D+01 -0.4656705D-13 -0.3253289D+02
 -0.1342924D+01 -0.4692320D-13 -0.3253494D+02
 -0.1398247D+01 -0.4730601D-13 -0.3253707D+02
 -0.1453630D+01 -0.4761205D-13 -0.3253929D+02
 -0.1509078D+01 -0.4795835D-13 -0.3254159D+02
 -0.1564592D+01 -0.4828122D-13 -0.3254398D+02
 -0.1620176D+01 -0.4868628D-13 -0.3254646D+02
 -0.1647994D+01 -0.4880823D-13 -0.3254773D+02
  0.0000000D+00  0.0000000D+00 -0.3250936D+02
 -0.2728800D-01 -0.3985700D-13 -0.3250937D+02
 -0.8186428D-01 -0.4008208D-13 -0.3250946D+02
 -0.1364441D+00 -0.4035888D-13 -0.3250963D+02
 -0.1910299D+00 -0.4057428D-13 -0.3250988D+02
 -0.2456239D+00 -0.4087912D-13 -0.3251023D+02
 -0.3002287D+00 -0.4117468D-13 -0.3251065D+02
 -0.3548464D+00 -0.4150256D-13 -0.3251116D+02
 -0.4094796D+00 -0.4173183D-13 -0.3251176D+02
 -0.4641306D+00 -0.4201494D-13 -0.3251244D+02
 -0.5188017D+00 -0.4227258D-13 -0.3251320D+02
 -0.5734954D+00 -0.4257483D-13 -0.3251406D+02
 -0.6282141D+00 -0.4283796D-13 -0.3251499D+02
 -0.6829601D+00 -0.4318681D-13 -0.3251601D+02
 -0.7377359D+00 -0.4341756D-13 -0.3251712D+02
 -0.7925438D+00 -0.4377530D-13 -0.3251831D+02
 -0.8473863D+00 -0.4406965D-13 -0.3251959D+02
 -0.9022657D+00 -0.4436297D-13 -0.3252095D+02
 -0.9571845D+00 -0.4468597D-13 -0.3252240D+02
 -0.1012145D+01 -0.4498076D-13 -0.3252394D+02
 -0.1067150D+01 -0.4532671D-13 -0.3252556D+02
 -0.1122202D+01 -0.4565790D-13 -0.3252726D+02
 -0.1177303D+01 -0.4592917D-13 -0.3252905D+02
 -0.1232455D+01 -0.4626329D-13 -0.3253093D+02
 -0.1287661D+01 -0.4656705D-13 -0.3253289D+02
 -0.1342924D+01 -0.4692320D-13 -0.3253494D+02
 -0.1398247D+01 -0.4730601D-13 -0.3253707D+02
 -0.1453630D+01 -0.4761205D-13 -0.3253929D+02
 -0.1509078D+01 -0.4795835D-13 -0.3254159D+02
 -0.1564592D+01 -0.4828122D-13 -0.3254398D+02
 -0.1620176D+01 -0.4868628D-13 -0.3254646D+02
 -0.1647994D+01 -0.4880823D-13 -0.3254773D+02
  0.0000000D+00  0.0000000D+00 -0.3250936D+02
 -0.2728800D-01 -0.3985700D-13 -0.3250937D+02
 -0.8186428D-01 -0.4008208D-13 -0.3250946D+02
 -0.1364441D+00 -0.4035888D-13 -0.3250963D+02
 -0.1910299D+00 -0.4057428D-13 -0.3250988D+02
 -0.2456239D+00 -0.4087912D-13 -0.3251023D+02
 -0.3002287D+00 -0.4117468D-13 -0.3251065D+02
 -0.3548464D+00 -0.4150256D-13 -0.3251116D+02
 -0.4094796D+00 -0.4173183D-13 -0.3251176D+02
 -0.4641306D+00 -0.4201494D-13 -0.3251244D+02
 -0.5188017D+00 -0.4227258D-13 -0.3251320D+02
 -0.5734954D+00 -0.4257483D-13 -0.3251406D+02
 -0.6282141D+00 -0.4283796D-13 -0.3251499D+02
 -0.6829601D+00 -0.4318681D-13 -0.3251601D+02
 -0.7377359D+00 -0.4341756D-13 -0.3251712D+02
 -0.7925438D+00 -0.4377530D-13 -0.3251831D+02
 -0.8473863D+00 -0.4406965D-13 -0.3251959D+02
 -0.9022657D+00 -0.4436297D-13 -0.3252095D+02
 -0.9571845D+00 -0.4468597D-13 -0.3252240D+02
 -0.1012145D+01 -0.4498076D-13 -0.3252394D+02
 -0.1067150D+01 -0.4532671D-13 -0.3252556D+02
 -0.1122202D+01 -0.4565790D-13 -0.3252726D+02
 -0.1177303D+01 -0.4592917D-13 -0.3252905D+02
 -0.1232455D+01 -0.4626329D-13 -0.3253093D+02
 -0.1287661D+01 -0.4656705D-13 -0.3253289D+02
 -0.1342924D+01 -0.4692320D-13 -0.3253494D+02
 -0.1398247D+01 -0.4730601D-13 -0.3253707D+02
 -0.1453630D+01 -0.4761205D-13 -0.3253929D+02
 -0.1509078D+01 -0.4795835D-13 -0.3254159D+02
 -0.1564592D+01 -0.4828122D-13 -0.3254398D+02
 -0.1620176D+01 -0.4868628D-13 -0.3254646D+02
 -0.1647994D+01 -0.4880823D-13 -0.3254773D+02
  0.0000000D+00  0.0000000D+00 -0.3250936D+02
 -0.2728800D-01 -0.3985700D-13 -0.3250937D+02
 -0.8186428D-01 -0.4008208D-13 -0.3250946D+02
 -0.1364441D+00 -0.4035888D-13 -0.3250963D+02
 -0.1910299D+00 -0.4057428D-13 -0.3250988D+02
 -0.2456239D+00 -0.4087912D-13 -0.3251023D+02
 -0.3002287D+00 -0.4117468D-13 -0.3251065D+02
 -0.3548464D+00 -0.4150256D-13 -0.3251116D+02
 -0.4094796D+00 -0.4173183D-13 -0.3251176D+02
 -0.4641306D+00 -0.4201494D-13 -0.3251244D+02
 -0.5188017D+00 -0.4227258D-13 -0.3251320D+02
 -0.5734954D+00 -0.4257483D-13 -0.3251406D+02
 -0.6282141D+00 -0.4283796D-13 -0.3251499D+02
 -0.6829601D+00 -0.4318681D-13 -0.3251601D+02
 -0.7377359D+00 -0.4341756D-13 -0.3251712D+02
 -0.7925438D+00 -0.4377530D-13 -0.3251831D+02
 -0.8473863D+00 -0.4406965D-13 -0.3251959D+02
 -0.9022657D+00 -0.4436297D-13 -0.3252095D+02
 -0.9571845D+00 -0.4468597D-13 -0.3252240D+02
 -0.1012145D+01 -0.4498076D-13 -0.3252394D+02
 -0.1067150D+01 -0.4532671D-13 -0.3252556D+02
 -0.1122202D+01 -0.4565790D-13 -0.3252726D+02
 -0.1177303D+01 -0.4592917D-13 -0.3252905D+02
 -0.1232455D+01 -0.4626329D-13 -0.3253093D+02
 -0.1287661D+01 -0.4656705D-13 -0.3253289D+02
 -0.1342924D+01 -0.4692320D-13 -0.3253494D+02
 -0.1398247D+01 -0.4730601D-13 -0.3253707D+02
 -0.1453630D+01 -0.4761205D-13 -0.3253929D+02
 -0.1509078D+01 -0.4795835D-13 -0.3254159D+02
 -0.1564592D+01 -0.4828122D-13 -0.3254398D+02
 -0.1620176D+01 -0.4868628D-13 -0.3254646D+02
 -0.1647994D+01 -0.4880823D-13 -0.3254773D+02
  0.0000000D+00  0.0000000D+00 -0.3250936D+02
 -0.2728800D-01 -0.3985700D-13 -0.3250937D+02
 -0.8186428D-01 -0.4008208D-13 -0.3250946D+02
 -0.1364441D+00 -0.4035888D-13 -0.3250963D+02
 -0.1910299D+00 -0.4057428D-13 -0.3250988D+02
 -0.2456239D+00 -0.4087912D-13 -0.3251023D+02
 -0.3002287D+00 -0.4117468D-13 -0.3251065D+02
 -0.3548464D+00 -0.4150256D-13 -0.3251116D+02
 -0.4094796D+00 -0.4173183D-13 -0.3251176D+02
 -0.4641306D+00 -0.4201494D-13 -0.3251244D+02
 -0.5188017D+00 -0.4227258D-13 -0.3251320D+02
 -0.5734954D+00 -0.4257483D-13 -0.3251406D+02
 -0.6282141D+00 -0.4283796D-13 -0.3251499D+02
 -0.6829601D+00 -0.4318681D-13 -0.3251601D+02
 -0.7377359D+00 -0.4341756D-13 -0.3251712D+02
 -0.7925438D+00 -0.4377530D-13 -0.3251831D+02
 -0.8473863D+00 -0.4406965D-13 -0.3251959D+02
 -0.9022657D+00 -0.4436297D-13 -0.3252095D+02
 -0.9571845D+00 -0.4468597D-13 -0.3252240D+02
 -0.1012145D+01 -0.4498076D-13 -0.3252394D+02
 -0.1067150D+01 -0.4532671D-13 -0.3252556D+02
 -0.1122202D+01 -0.4565790D-13 -0.3252726D+02
 -0.1177303D+01 -0.4592917D-13 -0.3252905D+02
 -0.1232455D+01 -0.4626329D-13 -0.3253093D+02
 -0.1287661D+01 -0.4656705D-13 -0.3253289D+02
 -0.1342924D+01 -0.4692320D-13 -0.3253494D+02
 -0.1398247D+01 -0.4730601D-13 -0.3253707D+02
 -0.1453630D+01 -0.4761205D-13 -0.3253929D+02
 -0.1509078D+01 -0.4795835D-13 -0.3254159D+02
 -0.1564592D+01 -0.4828122D-13 -0.3254398D+02
 -0.1620176D+01 -0.4868628D-13 -0.3254646D+02
 -0.1647994D+01 -0.4880823D-13 -0.3254773D+02
  0.0000000D+00  0.0000000D+00 -0.3250936D+02
 -0.2728800D-01 -0.3985700D-13 -0.3250937D+02
 -0.8186428D-01 -0.4008208D-13 -0.3250946D+02
 -0.1364441D+00 -0.4035888D-13 -0.3250963D+02
 -0.1910299D+00 -0.4057428D-13 -0.3250988D+02
 -0.2456239D+00 -0.4087912D-13 -0.3251023D+02
 -0.3002287D+00 -0.4117468D-13 -0.3251065D+02
 -0.3548464D+00 -0.4150256D-13 -0.3251116D+02
 -0.4094796D+00 -0.4173183D-13 -0.3251176D+02
 -0.4641306D+00 -0.4201494D-13 -0.3251244D+02
 -0.5188017D+00 -0.4227258D-13 -0.3251320D+02
 -0.5734954D+00 -0.4257483D-13 -0.3251406D+02
 -0.6282141D+00 -0.4283796D-13 -0.3251499D+02
 -0.6829601D+00 -0.4318681D-13 -0.3251601D+02
 -0.7377359D+00 -0.4341756D-13 -0.3251712D+02
 -0.7925438D+00 -0.4377530D-13 -0.3251831D+02
 -0.8473863D+00 -0.4406965D-13 -0.3251959D+02
 -0.9022657D+00 -0.4436297D-13 -0.3252095D+02
 -0.9571845D+00 -0.4468597D-13 -0.3252240D+02
 -0.1012145D+01 -0.4498076D-13 -0.3252394D+02
 -0.1067150D+01 -0.4532671D-13 -0.3252556D+02
 -0.1122202D+01 -0.4565790D-13 -0.3252726D+02
 -0.1177303D+01 -0.4592917D-13 -0.3252905D+02
 -0.1232455D+01 -0.4626329D-13 -0.3253093D+02
 -0.1287661D+01 -0.4656705D-13 -0.3253289D+02
 -0.1342924D+01 -0.4692320D-13 -0.3253494D+02
 -0.1398247D+01 -0.4730601D-13 -0.3253707D+02
 -0.1453630D+01 -0.4761205D-13 -0.3253929D+02
 -0.1509078D+01 -0.4795835D-13 -0.3254159D+02
 -0.1564592D+01 -0.4828122D-13 -0.3254398D+02
 -0.1620176D+01 -0.4868628D-13 -0.3254646D+02
 -0.1647994D+01 -0.4880823D-13 -0.3254773D+02
  0.0000000D+00  0.0000000D+00 -0.3250936D+02
 -0.2728800D-01 -0.3985700D-13 -0.3250937D+02
 -0.8186428D-01 -0.4008208D-13 -0.3250946D+02
 -0.1364441D+00 -0.4035888D-13 -0.3250963D+02
 -0.1910299D+00 -0.4057428D-13 -0.3250988D+02
 -0.2456239D+00 -0.4087912D-13 -0.3251023D+02
 -0.3002287D+00 -0.4117468D-13 -0.3251065D+02
 -0.3548464D+00 -0.4150256D-13 -0.3251116D+02
 -0.4094796D+00 -0.4173183D-13 -0.3251176D+02
 -0.4641306D+00 -0.4201494D-13 -0.3251244D+02
 -0.5188017D+00 -0.4227258D-13 -0.3251320D+02
 -0.5734954D+00 -0.4257483D-13 -0.3251406D+02
 -0.6282141D+00 -0.4283796D-13 -0.3251499D+02
 -0.6829601D+00 -0.4318681D-13 -0.3251601D+02
 -0.7377359D+00 -0.4341756D-13 -0.3251712D+02
 -0.7925438D+00 -0.4377530D-13 -0.3251831D+02
 -0.8473863D+00 -0.4406965D-13 -0.3251959D+02
 -0.9022657D+00 -0.4436297D-13 -0.3252095D+02
 -0.9571845D+00 -0.4468597D-13 -0.3252240D+02
 -0.1012145D+01 -0.4498076D-13 -0.3252394D+02
 -0.1067150D+01 -0.4532671D-13 -0.3252556D+02
 -0.1122202D+01 -0.4565790D-13 -0.3252726D+02
 -0.1177303D+01 -0.4592917D-13 -0.3252905D+02
 -0.1232455D+01 -0.4626329D-13 -0.3253093D+02
 -0.1287661D+01 -0.4656705D-13 -0.3253289D+02
 -0.1342924D+01 -0.4692320D-13 -0.3253494D+02
 -0.1398247D+01 -0.4730601D-13 -0.3253707D+02
 -0.1453630D+01 -0.4761205D-13 -0.3253929D+02
 -0.1509078D+01 -0.4795835D-13 -0.3254159D+02
 -0.1564592D+01 -0.4828122D-13 -0.3254398D+02
 -0.1620176D+01 -0.4868628D-13 -0.3254646D+02
 -0.1647994D+01 -0.4880823D-13 -0.3254773D+02
  0.0000000D+00  0.0000000D+00 -0.3250936D+02
 -0.2728800D-01 -0.3985700D-13 -0.3250937D+02
 -0.8186428D-01 -0.4008208D-13 -0.3250946D+02
 -0.1364441D+00 -0.4035888D-13 -0.3250963D+02
 -0.1910299D+00 -0.4057428D-13 -0.3250988D+02
 -0.2456239D+00 -0.4087912D-13 -0.3251023D+02
 -0.3002287D+00 -0.4117468D-13 -0.3251065D+02
 -0.3548464D+00 -0.4150256D-13 -0.3251116D+02
 -0.4094796D+00 -0.4173183D-13 -0.3251176D+02
 -0.4641306D+00 -0.4201494D-13 -0.3251244D+02
 -0.5188017D+00 -0.4227258D-13 -0.3251320D+02
 -0.5734954D+00 -0.4257483D-13 -0.3251406D+02
 -0.6282141D+00 -0.4283796D-13 -0.3251499D+02
 -0.6829601D+00 -0.4318681D-13 -0.3251601D+02
 -0.7377359D+00 -0.4341756D-13 -0.3251712D+02
 -0.7925438D+00 -0.4377530D-13 -0.3251831D+02
 -0.8473863D+00 -0.4406965D-13 -0.3251959D+02
 -0.9022657D+00 -0.4436297D-13 -0.3252095D+02
 -0.9571845D+00 -0.4468597D-13 -0.3252240D+02
 -0.1012145D+01 -0.4498076D-13 -0.3252394D+02
 -0.1067150D+01 -0.4532671D-13 -0.3252556D+02
 -0.1122202D+01 -0.4565790D-13 -0.3252726D+02
 -0.1177303D+01 -0.4592917D-13 -0.3252905D+02
 -0.1232455D+01 -0.4626329D-13 -0.3253093D+02
 -0.1287661D+01 -0.4656705D-13 -0.3253289D+02
 -0.1342924D+01 -0.4692320D-13 -0.3253494D+02
 -0.1398247D+01 -0.4730601D-13 -0.3253707D+02
 -0.1453630D+01 -0.4761205D-13 -0.3253929D+02
 -0.1509078D+01 -0.4795835D-13 -0.3254159D+02
 -0.1564592D+01 -0.4828122D-13 -0.3254398D+02
 -0.1620176D+01 -0.4868628D-13 -0.3254646D+02
 -0.1647994D+01 -0.4880823D-13 -0.3254773D+02
  0.0000000D+00  0.0000000D+00 -0.3250936D+02
 -0.2728800D-01 -0.3985700D-13 -0.3250937D+02
 -0.8186428D-01 -0.4008208D-13 -0.3250946D+02
 -0.1364441D+00 -0.4035888D-13 -0.3250963D+02
 -0.1910299D+00 -0.4057428D-13 -0.3250988D+02
 -0.2456239D+00 -0.4087912D-13 -0.3251023D+02
 -0.3002287D+00 -0.4117468D-13 -0.3251065D+02
 -0.3548464D+00 -0.4150256D-13 -0.3251116D+02
 -0.4094796D+00 -0.4173183D-13 -0.3251176D+02
 -0.4641306D+00 -0.4201494D-13 -0.3251244D+02
 -0.5188017D+00 -0.4227258D-13 -0.3251320D+02
 -0.5734954D+00 -0.4257483D-13 -0.3251406D+02
 -0.6282141D+00 -0.4283796D-13 -0.3251499D+02
 -0.6829601D+00 -0.4318681D-13 -0.3251601D+02
 -0.7377359D+00 -0.4341756D-13 -0.3251712D+02
 -0.7925438D+00 -0.4377530D-13 -0.3251831D+02
 -0.8473863D+00 -0.4406965D-13 -0.3251959D+02
 -0.9022657D+00 -0.4436297D-13 -0.3252095D+02
 -0.9571845D+00 -0.4468597D-13 -0.3252240D+02
 -0.1012145D+01 -0.4498076D-13 -0.3252394D+02
 -0.1067150D+01 -0.4532671D-13 -0.3252556D+02
 -0.1122202D+01 -0.4565790D-13 -0.3252726D+02
 -0.1177303D+01 -0.4592917D-13 -0.3252905D+02
 -0.1232455D+01 -0.4626329D-13 -0.3253093D+02
 -0.1287661D+01 -0.4656705D-13 -0.3253289D+02
 -0.1342924D+01 -0.4692320D-13 -0.3253494D+02
 -0.1398247D+01 -0.4730601D-13 -0.3253707D+02
 -0.1453630D+01 -0.4761205D-13 -0.3253929D+02
 -0.1509078D+01 -0.4795835D-13 -0.3254159D+02
 -0.1564592D+01 -0.4828122D-13 -0.3254398D+02
 -0.1620176D+01 -0.4868628D-13 -0.3254646D+02
 -0.1647994D+01 -0.4880823D-13 -0.3254773D+02
  0.0000000D+00  0.0000000D+00 -0.3250936D+02
 -0.2728800D-01 -0.3985700D-13 -0.3250937D+02
 -0.8186428D-01 -0.4008208D-13 -0.3250946D+02
 -0.1364441D+00 -0.4035888D-13 -0.3250963D+02
 -0.1910299D+00 -0.4057428D-13 -0.3250988D+02
 -0.2456239D+00 -0.4087912D-13 -0.3251023D+02
 -0.3002287D+00 -0.4117468D-13 -0.3251065D+02
 -0.3548464D+00 -0.4150256D-13 -0.3251116D+02
 -0.4094796D+00 -0.4173183D-13 -0.3251176D+02
 -0.4641306D+00 -0.4201494D-13 -0.3251244D+02
 -0.5188017D+00 -0.4227258D-13 -0.3251320D+02
 -0.5734954D+00 -0.4257483D-13 -0.3251406D+02
 -0.6282141D+00 -0.4283796D-13 -0.3251499D+02
 -0.6829601D+00 -0.4318681D-13 -0.3251601D+02
 -0.7377359D+00 -0.4341756D-13 -0.3251712D+02
 -0.7925438D+00 -0.4377530D-13 -0.3251831D+02
 -0.8473863D+00 -0.4406965D-13 -0.3251959D+02
 -0.9022657D+00 -0.4436297D-13 -0.3252095D+02
 -0.9571845D+00 -0.4468597D-13 -0.3252240D+02
 -0.1012145D+01 -0.4498076D-13 -0.3252394D+02
 -0.1067150D+01 -0.4532671D-13 -0.3252556D+02
 -0.1122202D+01 -0.4565790D-13 -0.3252726D+02
 -0.1177303D+01 -0.4592917D-13 -0.3252905D+02
 -0.1232455D+01 -0.4626329D-13 -0.3253093D+02
 -0.1287661D+01 -0.4656705D-13 -0.3253289D+02
 -0.1342924D+01 -0.4692320D-13 -0.3253494D+02
 -0.1398247D+01 -0.4730601D-13 -0.3253707D+02
 -0.1453630D+01 -0.4761205D-13 -0.3253929D+02
 -0.1509078D+01 -0.4795835D-13 -0.3254159D+02
 -0.1564592D+01 -0.4828122D-13 -0.3254398D+02
 -0.1620176D+01 -0.4868628D-13 -0.3254646D+02
 -0.1647994D+01 -0.4880823D-13 -0.3254773D+02
  0.0000000D+00  0.0000000D+00 -0.3250936D+02
 -0.2728800D-01 -0.3985700D-13 -0.3250937D+02
 -0.8186428D-01 -0.4008208D-13 -0.3250946D+02
 -0.1364441D+00 -0.4035888D-13 -0.3250963D+02
 -0.1910299D+00 -0.4057428D-13 -0.3250988D+02
 -0.2456239D+00 -0.4087912D-13 -0.3251023D+02
 -0.3002287D+00 -0.4117468D-13 -0.3251065D+02
 -0.3548464D+00 -0.4150256D-13 -0.3251116D+02
 -0.4094796D+00 -0.4173183D-13 -0.3251176D+02
 -0.4641306D+00 -0.4201494D-13 -0.3251244D+02
 -0.5188017D+00 -0.4227258D-13 -0.3251320D+02
 -0.5734954D+00 -0.4257483D-13 -0.3251406D+02
 -0.6282141D+00 -0.4283796D-13 -0.3251499D+02
 -0.6829601D+00 -0.4318681D-13 -0.3251601D+02
 -0.7377359D+00 -0.4341756D-13 -0.3251712D+02
 -0.7925438D+00 -0.4377530D-13 -0.3251831D+02
 -0.8473863D+00 -0.4406965D-13 -0.3251959D+02
 -0.9022657D+00 -0.4436297D-13 -0.3252095D+02
 -0.9571845D+00 -0.4468597D-13 -0.3252240D+02
 -0.1012145D+01 -0.4498076D-13 -0.3252394D+02
 -0.1067150D+01 -0.4532671D-13 -0.3252556D+02
 -0.1122202D+01 -0.4565790D-13 -0.3252726D+02
 -0.1177303D+01 -0.4592917D-13 -0.3252905D+02
 -0.1232455D+01 -0.4626329D-13 -0.3253093D+02
 -0.1287661D+01 -0.4656705D-13 -0.3253289D+02
 -0.1342924D+01 -0.4692320D-13 -0.3253494D+02
 -0.1398247D+01 -0.4730601D-13 -0.3253707D+02
 -0.1453630D+01 -0.4761205D-13 -0.3253929D+02
 -0.1509078D+01 -0.4795835D-13 -0.3254159D+02
 -0.1564592D+01 -0.4828122D-13 -0.3254398D+02
 -0.1620176D+01 -0.4868628D-13 -0.3254646D+02
 -0.1647994D+01 -0.4880823D-13 -0.3254773D+02
  0.0000000D+00  0.0000000D+00 -0.3250936D+02
 -0.2728800D-01 -0.3985700D-13 -0.3250937D+02
 -0.8186428D-01 -0.4008208D-13 -0.3250946D+02
 -0.1364441D+00 -0.4035888D-13 -0.3250963D+02
 -0.1910299D+00 -0.4057428D-13 -0.3250988D+02
 -0.2456239D+00 -0.4087912D-13 -0.3251023D+02
 -0.3002287D+00 -0.4117468D-13 -0.3251065D+02
 -0.3548464D+00 -0.4150256D-13 -0.3251116D+02
 -0.4094796D+00 -0.4173183D-13 -0.3251176D+02
 -0.4641306D+00 -0.4201494D-13 -0.3251244D+02
 -0.5188017D+00 -0.4227258D-13 -0.3251320D+02
 -0.5734954D+00 -0.4257483D-13 -0.3251406D+02
 -0.6282141D+00 -0.4283796D-13 -0.3251499D+02
 -0.6829601D+00 -0.4318681D-13 -0.3251601D+02
 -0.7377359D+00 -0.4341756D-13 -0.3251712D+02
 -0.7925438D+00 -0.4377530D-13 -0.3251831D+02
 -0.8473863D+00 -0.4406965D-13 -0.3251959D+02
 -0.9022657D+00 -0.4436297D-13 -0.3252095D+02
 -0.9571845D+00 -0.4468597D-13 -0.3252240D+02
 -0.1012145D+01 -0.4498076D-13 -0.3252394D+02
 -0.1067150D+01 -0.4532671D-13 -0.3252556D+02
 -0.1122202D+01 -0.4565790D-13 -0.3252726D+02
 -0.1177303D+01 -0.4592917D-13 -0.3252905D+02
 -0.1232455D+01 -0.4626329D-13 -0.3253093D+02
 -0.1287661D+01 -0.4656705D-13 -0.3253289D+02
 -0.1342924D+01 -0.4692320D-13 -0.3253494D+02
 -0.1398247D+01 -0.4730601D-13 -0.3253707D+02
 -0.1453630D+01 -0.4761205D-13 -0.3253929D+02
 -0.1509078D+01 -0.4795835D-13 -0.3254159D+02
 -0.1564592D+01 -0.4828122D-13 -0.3254398D+02
 -0.1620176D+01 -0.4868628D-13 -0.3254646D+02
 -0.1647994D+01 -0.4880823D-13 -0.3254773D+02
  0.0000000D+00  0.0000000D+00 -0.3250936D+02
 -0.2728800D-01 -0.3985700D-13 -0.3250937D+02
 -0.8186428D-01 -0.4008208D-13 -0.3250946D+02
 -0.1364441D+00 -0.4035888D-13 -0.3250963D+02
 -0.1910299D+00 -0.4057428D-13 -0.3250988D+02
 -0.2456239D+00 -0.4087912D-13 -0.3251023D+02
 -0.3002287D+00 -0.4117468D-13 -0.3251065D+02
 -0.3548464D+00 -0.4150256D-13 -0.3251116D+02
 -0.4094796D+00 -0.4173183D-13 -0.3251176D+02
 -0.4641306D+00 -0.4201494D-13 -0.3251244D+02
 -0.5188017D+00 -0.4227258D-13 -0.3251320D+02
 -0.5734954D+00 -0.4257483D-13 -0.3251406D+02
 -0.6282141D+00 -0.4283796D-13 -0.3251499D+02
 -0.6829601D+00 -0.4318681D-13 -0.3251601D+02
 -0.7377359D+00 -0.4341756D-13 -0.3251712D+02
 -0.7925438D+00 -0.4377530D-13 -0.3251831D+02
 -0.8473863D+00 -0.4406965D-13 -0.3251959D+02
 -0.9022657D+00 -0.4436297D-13 -0.3252095D+02
 -0.9571845D+00 -0.4468597D-13 -0.3252240D+02
 -0.1012145D+01 -0.4498076D-13 -0.3252394D+02
 -0.1067150D+01 -0.4532671D-13 -0.3252556D+02
 -0.1122202D+01 -0.4565790D-13 -0.3252726D+02
 -0.1177303D+01 -0.4592917D-13 -0.3252905D+02
 -0.1232455D+01 -0.4626329D-13 -0.3253093D+02
 -0.1287661D+01 -0.4656705D-13 -0.3253289D+02
 -0.1342924D+01 -0.4692320D-13 -0.3253494D+02
 -0.1398247D+01 -0.4730601D-13 -0.3253707D+02
 -0.1453630D+01 -0.4761205D-13 -0.3253929D+02
 -0.1509078D+01 -0.4795835D-13 -0.3254159D+02
 -0.1564592D+01 -0.4828122D-13 -0.3254398D+02
 -0.1620176D+01 -0.4868628D-13 -0.3254646D+02
 -0.1647994D+01 -0.4880823D-13 -0.3254773D+02
  0.0000000D+00  0.0000000D+00 -0.3250936D+02
 -0.2728800D-01 -0.3985700D-13 -0.3250937D+02
 -0.8186428D-01 -0.4008208D-13 -0.3250946D+02
 -0.1364441D+00 -0.4035888D-13 -0.3250963D+02
 -0.1910299D+00 -0.4057428D-13 -0.3250988D+02
 -0.2456239D+00 -0.4087912D-13 -0.3251023D+02
 -0.3002287D+00 -0.4117468D-13 -0.3251065D+02
 -0.3548464D+00 -0.4150256D-13 -0.3251116D+02
 -0.4094796D+00 -0.4173183D-13 -0.3251176D+02
 -0.4641306D+00 -0.4201494D-13 -0.3251244D+02
 -0.5188017D+00 -0.4227258D-13 -0.3251320D+02
 -0.5734954D+00 -0.4257483D-13 -0.3251406D+02
 -0.6282141D+00 -0.4283796D-13 -0.3251499D+02
 -0.6829601D+00 -0.4318681D-13 -0.3251601D+02
 -0.7377359D+00 -0.4341756D-13 -0.3251712D+02
 -0.7925438D+00 -0.4377530D-13 -0.3251831D+02
 -0.8473863D+00 -0.4406965D-13 -0.3251959D+02
 -0.9022657D+00 -0.4436297D-13 -0.3252095D+02
 -0.9571845D+00 -0.4468597D-13 -0.3252240D+02
 -0.1012145D+01 -0.4498076D-13 -0.3252394D+02
 -0.1067150D+01 -0.4532671D-13 -0.3252556D+02
 -0.1122202D+01 -0.4565790D-13 -0.3252726D+02
 -0.1177303D+01 -0.4592917D-13 -0.3252905D+02
 -0.1232455D+01 -0.4626329D-13 -0.3253093D+02
 -0.1287661D+01 -0.4656705D-13 -0.3253289D+02
 -0.1342924D+01 -0.4692320D-13 -0.3253494D+02
 -0.1398247D+01 -0.4730601D-13 -0.3253707D+02
 -0.1453630D+01 -0.4761205D-13 -0.3253929D+02
 -0.1509078D+01 -0.4795835D-13 -0.3254159D+02
 -0.1564592D+01 -0.4828122D-13 -0.3254398D+02
 -0.1620176D+01 -0.4868628D-13 -0.3254646D+02
 -0.1647994D+01 -0.4880823D-13 -0.3254773D+02
  0.0000000D+00  0.0000000D+00 -0.3250936D+02
 -0.2728800D-01 -0.3985700D-13 -0.3250937D+02
 -0.8186428D-01 -0.4008208D-13 -0.3250946D+02
 -0.1364441D+00 -0.4035888D-13 -0.3250963D+02
 -0.1910299D+00 -0.4057428D-13 -0.3250988D+02
 -0.2456239D+00 -0.4087912D-13 -0.3251023D+02
 -0.3002287D+00 -0.4117468D-13 -0.3251065D+02
 -0.3548464D+00 -0.4150256D-13 -0.3251116D+02
 -0.4094796D+00 -0.4173183D-13 -0.3251176D+02
 -0.4641306D+00 -0.4201494D-13 -0.3251244D+02
 -0.5188017D+00 -0.4227258D-13 -0.3251320D+02
 -0.5734954D+00 -0.4257483D-13 -0.3251406D+02
 -0.6282141D+00 -0.4283796D-13 -0.3251499D+02
 -0.6829601D+00 -0.4318681D-13 -0.3251601D+02
 -0.7377359D+00 -0.4341756D-13 -0.3251712D+02
 -0.7925438D+00 -0.4377530D-13 -0.3251831D+02
 -0.8473863D+00 -0.4406965D-13 -0.3251959D+02
 -0.9022657D+00 -0.4436297D-13 -0.3252095D+02
 -0.9571845D+00 -0.4468597D-13 -0.3252240D+02
 -0.1012145D+01 -0.4498076D-13 -0.3252394D+02
 -0.1067150D+01 -0.4532671D-13 -0.3252556D+02
 -0.1122202D+01 -0.4565790D-13 -0.3252726D+02
 -0.1177303D+01 -0.4592917D-13 -0.3252905D+02
 -0.1232455D+01 -0.4626329D-13 -0.3253093D+02
 -0.1287661D+01 -0.4656705D-13 -0.3253289D+02
 -0.1342924D+01 -0.4692320D-13 -0.3253494D+02
 -0.1398247D+01 -0.4730601D-13 -0.3253707D+02
 -0.1453630D+01 -0.4761205D-13 -0.3253929D+02
 -0.1509078D+01 -0.4795835D-13 -0.3254159D+02
 -0.1564592D+01 -0.4828122D-13 -0.3254398D+02
 -0.1620176D+01 -0.4868628D-13 -0.3254646D+02
 -0.1647994D+01 -0.4880823D-13 -0.3254773D+02
  0.0000000D+00  0.0000000D+00 -0.3250936D+02
 -0.2728800D-01 -0.3985700D-13 -0.3250937D+02
 -0.8186428D-01 -0.4008208D-13 -0.3250946D+02
 -0.1364441D+00 -0.4035888D-13 -0.3250963D+02
 -0.1910299D+00 -0.4057428D-13 -0.3250988D+02
 -0.2456239D+00 -0.4087912D-13 -0.3251023D+02
 -0.3002287D+00 -0.4117468D-13 -0.3251065D+02
 -0.3548464D+00 -0.4150256D-13 -0.3251116D+02
 -0.4094796D+00 -0.4173183D-13 -0.3251176D+02
 -0.4641306D+00 -0.4201494D-13 -0.3251244D+02
 -0.5188017D+00 -0.4227258D-13 -0.3251320D+02
 -0.5734954D+00 -0.4257483D-13 -0.3251406D+02
 -0.6282141D+00 -0.4283796D-13 -0.3251499D+02
 -0.6829601D+00 -0.4318681D-13 -0.3251601D+02
 -0.7377359D+00 -0.4341756D-13 -0.3251712D+02
 -0.7925438D+00 -0.4377530D-13 -0.3251831D+02
 -0.8473863D+00 -0.4406965D-13 -0.3251959D+02
 -0.9022657D+00 -0.4436297D-13 -0.3252095D+02
 -0.9571845D+00 -0.4468597D-13 -0.3252240D+02
 -0.1012145D+01 -0.4498076D-13 -0.3252394D+02
 -0.1067150D+01 -0.4532671D-13 -0.3252556D+02
 -0.1122202D+01 -0.4565790D-13 -0.3252726D+02
 -0.1177303D+01 -0.4592917D-13 -0.3252905D+02
 -0.1232455D+01 -0.4626329D-13 -0.3253093D+02
 -0.1287661D+01 -0.4656705D-13 -0.3253289D+02
 -0.1342924D+01 -0.4692320D-13 -0.3253494D+02
 -0.1398247D+01 -0.4730601D-13 -0.3253707D+02
 -0.1453630D+01 -0.4761205D-13 -0.3253929D+02
 -0.1509078D+01 -0.4795835D-13 -0.3254159D+02
 -0.1564592D+01 -0.4828122D-13 -0.3254398D+02
 -0.1620176D+01 -0.4868628D-13 -0.3254646D+02
 -0.1647994D+01 -0.4880823D-13 -0.3254773D+02
  0.0000000D+00  0.0000000D+00 -0.3250936D+02
 -0.2728800D-01 -0.3985700D-13 -0.3250937D+02
 -0.8186428D-01 -0.4008208D-13 -0.3250946D+02
 -0.1364441D+00 -0.4035888D-13 -0.3250963D+02
 -0.1910299D+00 -0.4057428D-13 -0.3250988D+02
 -0.2456239D+00 -0.4087912D-13 -0.3251023D+02
 -0.3002287D+00 -0.4117468D-13 -0.3251065D+02
 -0.3548464D+00 -0.4150256D-13 -0.3251116D+02
 -0.4094796D+00 -0.4173183D-13 -0.3251176D+02
 -0.4641306D+00 -0.4201494D-13 -0.3251244D+02
 -0.5188017D+00 -0.4227258D-13 -0.3251320D+02
 -0.5734954D+00 -0.4257483D-13 -0.3251406D+02
 -0.6282141D+00 -0.4283796D-13 -0.3251499D+02
 -0.6829601D+00 -0.4318681D-13 -0.3251601D+02
 -0.7377359D+00 -0.4341756D-13 -0.3251712D+02
 -0.7925438D+00 -0.4377530D-13 -0.3251831D+02
 -0.8473863D+00 -0.4406965D-13 -0.3251959D+02
 -0.9022657D+00 -0.4436297D-13 -0.3252095D+02
 -0.9571845D+00 -0.4468597D-13 -0.3252240D+02
 -0.1012145D+01 -0.4498076D-13 -0.3252394D+02
 -0.1067150D+01 -0.4532671D-13 -0.3252556D+02
 -0.1122202D+01 -0.4565790D-13 -0.3252726D+02
 -0.1177303D+01 -0.4592917D-13 -0.3252905D+02
 -0.1232455D+01 -0.4626329D-13 -0.3253093D+02
 -0.1287661D+01 -0.4656705D-13 -0.3253289D+02
 -0.1342924D+01 -0.4692320D-13 -0.3253494D+02
 -0.1398247D+01 -0.4730601D-13 -0.3253707D+02
 -0.1453630D+01 -0.4761205D-13 -0.3253929D+02
 -0.1509078D+01 -0.4795835D-13 -0.3254159D+02
 -0.1564592D+01 -0.4828122D-13 -0.3254398D+02
 -0.1620176D+01 -0.4868628D-13 -0.3254646D+02
 -0.1647994D+01 -0.4880823D-13 -0.3254773D+02
  0.0000000D+00  0.0000000D+00 -0.3250936D+02
 -0.2728800D-01 -0.3985700D-13 -0.3250937D+02
 -0.8186428D-01 -0.4008208D-13 -0.3250946D+02
 -0.1364441D+00 -0.4035888D-13 -0.3250963D+02
 -0.1910299D+00 -0.4057428D-13 -0.3250988D+02
 -0.2456239D+00 -0.4087912D-13 -0.3251023D+02
 -0.3002287D+00 -0.4117468D-13 -0.3251065D+02
 -0.3548464D+00 -0.4150256D-13 -0.3251116D+02
 -0.4094796D+00 -0.4173183D-13 -0.3251176D+02
 -0.4641306D+00 -0.4201494D-13 -0.3251244D+02
 -0.5188017D+00 -0.4227258D-13 -0.3251320D+02
 -0.5734954D+00 -0.4257483D-13 -0.3251406D+02
 -0.6282141D+00 -0.4283796D-13 -0.3251499D+02
 -0.6829601D+00 -0.4318681D-13 -0.3251601D+02
 -0.7377359D+00 -0.4341756D-13 -0.3251712D+02
 -0.7925438D+00 -0.4377530D-13 -0.3251831D+02
 -0.8473863D+00 -0.4406965D-13 -0.3251959D+02
 -0.9022657D+00 -0.4436297D-13 -0.3252095D+02
 -0.9571845D+00 -0.4468597D-13 -0.3252240D+02
 -0.1012145D+01 -0.4498076D-13 -0.3252394D+02
 -0.1067150D+01 -0.4532671D-13 -0.3252556D+02
 -0.1122202D+01 -0.4565790D-13 -0.3252726D+02
 -0.1177303D+01 -0.4592917D-13 -0.3252905D+02
 -0.1232455D+01 -0.4626329D-13 -0.3253093D+02
 -0.1287661D+01 -0.4656705D-13 -0.3253289D+02
 -0.1342924D+01 -0.4692320D-13 -0.3253494D+02
 -0.1398247D+01 -0.4730601D-13 -0.3253707D+02
 -0.1453630D+01 -0.4761205D-13 -0.3253929D+02
 -0.1509078D+01 -0.4795835D-13 -0.3254159D+02
 -0.1564592D+01 -0.4828122D-13 -0.3254398D+02
 -0.1620176D+01 -0.4868628D-13 -0.3254646D+02
 -0.1647994D+01 -0.4880823D-13 -0.3254773D+02
  0.0000000D+00  0.0000000D+00 -0.3250936D+02
 -0.2728800D-01 -0.3985700D-13 -0.3250937D+02
 -0.8186428D-01 -0.4008208D-13 -0.3250946D+02
 -0.1364441D+00 -0.4035888D-13 -0.3250963D+02
 -0.1910299D+00 -0.4057428D-13 -0.3250988D+02
 -0.2456239D+00 -0.4087912D-13 -0.3251023D+02
 -0.3002287D+00 -0.4117468D-13 -0.3251065D+02
 -0.3548464D+00 -0.4150256D-13 -0.3251116D+02
 -0.4094796D+00 -0.4173183D-13 -0.3251176D+02
 -0.4641306D+00 -0.4201494D-13 -0.3251244D+02
 -0.5188017D+00 -0.4227258D-13 -0.3251320D+02
 -0.5734954D+00 -0.4257483D-13 -0.3251406D+02
 -0.6282141D+00 -0.4283796D-13 -0.3251499D+02
 -0.6829601D+00 -0.4318681D-13 -0.3251601D+02
 -0.7377359D+00 -0.4341756D-13 -0.3251712D+02
 -0.7925438D+00 -0.4377530D-13 -0.3251831D+02
 -0.8473863D+00 -0.4406965D-13 -0.3251959D+02
 -0.9022657D+00 -0.4436297D-13 -0.3252095D+02
 -0.9571845D+00 -0.4468597D-13 -0.3252240D+02
 -0.1012145D+01 -0.4498076D-13 -0.3252394D+02
 -0.1067150D+01 -0.4532671D-13 -0.3252556D+02
 -0.1122202D+01 -0.4565790D-13 -0.3252726D+02
 -0.1177303D+01 -0.4592917D-13 -0.3252905D+02
 -0.1232455D+01 -0.4626329D-13 -0.3253093D+02
 -0.1287661D+01 -0.4656705D-13 -0.3253289D+02
 -0.1342924D+01 -0.4692320D-13 -0.3253494D+02
 -0.1398247D+01 -0.4730601D-13 -0.3253707D+02
 -0.1453630D+01 -0.4761205D-13 -0.3253929D+02
 -0.1509078D+01 -0.4795835D-13 -0.3254159D+02
 -0.1564592D+01 -0.4828122D-13 -0.3254398D+02
 -0.1620176D+01 -0.4868628D-13 -0.3254646D+02
 -0.1647994D+01 -0.4880823D-13 -0.3254773D+02
  0.0000000D+00  0.0000000D+00 -0.3250936D+02
 -0.2728800D-01 -0.3985700D-13 -0.3250937D+02
 -0.8186428D-01 -0.4008208D-13 -0.3250946D+02
 -0.1364441D+00 -0.4035888D-13 -0.3250963D+02
 -0.1910299D+00 -0.4057428D-13 -0.3250988D+02
 -0.2456239D+00 -0.4087912D-13 -0.3251023D+02
 -0.3002287D+00 -0.4117468D-13 -0.3251065D+02
 -0.3548464D+00 -0.4150256D-13 -0.3251116D+02
 -0.4094796D+00 -0.4173183D-13 -0.3251176D+02
 -0.4641306D+00 -0.4201494D-13 -0.3251244D+02
 -0.5188017D+00 -0.4227258D-13 -0.3251320D+02
 -0.5734954D+00 -0.4257483D-13 -0.3251406D+02
 -0.6282141D+00 -0.4283796D-13 -0.3251499D+02
 -0.6829601D+00 -0.4318681D-13 -0.3251601D+02
 -0.7377359D+00 -0.4341756D-13 -0.3251712D+02
 -0.7925438D+00 -0.4377530D-13 -0.3251831D+02
 -0.8473863D+00 -0.4406965D-13 -0.3251959D+02
 -0.9022657D+00 -0.4436297D-13 -0.3252095D+02
 -0.9571845D+00 -0.4468597D-13 -0.3252240D+02
 -0.1012145D+01 -0.4498076D-13 -0.3252394D+02
 -0.1067150D+01 -0.4532671D-13 -0.3252556D+02
 -0.1122202D+01 -0.4565790D-13 -0.3252726D+02
 -0.1177303D+01 -0.4592917D-13 -0.3252905D+02
 -0.1232455D+01 -0.4626329D-13 -0.3253093D+02
 -0.1287661D+01 -0.4656705D-13 -0.3253289D+02
 -0.1342924D+01 -0.4692320D-13 -0.3253494D+02
 -0.1398247D+01 -0.4730601D-13 -0.3253707D+02
 -0.1453630D+01 -0.4761205D-13 -0.3253929D+02
 -0.1509078D+01 -0.4795835D-13 -0.3254159D+02
 -0.1564592D+01 -0.4828122D-13 -0.3254398D+02
 -0.1620176D+01 -0.4868628D-13 -0.3254646D+02
 -0.1647994D+01 -0.4880823D-13 -0.3254773D+02
  0.0000000D+00  0.0000000D+00 -0.3250936D+02
 -0.2728800D-01 -0.3985700D-13 -0.3250937D+02
 -0.8186428D-01 -0.4008208D-13 -0.3250946D+02
 -0.1364441D+00 -0.4035888D-13 -0.3250963D+02
 -0.1910299D+00 -0.4057428D-13 -0.3250988D+02
 -0.2456239D+00 -0.4087912D-13 -0.3251023D+02
 -0.3002287D+00 -0.4117468D-13 -0.3251065D+02
 -0.3548464D+00 -0.4150256D-13 -0.3251116D+02
 -0.4094796D+00 -0.4173183D-13 -0.3251176D+02
 -0.4641306D+00 -0.4201494D-13 -0.3251244D+02
 -0.5188017D+00 -0.4227258D-13 -0.3251320D+02
 -0.5734954D+00 -0.4257483D-13 -0.3251406D+02
 -0.6282141D+00 -0.4283796D-13 -0.3251499D+02
 -0.6829601D+00 -0.4318681D-13 -0.3251601D+02
 -0.7377359D+00 -0.4341756D-13 -0.3251712D+02
 -0.7925438D+00 -0.4377530D-13 -0.3251831D+02
 -0.8473863D+00 -0.4406965D-13 -0.3251959D+02
 -0.9022657D+00 -0.4436297D-13 -0.3252095D+02
 -0.9571845D+00 -0.4468597D-13 -0.3252240D+02
 -0.1012145D+01 -0.4498076D-13 -0.3252394D+02
 -0.1067150D+01 -0.4532671D-13 -0.3252556D+02
 -0.1122202D+01 -0.4565790D-13 -0.3252726D+02
 -0.1177303D+01 -0.4592917D-13 -0.3252905D+02
 -0.1232455D+01 -0.4626329D-13 -0.3253093D+02
 -0.1287661D+01 -0.4656705D-13 -0.3253289D+02
 -0.1342924D+01 -0.4692320D-13 -0.3253494D+02
 -0.1398247D+01 -0.4730601D-13 -0.3253707D+02
 -0.1453630D+01 -0.4761205D-13 -0.3253929D+02
 -0.1509078D+01 -0.4795835D-13 -0.3254159D+02
 -0.1564592D+01 -0.4828122D-13 -0.3254398D+02
 -0.1620176D+01 -0.4868628D-13 -0.3254646D+02
 -0.1647994D+01 -0.4880823D-13 -0.3254773D+02
  0.0000000D+00  0.0000000D+00 -0.3250936D+02
 -0.2728800D-01 -0.3985700D-13 -0.3250937D+02
 -0.8186428D-01 -0.4008208D-13 -0.3250946D+02
 -0.1364441D+00 -0.4035888D-13 -0.3250963D+02
 -0.1910299D+00 -0.4057428D-13 -0.3250988D+02
 -0.2456239D+00 -0.4087912D-13 -0.3251023D+02
 -0.3002287D+00 -0.4117468D-13 -0.3251065D+02
 -0.3548464D+00 -0.4150256D-13 -0.3251116D+02
 -0.4094796D+00 -0.4173183D-13 -0.3251176D+02
 -0.4641306D+00 -0.4201494D-13 -0.3251244D+02
 -0.5188017D+00 -0.4227258D-13 -0.3251320D+02
 -0.5734954D+00 -0.4257483D-13 -0.3251406D+02
 -0.6282141D+00 -0.4283796D-13 -0.3251499D+02
 -0.6829601D+00 -0.4318681D-13 -0.3251601D+02
 -0.7377359D+00 -0.4341756D-13 -0.3251712D+02
 -0.7925438D+00 -0.4377530D-13 -0.3251831D+02
 -0.8473863D+00 -0.4406965D-13 -0.3251959D+02
 -0.9022657D+00 -0.4436297D-13 -0.3252095D+02
 -0.9571845D+00 -0.4468597D-13 -0.3252240D+02
 -0.1012145D+01 -0.4498076D-13 -0.3252394D+02
 -0.1067150D+01 -0.4532671D-13 -0.3252556D+02
 -0.1122202D+01 -0.4565790D-13 -0.3252726D+02
 -0.1177303D+01 -0.4592917D-13 -0.3252905D+02
 -0.1232455D+01 -0.4626329D-13 -0.3253093D+02
 -0.1287661D+01 -0.4656705D-13 -0.3253289D+02
 -0.1342924D+01 -0.4692320D-13 -0.3253494D+02
 -0.1398247D+01 -0.4730601D-13 -0.3253707D+02
 -0.1453630D+01 -0.4761205D-13 -0.3253929D+02
 -0.1509078D+01 -0.4795835D-13 -0.3254159D+02
 -0.1564592D+01 -0.4828122D-13 -0.3254398D+02
 -0.1620176D+01 -0.4868628D-13 -0.3254646D+02
 -0.1647994D+01 -0.4880823D-13 -0.3254773D+02
  0.0000000D+00  0.0000000D+00 -0.3250936D+02
 -0.2728800D-01 -0.3985700D-13 -0.3250937D+02
 -0.8186428D-01 -0.4008208D-13 -0.3250946D+02
 -0.1364441D+00 -0.4035888D-13 -0.3250963D+02
 -0.1910299D+00 -0.4057428D-13 -0.3250988D+02
 -0.2456239D+00 -0.4087912D-13 -0.3251023D+02
 -0.3002287D+00 -0.4117468D-13 -0.3251065D+02
 -0.3548464D+00 -0.4150256D-13 -0.3251116D+02
 -0.4094796D+00 -0.4173183D-13 -0.3251176D+02
 -0.4641306D+00 -0.4201494D-13 -0.3251244D+02
 -0.5188017D+00 -0.4227258D-13 -0.3251320D+02
 -0.5734954D+00 -0.4257483D-13 -0.3251406D+02
 -0.6282141D+00 -0.4283796D-13 -0.3251499D+02
 -0.6829601D+00 -0.4318681D-13 -0.3251601D+02
 -0.7377359D+00 -0.4341756D-13 -0.3251712D+02
 -0.7925438D+00 -0.4377530D-13 -0.3251831D+02
 -0.8473863D+00 -0.4406965D-13 -0.3251959D+02
 -0.9022657D+00 -0.4436297D-13 -0.3252095D+02
 -0.9571845D+00 -0.4468597D-13 -0.3252240D+02
 -0.1012145D+01 -0.4498076D-13 -0.3252394D+02
 -0.1067150D+01 -0.4532671D-13 -0.3252556D+02
 -0.1122202D+01 -0.4565790D-13 -0.3252726D+02
 -0.1177303D+01 -0.4592917D-13 -0.3252905D+02
 -0.1232455D+01 -0.4626329D-13 -0.3253093D+02
 -0.1287661D+01 -0.4656705D-13 -0.3253289D+02
 -0.1342924D+01 -0.4692320D-13 -0.3253494D+02
 -0.1398247D+01 -0.4730601D-13 -0.3253707D+02
 -0.1453630D+01 -0.4761205D-13 -0.3253929D+02
 -0.1509078D+01 -0.4795835D-13 -0.3254159D+02
 -0.1564592D+01 -0.4828122D-13 -0.3254398D+02
 -0.1620176D+01 -0.4868628D-13 -0.3254646D+02
 -0.1647994D+01 -0.4880823D-13 -0.3254773D+02
  0.0000000D+00  0.0000000D+00 -0.3250936D+02
 -0.2728800D-01 -0.3985700D-13 -0.3250937D+02
 -0.8186428D-01 -0.4008208D-13 -0.3250946D+02
 -0.1364441D+00 -0.4035888D-13 -0.3250963D+02
 -0.1910299D+00 -0.4057428D-13 -0.3250988D+02
 -0.2456239D+00 -0.4087912D-13 -0.3251023D+02
 -0.3002287D+00 -0.4117468D-13 -0.3251065D+02
 -0.3548464D+00 -0.4150256D-13 -0.3251116D+02
 -0.4094796D+00 -0.4173183D-13 -0.3251176D+02
 -0.4641306D+00 -0.4201494D-13 -0.3251244D+02
 -0.5188017D+00 -0.4227258D-13 -0.3251320D+02
 -0.5734954D+00 -0.4257483D-13 -0.3251406D+02
 -0.6282141D+00 -0.4283796D-13 -0.3251499D+02
 -0.6829601D+00 -0.4318681D-13 -0.3251601D+02
 -0.7377359D+00 -0.4341756D-13 -0.3251712D+02
 -0.7925438D+00 -0.4377530D-13 -0.3251831D+02
 -0.8473863D+00 -0.4406965D-13 -0.3251959D+02
 -0.9022657D+00 -0.4436297D-13 -0.3252095D+02
 -0.9571845D+00 -0.4468597D-13 -0.3252240D+02
 -0.1012145D+01 -0.4498076D-13 -0.3252394D+02
 -0.1067150D+01 -0.4532671D-13 -0.3252556D+02
 -0.1122202D+01 -0.4565790D-13 -0.3252726D+02
 -0.1177303D+01 -0.4592917D-13 -0.3252905D+02
 -0.1232455D+01 -0.4626329D-13 -0.3253093D+02
 -0.1287661D+01 -0.4656705D-13 -0.3253289D+02
 -0.1342924D+01 -0.4692320D-13 -0.3253494D+02
 -0.1398247D+01 -0.4730601D-13 -0.3253707D+02
 -0.1453630D+01 -0.4761205D-13 -0.3253929D+02
 -0.1509078D+01 -0.4795835D-13 -0.3254159D+02
 -0.1564592D+01 -0.4828122D-13 -0.3254398D+02
 -0.1620176D+01 -0.4868628D-13 -0.3254646D+02
 -0.1647994D+01 -0.4880823D-13 -0.3254773D+02
  0.0000000D+00  0.0000000D+00 -0.3250936D+02
 -0.2728800D-01 -0.3985700D-13 -0.3250937D+02
 -0.8186428D-01 -0.4008208D-13 -0.3250946D+02
 -0.1364441D+00 -0.4035888D-13 -0.3250963D+02
 -0.1910299D+00 -0.4057428D-13 -0.3250988D+02
 -0.2456239D+00 -0.4087912D-13 -0.3251023D+02
 -0.3002287D+00 -0.4117468D-13 -0.3251065D+02
 -0.3548464D+00 -0.4150256D-13 -0.3251116D+02
 -0.4094796D+00 -0.4173183D-13 -0.3251176D+02
 -0.4641306D+00 -0.4201494D-13 -0.3251244D+02
 -0.5188017D+00 -0.4227258D-13 -0.3251320D+02
 -0.5734954D+00 -0.4257483D-13 -0.3251406D+02
 -0.6282141D+00 -0.4283796D-13 -0.3251499D+02
 -0.6829601D+00 -0.4318681D-13 -0.3251601D+02
 -0.7377359D+00 -0.4341756D-13 -0.3251712D+02
 -0.7925438D+00 -0.4377530D-13 -0.3251831D+02
 -0.8473863D+00 -0.4406965D-13 -0.3251959D+02
 -0.9022657D+00 -0.4436297D-13 -0.3252095D+02
 -0.9571845D+00 -0.4468597D-13 -0.3252240D+02
 -0.1012145D+01 -0.4498076D-13 -0.3252394D+02
 -0.1067150D+01 -0.4532671D-13 -0.3252556D+02
 -0.1122202D+01 -0.4565790D-13 -0.3252726D+02
 -0.1177303D+01 -0.4592917D-13 -0.3252905D+02
 -0.1232455D+01 -0.4626329D-13 -0.3253093D+02
 -0.1287661D+01 -0.4656705D-13 -0.3253289D+02
 -0.1342924D+01 -0.4692320D-13 -0.3253494D+02
 -0.1398247D+01 -0.4730601D-13 -0.3253707D+02
 -0.1453630D+01 -0.4761205D-13 -0.3253929D+02
 -0.1509078D+01 -0.4795835D-13 -0.3254159D+02
 -0.1564592D+01 -0.4828122D-13 -0.3254398D+02
 -0.1620176D+01 -0.4868628D-13 -0.3254646D+02
 -0.1647994D+01 -0.4880823D-13 -0.3254773D+02
  0.0000000D+00  0.0000000D+00 -0.3250936D+02
 -0.2728800D-01 -0.3985700D-13 -0.3250937D+02
 -0.8186428D-01 -0.4008208D-13 -0.3250946D+02
 -0.1364441D+00 -0.4035888D-13 -0.3250963D+02
 -0.1910299D+00 -0.4057428D-13 -0.3250988D+02
 -0.2456239D+00 -0.4087912D-13 -0.3251023D+02
 -0.3002287D+00 -0.4117468D-13 -0.3251065D+02
 -0.3548464D+00 -0.4150256D-13 -0.3251116D+02
 -0.4094796D+00 -0.4173183D-13 -0.3251176D+02
 -0.4641306D+00 -0.4201494D-13 -0.3251244D+02
 -0.5188017D+00 -0.4227258D-13 -0.3251320D+02
 -0.5734954D+00 -0.4257483D-13 -0.3251406D+02
 -0.6282141D+00 -0.4283796D-13 -0.3251499D+02
 -0.6829601D+00 -0.4318681D-13 -0.3251601D+02
 -0.7377359D+00 -0.4341756D-13 -0.3251712D+02
 -0.7925438D+00 -0.4377530D-13 -0.3251831D+02
 -0.8473863D+00 -0.4406965D-13 -0.3251959D+02
 -0.9022657D+00 -0.4436297D-13 -0.3252095D+02
 -0.9571845D+00 -0.4468597D-13 -0.3252240D+02
 -0.1012145D+01 -0.4498076D-13 -0.3252394D+02
 -0.1067150D+01 -0.4532671D-13 -0.3252556D+02
 -0.1122202D+01 -0.4565790D-13 -0.3252726D+02
 -0.1177303D+01 -0.4592917D-13 -0.3252905D+02
 -0.1232455D+01 -0.4626329D-13 -0.3253093D+02
 -0.1287661D+01 -0.4656705D-13 -0.3253289D+02
 -0.1342924D+01 -0.4692320D-13 -0.3253494D+02
 -0.1398247D+01 -0.4730601D-13 -0.3253707D+02
 -0.1453630D+01 -0.4761205D-13 -0.3253929D+02
 -0.1509078D+01 -0.4795835D-13 -0.3254159D+02
 -0.1564592D+01 -0.4828122D-13 -0.3254398D+02
 -0.1620176D+01 -0.4868628D-13 -0.3254646D+02
 -0.1647994D+01 -0.4880823D-13 -0.3254773D+02
  0.0000000D+00  0.0000000D+00 -0.3250936D+02
 -0.2728800D-01 -0.3985700D-13 -0.3250937D+02
 -0.8186428D-01 -0.4008208D-13 -0.3250946D+02
 -0.1364441D+00 -0.4035888D-13 -0.3250963D+02
 -0.1910299D+00 -0.4057428D-13 -0.3250988D+02
 -0.2456239D+00 -0.4087912D-13 -0.3251023D+02
 -0.3002287D+00 -0.4117468D-13 -0.3251065D+02
 -0.3548464D+00 -0.4150256D-13 -0.3251116D+02
 -0.4094796D+00 -0.4173183D-13 -0.3251176D+02
 -0.4641306D+00 -0.4201494D-13 -0.3251244D+02
 -0.5188017D+00 -0.4227258D-13 -0.3251320D+02
 -0.5734954D+00 -0.4257483D-13 -0.3251406D+02
 -0.6282141D+00 -0.4283796D-13 -0.3251499D+02
 -0.6829601D+00 -0.4318681D-13 -0.3251601D+02
 -0.7377359D+00 -0.4341756D-13 -0.3251712D+02
 -0.7925438D+00 -0.4377530D-13 -0.3251831D+02
 -0.8473863D+00 -0.4406965D-13 -0.3251959D+02
 -0.9022657D+00 -0.4436297D-13 -0.3252095D+02
 -0.9571845D+00 -0.4468597D-13 -0.3252240D+02
 -0.1012145D+01 -0.4498076D-13 -0.3252394D+02
 -0.1067150D+01 -0.4532671D-13 -0.3252556D+02
 -0.1122202D+01 -0.4565790D-13 -0.3252726D+02
 -0.1177303D+01 -0.4592917D-13 -0.3252905D+02
 -0.1232455D+01 -0.4626329D-13 -0.3253093D+02
 -0.1287661D+01 -0.4656705D-13 -0.3253289D+02
 -0.1342924D+01 -0.4692320D-13 -0.3253494D+02
 -0.1398247D+01 -0.4730601D-13 -0.3253707D+02
 -0.1453630D+01 -0.4761205D-13 -0.3253929D+02
 -0.1509078D+01 -0.4795835D-13 -0.3254159D+02
 -0.1564592D+01 -0.4828122D-13 -0.3254398D+02
 -0.1620176D+01 -0.4868628D-13 -0.3254646D+02
 -0.1647994D+01 -0.4880823D-13 -0.3254773D+02
  0.0000000D+00  0.0000000D+00 -0.3250936D+02
 -0.2728800D-01 -0.3985700D-13 -0.3250937D+02
 -0.8186428D-01 -0.4008208D-13 -0.3250946D+02
 -0.1364441D+00 -0.4035888D-13 -0.3250963D+02
 -0.1910299D+00 -0.4057428D-13 -0.3250988D+02
 -0.2456239D+00 -0.4087912D-13 -0.3251023D+02
 -0.3002287D+00 -0.4117468D-13 -0.3251065D+02
 -0.3548464D+00 -0.4150256D-13 -0.3251116D+02
 -0.4094796D+00 -0.4173183D-13 -0.3251176D+02
 -0.4641306D+00 -0.4201494D-13 -0.3251244D+02
 -0.5188017D+00 -0.4227258D-13 -0.3251320D+02
 -0.5734954D+00 -0.4257483D-13 -0.3251406D+02
 -0.6282141D+00 -0.4283796D-13 -0.3251499D+02
 -0.6829601D+00 -0.4318681D-13 -0.3251601D+02
 -0.7377359D+00 -0.4341756D-13 -0.3251712D+02
 -0.7925438D+00 -0.4377530D-13 -0.3251831D+02
 -0.8473863D+00 -0.4406965D-13 -0.3251959D+02
 -0.9022657D+00 -0.4436297D-13 -0.3252095D+02
 -0.9571845D+00 -0.4468597D-13 -0.3252240D+02
 -0.1012145D+01 -0.4498076D-13 -0.3252394D+02
 -0.1067150D+01 -0.4532671D-13 -0.3252556D+02
 -0.1122202D+01 -0.4565790D-13 -0.3252726D+02
 -0.1177303D+01 -0.4592917D-13 -0.3252905D+02
 -0.1232455D+01 -0.4626329D-13 -0.3253093D+02
 -0.1287661D+01 -0.4656705D-13 -0.3253289D+02
 -0.1342924D+01 -0.4692320D-13 -0.3253494D+02
 -0.1398247D+01 -0.4730601D-13 -0.3253707D+02
 -0.1453630D+01 -0.4761205D-13 -0.3253929D+02
 -0.1509078D+01 -0.4795835D-13 -0.3254159D+02
 -0.1564592D+01 -0.4828122D-13 -0.3254398D+02
 -0.1620176D+01 -0.4868628D-13 -0.3254646D+02
 -0.1647994D+01 -0.4880823D-13 -0.3254773D+02
  0.0000000D+00  0.0000000D+00 -0.3250936D+02
 -0.2728800D-01 -0.3985700D-13 -0.3250937D+02
 -0.8186428D-01 -0.4008208D-13 -0.3250946D+02
 -0.1364441D+00 -0.4035888D-13 -0.3250963D+02
 -0.1910299D+00 -0.4057428D-13 -0.3250988D+02
 -0.2456239D+00 -0.4087912D-13 -0.3251023D+02
 -0.3002287D+00 -0.4117468D-13 -0.3251065D+02
 -0.3548464D+00 -0.4150256D-13 -0.3251116D+02
 -0.4094796D+00 -0.4173183D-13 -0.3251176D+02
 -0.4641306D+00 -0.4201494D-13 -0.3251244D+02
 -0.5188017D+00 -0.4227258D-13 -0.3251320D+02
 -0.5734954D+00 -0.4257483D-13 -0.3251406D+02
 -0.6282141D+00 -0.4283796D-13 -0.3251499D+02
 -0.6829601D+00 -0.4318681D-13 -0.3251601D+02
 -0.7377359D+00 -0.4341756D-13 -0.3251712D+02
 -0.7925438D+00 -0.4377530D-13 -0.3251831D+02
 -0.8473863D+00 -0.4406965D-13 -0.3251959D+02
 -0.9022657D+00 -0.4436297D-13 -0.3252095D+02
 -0.9571845D+00 -0.4468597D-13 -0.3252240D+02
 -0.1012145D+01 -0.4498076D-13 -0.3252394D+02
 -0.1067150D+01 -0.4532671D-13 -0.3252556D+02
 -0.1122202D+01 -0.4565790D-13 -0.3252726D+02
 -0.1177303D+01 -0.4592917D-13 -0.3252905D+02
 -0.1232455D+01 -0.4626329D-13 -0.3253093D+02
 -0.1287661D+01 -0.4656705D-13 -0.3253289D+02
 -0.1342924D+01 -0.4692320D-13 -0.3253494D+02
 -0.1398247D+01 -0.4730601D-13 -0.3253707D+02
 -0.1453630D+01 -0.4761205D-13 -0.3253929D+02
 -0.1509078D+01 -0.4795835D-13 -0.3254159D+02
 -0.1564592D+01 -0.4828122D-13 -0.3254398D+02
 -0.1620176D+01 -0.4868628D-13 -0.3254646D+02
 -0.1647994D+01 -0.4880823D-13 -0.3254773D+02
  0.0000000D+00  0.0000000D+00 -0.3248207D+02
 -0.2729859D-01 -0.3987396D-13 -0.3248208D+02
 -0.8189605D-01 -0.4007774D-13 -0.3248217D+02
 -0.1364971D+00 -0.4034028D-13 -0.3248233D+02
 -0.1911040D+00 -0.4067884D-13 -0.3248259D+02
 -0.2457192D+00 -0.4094106D-13 -0.3248292D+02
 -0.3003451D+00 -0.4117009D-13 -0.3248335D+02
 -0.3549841D+00 -0.4144054D-13 -0.3248385D+02
 -0.4096385D+00 -0.4175898D-13 -0.3248444D+02
 -0.4643106D+00 -0.4200934D-13 -0.3248512D+02
 -0.5190030D+00 -0.4232349D-13 -0.3248588D+02
 -0.5737179D+00 -0.4268702D-13 -0.3248672D+02
 -0.6284578D+00 -0.4291828D-13 -0.3248765D+02
 -0.6832250D+00 -0.4324800D-13 -0.3248866D+02
 -0.7380220D+00 -0.4348911D-13 -0.3248976D+02
 -0.7928511D+00 -0.4383725D-13 -0.3249094D+02
 -0.8477148D+00 -0.4414010D-13 -0.3249220D+02
 -0.9026155D+00 -0.4438753D-13 -0.3249355D+02
 -0.9575556D+00 -0.4472266D-13 -0.3249499D+02
 -0.1012537D+01 -0.4506188D-13 -0.3249651D+02
 -0.1067564D+01 -0.4536655D-13 -0.3249811D+02
 -0.1122637D+01 -0.4567723D-13 -0.3249980D+02
 -0.1177759D+01 -0.4602831D-13 -0.3250157D+02
 -0.1232932D+01 -0.4631743D-13 -0.3250343D+02
 -0.1288160D+01 -0.4659684D-13 -0.3250538D+02
 -0.1343444D+01 -0.4694453D-13 -0.3250740D+02
 -0.1398788D+01 -0.4732460D-13 -0.3250952D+02
 -0.1454193D+01 -0.4761712D-13 -0.3251171D+02
 -0.1509662D+01 -0.4799821D-13 -0.3251400D+02
 -0.1565198D+01 -0.4829866D-13 -0.3251636D+02
 -0.1620803D+01 -0.4864165D-13 -0.3251882D+02
 -0.1648632D+01 -0.4888644D-13 -0.3252008D+02
  0.0000000D+00  0.0000000D+00 -0.3248207D+02
 -0.2729859D-01 -0.3987396D-13 -0.3248208D+02
 -0.8189605D-01 -0.4007774D-13 -0.3248217D+02
 -0.1364971D+00 -0.4034028D-13 -0.3248233D+02
 -0.1911040D+00 -0.4067884D-13 -0.3248259D+02
 -0.2457192D+00 -0.4094106D-13 -0.3248292D+02
 -0.3003451D+00 -0.4117009D-13 -0.3248335D+02
 -0.3549841D+00 -0.4144054D-13 -0.3248385D+02
 -0.4096385D+00 -0.4175898D-13 -0.3248444D+02
 -0.4643106D+00 -0.4200934D-13 -0.3248512D+02
 -0.5190030D+00 -0.4232349D-13 -0.3248588D+02
 -0.5737179D+00 -0.4268702D-13 -0.3248672D+02
 -0.6284578D+00 -0.4291828D-13 -0.3248765D+02
 -0.6832250D+00 -0.4324800D-13 -0.3248866D+02
 -0.7380220D+00 -0.4348911D-13 -0.3248976D+02
 -0.7928511D+00 -0.4383725D-13 -0.3249094D+02
 -0.8477148D+00 -0.4414010D-13 -0.3249220D+02
 -0.9026155D+00 -0.4438753D-13 -0.3249355D+02
 -0.9575556D+00 -0.4472266D-13 -0.3249499D+02
 -0.1012537D+01 -0.4506188D-13 -0.3249651D+02
 -0.1067564D+01 -0.4536655D-13 -0.3249811D+02
 -0.1122637D+01 -0.4567723D-13 -0.3249980D+02
 -0.1177759D+01 -0.4602831D-13 -0.3250157D+02
 -0.1232932D+01 -0.4631743D-13 -0.3250343D+02
 -0.1288160D+01 -0.4659684D-13 -0.3250538D+02
 -0.1343444D+01 -0.4694453D-13 -0.3250740D+02
 -0.1398788D+01 -0.4732460D-13 -0.3250952D+02
 -0.1454193D+01 -0.4761712D-13 -0.3251171D+02
 -0.1509662D+01 -0.4799821D-13 -0.3251400D+02
 -0.1565198D+01 -0.4829866D-13 -0.3251636D+02
 -0.1620803D+01 -0.4864165D-13 -0.3251882D+02
 -0.1648632D+01 -0.4888644D-13 -0.3252008D+02
  0.0000000D+00  0.0000000D+00 -0.3248207D+02
 -0.2729859D-01 -0.3987396D-13 -0.3248208D+02
 -0.8189605D-01 -0.4007774D-13 -0.3248217D+02
 -0.1364971D+00 -0.4034028D-13 -0.3248233D+02
 -0.1911040D+00 -0.4067884D-13 -0.3248259D+02
 -0.2457192D+00 -0.4094106D-13 -0.3248292D+02
 -0.3003451D+00 -0.4117009D-13 -0.3248335D+02
 -0.3549841D+00 -0.4144054D-13 -0.3248385D+02
 -0.4096385D+00 -0.4175898D-13 -0.3248444D+02
 -0.4643106D+00 -0.4200934D-13 -0.3248512D+02
 -0.5190030D+00 -0.4232349D-13 -0.3248588D+02
 -0.5737179D+00 -0.4268702D-13 -0.3248672D+02
 -0.6284578D+00 -0.4291828D-13 -0.3248765D+02
 -0.6832250D+00 -0.4324800D-13 -0.3248866D+02
 -0.7380220D+00 -0.4348911D-13 -0.3248976D+02
 -0.7928511D+00 -0.4383725D-13 -0.3249094D+02
 -0.8477148D+00 -0.4414010D-13 -0.3249220D+02
 -0.9026155D+00 -0.4438753D-13 -0.3249355D+02
 -0.9575556D+00 -0.4472266D-13 -0.3249499D+02
 -0.1012537D+01 -0.4506188D-13 -0.3249651D+02
 -0.1067564D+01 -0.4536655D-13 -0.3249811D+02
 -0.1122637D+01 -0.4567723D-13 -0.3249980D+02
 -0.1177759D+01 -0.4602831D-13 -0.3250157D+02
 -0.1232932D+01 -0.4631743D-13 -0.3250343D+02
 -0.1288160D+01 -0.4659684D-13 -0.3250538D+02
 -0.1343444D+01 -0.4694453D-13 -0.3250740D+02
 -0.1398788D+01 -0.4732460D-13 -0.3250952D+02
 -0.1454193D+01 -0.4761712D-13 -0.3251171D+02
 -0.1509662D+01 -0.4799821D-13 -0.3251400D+02
 -0.1565198D+01 -0.4829866D-13 -0.3251636D+02
 -0.1620803D+01 -0.4864165D-13 -0.3251882D+02
 -0.1648632D+01 -0.4888644D-13 -0.3252008D+02
  0.0000000D+00  0.0000000D+00 -0.3248207D+02
 -0.2729859D-01 -0.3987396D-13 -0.3248208D+02
 -0.8189605D-01 -0.4007774D-13 -0.3248217D+02
 -0.1364971D+00 -0.4034028D-13 -0.3248233D+02
 -0.1911040D+00 -0.4067884D-13 -0.3248259D+02
 -0.2457192D+00 -0.4094106D-13 -0.3248292D+02
 -0.3003451D+00 -0.4117009D-13 -0.3248335D+02
 -0.3549841D+00 -0.4144054D-13 -0.3248385D+02
 -0.4096385D+00 -0.4175898D-13 -0.3248444D+02
 -0.4643106D+00 -0.4200934D-13 -0.3248512D+02
 -0.5190030D+00 -0.4232349D-13 -0.3248588D+02
 -0.5737179D+00 -0.4268702D-13 -0.3248672D+02
 -0.6284578D+00 -0.4291828D-13 -0.3248765D+02
 -0.6832250D+00 -0.4324800D-13 -0.3248866D+02
 -0.7380220D+00 -0.4348911D-13 -0.3248976D+02
 -0.7928511D+00 -0.4383725D-13 -0.3249094D+02
 -0.8477148D+00 -0.4414010D-13 -0.3249220D+02
 -0.9026155D+00 -0.4438753D-13 -0.3249355D+02
 -0.9575556D+00 -0.4472266D-13 -0.3249499D+02
 -0.1012537D+01 -0.4506188D-13 -0.3249651D+02
 -0.1067564D+01 -0.4536655D-13 -0.3249811D+02
 -0.1122637D+01 -0.4567723D-13 -0.3249980D+02
 -0.1177759D+01 -0.4602831D-13 -0.3250157D+02
 -0.1232932D+01 -0.4631743D-13 -0.3250343D+02
 -0.1288160D+01 -0.4659684D-13 -0.3250538D+02
 -0.1343444D+01 -0.4694453D-13 -0.3250740D+02
 -0.1398788D+01 -0.4732460D-13 -0.3250952D+02
 -0.1454193D+01 -0.4761712D-13 -0.3251171D+02
 -0.1509662D+01 -0.4799821D-13 -0.3251400D+02
 -0.1565198D+01 -0.4829866D-13 -0.3251636D+02
 -0.1620803D+01 -0.4864165D-13 -0.3251882D+02
 -0.1648632D+01 -0.4888644D-13 -0.3252008D+02
  0.0000000D+00  0.0000000D+00 -0.3248207D+02
 -0.2729859D-01 -0.3987396D-13 -0.3248208D+02
 -0.8189605D-01 -0.4007774D-13 -0.3248217D+02
 -0.1364971D+00 -0.4034028D-13 -0.3248233D+02
 -0.1911040D+00 -0.4067884D-13 -0.3248259D+02
 -0.2457192D+00 -0.4094106D-13 -0.3248292D+02
 -0.3003451D+00 -0.4117009D-13 -0.3248335D+02
 -0.3549841D+00 -0.4144054D-13 -0.3248385D+02
 -0.4096385D+00 -0.4175898D-13 -0.3248444D+02
 -0.4643106D+00 -0.4200934D-13 -0.3248512D+02
 -0.5190030D+00 -0.4232349D-13 -0.3248588D+02
 -0.5737179D+00 -0.4268702D-13 -0.3248672D+02
 -0.6284578D+00 -0.4291828D-13 -0.3248765D+02
 -0.6832250D+00 -0.4324800D-13 -0.3248866D+02
 -0.7380220D+00 -0.4348911D-13 -0.3248976D+02
 -0.7928511D+00 -0.4383725D-13 -0.3249094D+02
 -0.8477148D+00 -0.4414010D-13 -0.3249220D+02
 -0.9026155D+00 -0.4438753D-13 -0.3249355D+02
 -0.9575556D+00 -0.4472266D-13 -0.3249499D+02
 -0.1012537D+01 -0.4506188D-13 -0.3249651D+02
 -0.1067564D+01 -0.4536655D-13 -0.3249811D+02
 -0.1122637D+01 -0.4567723D-13 -0.3249980D+02
 -0.1177759D+01 -0.4602831D-13 -0.3250157D+02
 -0.1232932D+01 -0.4631743D-13 -0.3250343D+02
 -0.1288160D+01 -0.4659684D-13 -0.3250538D+02
 -0.1343444D+01 -0.4694453D-13 -0.3250740D+02
 -0.1398788D+01 -0.4732460D-13 -0.3250952D+02
 -0.1454193D+01 -0.4761712D-13 -0.3251171D+02
 -0.1509662D+01 -0.4799821D-13 -0.3251400D+02
 -0.1565198D+01 -0.4829866D-13 -0.3251636D+02
 -0.1620803D+01 -0.4864165D-13 -0.3251882D+02
 -0.1648632D+01 -0.4888644D-13 -0.3252008D+02
  0.0000000D+00  0.0000000D+00 -0.3248207D+02
 -0.2729859D-01 -0.3987396D-13 -0.3248208D+02
 -0.8189605D-01 -0.4007774D-13 -0.3248217D+02
 -0.1364971D+00 -0.4034028D-13 -0.3248233D+02
 -0.1911040D+00 -0.4067884D-13 -0.3248259D+02
 -0.2457192D+00 -0.4094106D-13 -0.3248292D+02
 -0.3003451D+00 -0.4117009D-13 -0.3248335D+02
 -0.3549841D+00 -0.4144054D-13 -0.3248385D+02
 -0.4096385D+00 -0.4175898D-13 -0.3248444D+02
 -0.4643106D+00 -0.4200934D-13 -0.3248512D+02
 -0.5190030D+00 -0.4232349D-13 -0.3248588D+02
 -0.5737179D+00 -0.4268702D-13 -0.3248672D+02
 -0.6284578D+00 -0.4291828D-13 -0.3248765D+02
 -0.6832250D+00 -0.4324800D-13 -0.3248866D+02
 -0.7380220D+00 -0.4348911D-13 -0.3248976D+02
 -0.7928511D+00 -0.4383725D-13 -0.3249094D+02
 -0.8477148D+00 -0.4414010D-13 -0.3249220D+02
 -0.9026155D+00 -0.4438753D-13 -0.3249355D+02
 -0.9575556D+00 -0.4472266D-13 -0.3249499D+02
 -0.1012537D+01 -0.4506188D-13 -0.3249651D+02
 -0.1067564D+01 -0.4536655D-13 -0.3249811D+02
 -0.1122637D+01 -0.4567723D-13 -0.3249980D+02
 -0.1177759D+01 -0.4602831D-13 -0.3250157D+02
 -0.1232932D+01 -0.4631743D-13 -0.3250343D+02
 -0.1288160D+01 -0.4659684D-13 -0.3250538D+02
 -0.1343444D+01 -0.4694453D-13 -0.3250740D+02
 -0.1398788D+01 -0.4732460D-13 -0.3250952D+02
 -0.1454193D+01 -0.4761712D-13 -0.3251171D+02
 -0.1509662D+01 -0.4799821D-13 -0.3251400D+02
 -0.1565198D+01 -0.4829866D-13 -0.3251636D+02
 -0.1620803D+01 -0.4864165D-13 -0.3251882D+02
 -0.1648632D+01 -0.4888644D-13 -0.3252008D+02
  0.0000000D+00  0.0000000D+00 -0.3248207D+02
 -0.2729859D-01 -0.3987396D-13 -0.3248208D+02
 -0.8189605D-01 -0.4007774D-13 -0.3248217D+02
 -0.1364971D+00 -0.4034028D-13 -0.3248233D+02
 -0.1911040D+00 -0.4067884D-13 -0.3248259D+02
 -0.2457192D+00 -0.4094106D-13 -0.3248292D+02
 -0.3003451D+00 -0.4117009D-13 -0.3248335D+02
 -0.3549841D+00 -0.4144054D-13 -0.3248385D+02
 -0.4096385D+00 -0.4175898D-13 -0.3248444D+02
 -0.4643106D+00 -0.4200934D-13 -0.3248512D+02
 -0.5190030D+00 -0.4232349D-13 -0.3248588D+02
 -0.5737179D+00 -0.4268702D-13 -0.3248672D+02
 -0.6284578D+00 -0.4291828D-13 -0.3248765D+02
 -0.6832250D+00 -0.4324800D-13 -0.3248866D+02
 -0.7380220D+00 -0.4348911D-13 -0.3248976D+02
 -0.7928511D+00 -0.4383725D-13 -0.3249094D+02
 -0.8477148D+00 -0.4414010D-13 -0.3249220D+02
 -0.9026155D+00 -0.4438753D-13 -0.3249355D+02
 -0.9575556D+00 -0.4472266D-13 -0.3249499D+02
 -0.1012537D+01 -0.4506188D-13 -0.3249651D+02
 -0.1067564D+01 -0.4536655D-13 -0.3249811D+02
 -0.1122637D+01 -0.4567723D-13 -0.3249980D+02
 -0.1177759D+01 -0.4602831D-13 -0.3250157D+02
 -0.1232932D+01 -0.4631743D-13 -0.3250343D+02
 -0.1288160D+01 -0.4659684D-13 -0.3250538D+02
 -0.1343444D+01 -0.4694453D-13 -0.3250740D+02
 -0.1398788D+01 -0.4732460D-13 -0.3250952D+02
 -0.1454193D+01 -0.4761712D-13 -0.3251171D+02
 -0.1509662D+01 -0.4799821D-13 -0.3251400D+02
 -0.1565198D+01 -0.4829866D-13 -0.3251636D+02
 -0.1620803D+01 -0.4864165D-13 -0.3251882D+02
 -0.1648632D+01 -0.4888644D-13 -0.3252008D+02
  0.0000000D+00  0.0000000D+00 -0.3248207D+02
 -0.2729859D-01 -0.3987396D-13 -0.3248208D+02
 -0.8189605D-01 -0.4007774D-13 -0.3248217D+02
 -0.1364971D+00 -0.4034028D-13 -0.3248233D+02
 -0.1911040D+00 -0.4067884D-13 -0.3248259D+02
 -0.2457192D+00 -0.4094106D-13 -0.3248292D+02
 -0.3003451D+00 -0.4117009D-13 -0.3248335D+02
 -0.3549841D+00 -0.4144054D-13 -0.3248385D+02
 -0.4096385D+00 -0.4175898D-13 -0.3248444D+02
 -0.4643106D+00 -0.4200934D-13 -0.3248512D+02
 -0.5190030D+00 -0.4232349D-13 -0.3248588D+02
 -0.5737179D+00 -0.4268702D-13 -0.3248672D+02
 -0.6284578D+00 -0.4291828D-13 -0.3248765D+02
 -0.6832250D+00 -0.4324800D-13 -0.3248866D+02
 -0.7380220D+00 -0.4348911D-13 -0.3248976D+02
 -0.7928511D+00 -0.4383725D-13 -0.3249094D+02
 -0.8477148D+00 -0.4414010D-13 -0.3249220D+02
 -0.9026155D+00 -0.4438753D-13 -0.3249355D+02
 -0.9575556D+00 -0.4472266D-13 -0.3249499D+02
 -0.1012537D+01 -0.4506188D-13 -0.3249651D+02
 -0.1067564D+01 -0.4536655D-13 -0.3249811D+02
 -0.1122637D+01 -0.4567723D-13 -0.3249980D+02
 -0.1177759D+01 -0.4602831D-13 -0.3250157D+02
 -0.1232932D+01 -0.4631743D-13 -0.3250343D+02
 -0.1288160D+01 -0.4659684D-13 -0.3250538D+02
 -0.1343444D+01 -0.4694453D-13 -0.3250740D+02
 -0.1398788D+01 -0.4732460D-13 -0.3250952D+02
 -0.1454193D+01 -0.4761712D-13 -0.3251171D+02
 -0.1509662D+01 -0.4799821D-13 -0.3251400D+02
 -0.1565198D+01 -0.4829866D-13 -0.3251636D+02
 -0.1620803D+01 -0.4864165D-13 -0.3251882D+02
 -0.1648632D+01 -0.4888644D-13 -0.3252008D+02
  0.0000000D+00  0.0000000D+00 -0.3248207D+02
 -0.2729859D-01 -0.3987396D-13 -0.3248208D+02
 -0.8189605D-01 -0.4007774D-13 -0.3248217D+02
 -0.1364971D+00 -0.4034028D-13 -0.3248233D+02
 -0.1911040D+00 -0.4067884D-13 -0.3248259D+02
 -0.2457192D+00 -0.4094106D-13 -0.3248292D+02
 -0.3003451D+00 -0.4117009D-13 -0.3248335D+02
 -0.3549841D+00 -0.4144054D-13 -0.3248385D+02
 -0.4096385D+00 -0.4175898D-13 -0.3248444D+02
 -0.4643106D+00 -0.4200934D-13 -0.3248512D+02
 -0.5190030D+00 -0.4232349D-13 -0.3248588D+02
 -0.5737179D+00 -0.4268702D-13 -0.3248672D+02
 -0.6284578D+00 -0.4291828D-13 -0.3248765D+02
 -0.6832250D+00 -0.4324800D-13 -0.3248866D+02
 -0.7380220D+00 -0.4348911D-13 -0.3248976D+02
 -0.7928511D+00 -0.4383725D-13 -0.3249094D+02
 -0.8477148D+00 -0.4414010D-13 -0.3249220D+02
 -0.9026155D+00 -0.4438753D-13 -0.3249355D+02
 -0.9575556D+00 -0.4472266D-13 -0.3249499D+02
 -0.1012537D+01 -0.4506188D-13 -0.3249651D+02
 -0.1067564D+01 -0.4536655D-13 -0.3249811D+02
 -0.1122637D+01 -0.4567723D-13 -0.3249980D+02
 -0.1177759D+01 -0.4602831D-13 -0.3250157D+02
 -0.1232932D+01 -0.4631743D-13 -0.3250343D+02
 -0.1288160D+01 -0.4659684D-13 -0.3250538D+02
 -0.1343444D+01 -0.4694453D-13 -0.3250740D+02
 -0.1398788D+01 -0.4732460D-13 -0.3250952D+02
 -0.1454193D+01 -0.4761712D-13 -0.3251171D+02
 -0.1509662D+01 -0.4799821D-13 -0.3251400D+02
 -0.1565198D+01 -0.4829866D-13 -0.3251636D+02
 -0.1620803D+01 -0.4864165D-13 -0.3251882D+02
 -0.1648632D+01 -0.4888644D-13 -0.3252008D+02
  0.0000000D+00  0.0000000D+00 -0.3248207D+02
 -0.2729859D-01 -0.3987396D-13 -0.3248208D+02
 -0.8189605D-01 -0.4007774D-13 -0.3248217D+02
 -0.1364971D+00 -0.4034028D-13 -0.3248233D+02
 -0.1911040D+00 -0.4067884D-13 -0.3248259D+02
 -0.2457192D+00 -0.4094106D-13 -0.3248292D+02
 -0.3003451D+00 -0.4117009D-13 -0.3248335D+02
 -0.3549841D+00 -0.4144054D-13 -0.3248385D+02
 -0.4096385D+00 -0.4175898D-13 -0.3248444D+02
 -0.4643106D+00 -0.4200934D-13 -0.3248512D+02
 -0.5190030D+00 -0.4232349D-13 -0.3248588D+02
 -0.5737179D+00 -0.4268702D-13 -0.3248672D+02
 -0.6284578D+00 -0.4291828D-13 -0.3248765D+02
 -0.6832250D+00 -0.4324800D-13 -0.3248866D+02
 -0.7380220D+00 -0.4348911D-13 -0.3248976D+02
 -0.7928511D+00 -0.4383725D-13 -0.3249094D+02
 -0.8477148D+00 -0.4414010D-13 -0.3249220D+02
 -0.9026155D+00 -0.4438753D-13 -0.3249355D+02
 -0.9575556D+00 -0.4472266D-13 -0.3249499D+02
 -0.1012537D+01 -0.4506188D-13 -0.3249651D+02
 -0.1067564D+01 -0.4536655D-13 -0.3249811D+02
 -0.1122637D+01 -0.4567723D-13 -0.3249980D+02
 -0.1177759D+01 -0.4602831D-13 -0.3250157D+02
 -0.1232932D+01 -0.4631743D-13 -0.3250343D+02
 -0.1288160D+01 -0.4659684D-13 -0.3250538D+02
 -0.1343444D+01 -0.4694453D-13 -0.3250740D+02
 -0.1398788D+01 -0.4732460D-13 -0.3250952D+02
 -0.1454193D+01 -0.4761712D-13 -0.3251171D+02
 -0.1509662D+01 -0.4799821D-13 -0.3251400D+02
 -0.1565198D+01 -0.4829866D-13 -0.3251636D+02
 -0.1620803D+01 -0.4864165D-13 -0.3251882D+02
 -0.1648632D+01 -0.4888644D-13 -0.3252008D+02
  0.0000000D+00  0.0000000D+00 -0.3248207D+02
 -0.2729859D-01 -0.3987396D-13 -0.3248208D+02
 -0.8189605D-01 -0.4007774D-13 -0.3248217D+02
 -0.1364971D+00 -0.4034028D-13 -0.3248233D+02
 -0.1911040D+00 -0.4067884D-13 -0.3248259D+02
 -0.2457192D+00 -0.4094106D-13 -0.3248292D+02
 -0.3003451D+00 -0.4117009D-13 -0.3248335D+02
 -0.3549841D+00 -0.4144054D-13 -0.3248385D+02
 -0.4096385D+00 -0.4175898D-13 -0.3248444D+02
 -0.4643106D+00 -0.4200934D-13 -0.3248512D+02
 -0.5190030D+00 -0.4232349D-13 -0.3248588D+02
 -0.5737179D+00 -0.4268702D-13 -0.3248672D+02
 -0.6284578D+00 -0.4291828D-13 -0.3248765D+02
 -0.6832250D+00 -0.4324800D-13 -0.3248866D+02
 -0.7380220D+00 -0.4348911D-13 -0.3248976D+02
 -0.7928511D+00 -0.4383725D-13 -0.3249094D+02
 -0.8477148D+00 -0.4414010D-13 -0.3249220D+02
 -0.9026155D+00 -0.4438753D-13 -0.3249355D+02
 -0.9575556D+00 -0.4472266D-13 -0.3249499D+02
 -0.1012537D+01 -0.4506188D-13 -0.3249651D+02
 -0.1067564D+01 -0.4536655D-13 -0.3249811D+02
 -0.1122637D+01 -0.4567723D-13 -0.3249980D+02
 -0.1177759D+01 -0.4602831D-13 -0.3250157D+02
 -0.1232932D+01 -0.4631743D-13 -0.3250343D+02
 -0.1288160D+01 -0.4659684D-13 -0.3250538D+02
 -0.1343444D+01 -0.4694453D-13 -0.3250740D+02
 -0.1398788D+01 -0.4732460D-13 -0.3250952D+02
 -0.1454193D+01 -0.4761712D-13 -0.3251171D+02
 -0.1509662D+01 -0.4799821D-13 -0.3251400D+02
 -0.1565198D+01 -0.4829866D-13 -0.3251636D+02
 -0.1620803D+01 -0.4864165D-13 -0.3251882D+02
 -0.1648632D+01 -0.4888644D-13 -0.3252008D+02
  0.0000000D+00  0.0000000D+00 -0.3248207D+02
 -0.2729859D-01 -0.3987396D-13 -0.3248208D+02
 -0.8189605D-01 -0.4007774D-13 -0.3248217D+02
 -0.1364971D+00 -0.4034028D-13 -0.3248233D+02
 -0.1911040D+00 -0.4067884D-13 -0.3248259D+02
 -0.2457192D+00 -0.4094106D-13 -0.3248292D+02
 -0.3003451D+00 -0.4117009D-13 -0.3248335D+02
 -0.3549841D+00 -0.4144054D-13 -0.3248385D+02
 -0.4096385D+00 -0.4175898D-13 -0.3248444D+02
 -0.4643106D+00 -0.4200934D-13 -0.3248512D+02
 -0.5190030D+00 -0.4232349D-13 -0.3248588D+02
 -0.5737179D+00 -0.4268702D-13 -0.3248672D+02
 -0.6284578D+00 -0.4291828D-13 -0.3248765D+02
 -0.6832250D+00 -0.4324800D-13 -0.3248866D+02
 -0.7380220D+00 -0.4348911D-13 -0.3248976D+02
 -0.7928511D+00 -0.4383725D-13 -0.3249094D+02
 -0.8477148D+00 -0.4414010D-13 -0.3249220D+02
 -0.9026155D+00 -0.4438753D-13 -0.3249355D+02
 -0.9575556D+00 -0.4472266D-13 -0.3249499D+02
 -0.1012537D+01 -0.4506188D-13 -0.3249651D+02
 -0.1067564D+01 -0.4536655D-13 -0.3249811D+02
 -0.1122637D+01 -0.4567723D-13 -0.3249980D+02
 -0.1177759D+01 -0.4602831D-13 -0.3250157D+02
 -0.1232932D+01 -0.4631743D-13 -0.3250343D+02
 -0.1288160D+01 -0.4659684D-13 -0.3250538D+02
 -0.1343444D+01 -0.4694453D-13 -0.3250740D+02
 -0.1398788D+01 -0.4732460D-13 -0.3250952D+02
 -0.1454193D+01 -0.4761712D-13 -0.3251171D+02
 -0.1509662D+01 -0.4799821D-13 -0.3251400D+02
 -0.1565198D+01 -0.4829866D-13 -0.3251636D+02
 -0.1620803D+01 -0.4864165D-13 -0.3251882D+02
 -0.1648632D+01 -0.4888644D-13 -0.3252008D+02
  0.0000000D+00  0.0000000D+00 -0.3248207D+02
 -0.2729859D-01 -0.3987396D-13 -0.3248208D+02
 -0.8189605D-01 -0.4007774D-13 -0.3248217D+02
 -0.1364971D+00 -0.4034028D-13 -0.3248233D+02
 -0.1911040D+00 -0.4067884D-13 -0.3248259D+02
 -0.2457192D+00 -0.4094106D-13 -0.3248292D+02
 -0.3003451D+00 -0.4117009D-13 -0.3248335D+02
 -0.3549841D+00 -0.4144054D-13 -0.3248385D+02
 -0.4096385D+00 -0.4175898D-13 -0.3248444D+02
 -0.4643106D+00 -0.4200934D-13 -0.3248512D+02
 -0.5190030D+00 -0.4232349D-13 -0.3248588D+02
 -0.5737179D+00 -0.4268702D-13 -0.3248672D+02
 -0.6284578D+00 -0.4291828D-13 -0.3248765D+02
 -0.6832250D+00 -0.4324800D-13 -0.3248866D+02
 -0.7380220D+00 -0.4348911D-13 -0.3248976D+02
 -0.7928511D+00 -0.4383725D-13 -0.3249094D+02
 -0.8477148D+00 -0.4414010D-13 -0.3249220D+02
 -0.9026155D+00 -0.4438753D-13 -0.3249355D+02
 -0.9575556D+00 -0.4472266D-13 -0.3249499D+02
 -0.1012537D+01 -0.4506188D-13 -0.3249651D+02
 -0.1067564D+01 -0.4536655D-13 -0.3249811D+02
 -0.1122637D+01 -0.4567723D-13 -0.3249980D+02
 -0.1177759D+01 -0.4602831D-13 -0.3250157D+02
 -0.1232932D+01 -0.4631743D-13 -0.3250343D+02
 -0.1288160D+01 -0.4659684D-13 -0.3250538D+02
 -0.1343444D+01 -0.4694453D-13 -0.3250740D+02
 -0.1398788D+01 -0.4732460D-13 -0.3250952D+02
 -0.1454193D+01 -0.4761712D-13 -0.3251171D+02
 -0.1509662D+01 -0.4799821D-13 -0.3251400D+02
 -0.1565198D+01 -0.4829866D-13 -0.3251636D+02
 -0.1620803D+01 -0.4864165D-13 -0.3251882D+02
 -0.1648632D+01 -0.4888644D-13 -0.3252008D+02
  0.0000000D+00  0.0000000D+00 -0.3248207D+02
 -0.2729859D-01 -0.3987396D-13 -0.3248208D+02
 -0.8189605D-01 -0.4007774D-13 -0.3248217D+02
 -0.1364971D+00 -0.4034028D-13 -0.3248233D+02
 -0.1911040D+00 -0.4067884D-13 -0.3248259D+02
 -0.2457192D+00 -0.4094106D-13 -0.3248292D+02
 -0.3003451D+00 -0.4117009D-13 -0.3248335D+02
 -0.3549841D+00 -0.4144054D-13 -0.3248385D+02
 -0.4096385D+00 -0.4175898D-13 -0.3248444D+02
 -0.4643106D+00 -0.4200934D-13 -0.3248512D+02
 -0.5190030D+00 -0.4232349D-13 -0.3248588D+02
 -0.5737179D+00 -0.4268702D-13 -0.3248672D+02
 -0.6284578D+00 -0.4291828D-13 -0.3248765D+02
 -0.6832250D+00 -0.4324800D-13 -0.3248866D+02
 -0.7380220D+00 -0.4348911D-13 -0.3248976D+02
 -0.7928511D+00 -0.4383725D-13 -0.3249094D+02
 -0.8477148D+00 -0.4414010D-13 -0.3249220D+02
 -0.9026155D+00 -0.4438753D-13 -0.3249355D+02
 -0.9575556D+00 -0.4472266D-13 -0.3249499D+02
 -0.1012537D+01 -0.4506188D-13 -0.3249651D+02
 -0.1067564D+01 -0.4536655D-13 -0.3249811D+02
 -0.1122637D+01 -0.4567723D-13 -0.3249980D+02
 -0.1177759D+01 -0.4602831D-13 -0.3250157D+02
 -0.1232932D+01 -0.4631743D-13 -0.3250343D+02
 -0.1288160D+01 -0.4659684D-13 -0.3250538D+02
 -0.1343444D+01 -0.4694453D-13 -0.3250740D+02
 -0.1398788D+01 -0.4732460D-13 -0.3250952D+02
 -0.1454193D+01 -0.4761712D-13 -0.3251171D+02
 -0.1509662D+01 -0.4799821D-13 -0.3251400D+02
 -0.1565198D+01 -0.4829866D-13 -0.3251636D+02
 -0.1620803D+01 -0.4864165D-13 -0.3251882D+02
 -0.1648632D+01 -0.4888644D-13 -0.3252008D+02
  0.0000000D+00  0.0000000D+00 -0.3248207D+02
 -0.2729859D-01 -0.3987396D-13 -0.3248208D+02
 -0.8189605D-01 -0.4007774D-13 -0.3248217D+02
 -0.1364971D+00 -0.4034028D-13 -0.3248233D+02
 -0.1911040D+00 -0.4067884D-13 -0.3248259D+02
 -0.2457192D+00 -0.4094106D-13 -0.3248292D+02
 -0.3003451D+00 -0.4117009D-13 -0.3248335D+02
 -0.3549841D+00 -0.4144054D-13 -0.3248385D+02
 -0.4096385D+00 -0.4175898D-13 -0.3248444D+02
 -0.4643106D+00 -0.4200934D-13 -0.3248512D+02
 -0.5190030D+00 -0.4232349D-13 -0.3248588D+02
 -0.5737179D+00 -0.4268702D-13 -0.3248672D+02
 -0.6284578D+00 -0.4291828D-13 -0.3248765D+02
 -0.6832250D+00 -0.4324800D-13 -0.3248866D+02
 -0.7380220D+00 -0.4348911D-13 -0.3248976D+02
 -0.7928511D+00 -0.4383725D-13 -0.3249094D+02
 -0.8477148D+00 -0.4414010D-13 -0.3249220D+02
 -0.9026155D+00 -0.4438753D-13 -0.3249355D+02
 -0.9575556D+00 -0.4472266D-13 -0.3249499D+02
 -0.1012537D+01 -0.4506188D-13 -0.3249651D+02
 -0.1067564D+01 -0.4536655D-13 -0.3249811D+02
 -0.1122637D+01 -0.4567723D-13 -0.3249980D+02
 -0.1177759D+01 -0.4602831D-13 -0.3250157D+02
 -0.1232932D+01 -0.4631743D-13 -0.3250343D+02
 -0.1288160D+01 -0.4659684D-13 -0.3250538D+02
 -0.1343444D+01 -0.4694453D-13 -0.3250740D+02
 -0.1398788D+01 -0.4732460D-13 -0.3250952D+02
 -0.1454193D+01 -0.4761712D-13 -0.3251171D+02
 -0.1509662D+01 -0.4799821D-13 -0.3251400D+02
 -0.1565198D+01 -0.4829866D-13 -0.3251636D+02
 -0.1620803D+01 -0.4864165D-13 -0.3251882D+02
 -0.1648632D+01 -0.4888644D-13 -0.3252008D+02
  0.0000000D+00  0.0000000D+00 -0.3248207D+02
 -0.2729859D-01 -0.3987396D-13 -0.3248208D+02
 -0.8189605D-01 -0.4007774D-13 -0.3248217D+02
 -0.1364971D+00 -0.4034028D-13 -0.3248233D+02
 -0.1911040D+00 -0.4067884D-13 -0.3248259D+02
 -0.2457192D+00 -0.4094106D-13 -0.3248292D+02
 -0.3003451D+00 -0.4117009D-13 -0.3248335D+02
 -0.3549841D+00 -0.4144054D-13 -0.3248385D+02
 -0.4096385D+00 -0.4175898D-13 -0.3248444D+02
 -0.4643106D+00 -0.4200934D-13 -0.3248512D+02
 -0.5190030D+00 -0.4232349D-13 -0.3248588D+02
 -0.5737179D+00 -0.4268702D-13 -0.3248672D+02
 -0.6284578D+00 -0.4291828D-13 -0.3248765D+02
 -0.6832250D+00 -0.4324800D-13 -0.3248866D+02
 -0.7380220D+00 -0.4348911D-13 -0.3248976D+02
 -0.7928511D+00 -0.4383725D-13 -0.3249094D+02
 -0.8477148D+00 -0.4414010D-13 -0.3249220D+02
 -0.9026155D+00 -0.4438753D-13 -0.3249355D+02
 -0.9575556D+00 -0.4472266D-13 -0.3249499D+02
 -0.1012537D+01 -0.4506188D-13 -0.3249651D+02
 -0.1067564D+01 -0.4536655D-13 -0.3249811D+02
 -0.1122637D+01 -0.4567723D-13 -0.3249980D+02
 -0.1177759D+01 -0.4602831D-13 -0.3250157D+02
 -0.1232932D+01 -0.4631743D-13 -0.3250343D+02
 -0.1288160D+01 -0.4659684D-13 -0.3250538D+02
 -0.1343444D+01 -0.4694453D-13 -0.3250740D+02
 -0.1398788D+01 -0.4732460D-13 -0.3250952D+02
 -0.1454193D+01 -0.4761712D-13 -0.3251171D+02
 -0.1509662D+01 -0.4799821D-13 -0.3251400D+02
 -0.1565198D+01 -0.4829866D-13 -0.3251636D+02
 -0.1620803D+01 -0.4864165D-13 -0.3251882D+02
 -0.1648632D+01 -0.4888644D-13 -0.3252008D+02
  0.0000000D+00  0.0000000D+00 -0.3248207D+02
 -0.2729859D-01 -0.3987396D-13 -0.3248208D+02
 -0.8189605D-01 -0.4007774D-13 -0.3248217D+02
 -0.1364971D+00 -0.4034028D-13 -0.3248233D+02
 -0.1911040D+00 -0.4067884D-13 -0.3248259D+02
 -0.2457192D+00 -0.4094106D-13 -0.3248292D+02
 -0.3003451D+00 -0.4117009D-13 -0.3248335D+02
 -0.3549841D+00 -0.4144054D-13 -0.3248385D+02
 -0.4096385D+00 -0.4175898D-13 -0.3248444D+02
 -0.4643106D+00 -0.4200934D-13 -0.3248512D+02
 -0.5190030D+00 -0.4232349D-13 -0.3248588D+02
 -0.5737179D+00 -0.4268702D-13 -0.3248672D+02
 -0.6284578D+00 -0.4291828D-13 -0.3248765D+02
 -0.6832250D+00 -0.4324800D-13 -0.3248866D+02
 -0.7380220D+00 -0.4348911D-13 -0.3248976D+02
 -0.7928511D+00 -0.4383725D-13 -0.3249094D+02
 -0.8477148D+00 -0.4414010D-13 -0.3249220D+02
 -0.9026155D+00 -0.4438753D-13 -0.3249355D+02
 -0.9575556D+00 -0.4472266D-13 -0.3249499D+02
 -0.1012537D+01 -0.4506188D-13 -0.3249651D+02
 -0.1067564D+01 -0.4536655D-13 -0.3249811D+02
 -0.1122637D+01 -0.4567723D-13 -0.3249980D+02
 -0.1177759D+01 -0.4602831D-13 -0.3250157D+02
 -0.1232932D+01 -0.4631743D-13 -0.3250343D+02
 -0.1288160D+01 -0.4659684D-13 -0.3250538D+02
 -0.1343444D+01 -0.4694453D-13 -0.3250740D+02
 -0.1398788D+01 -0.4732460D-13 -0.3250952D+02
 -0.1454193D+01 -0.4761712D-13 -0.3251171D+02
 -0.1509662D+01 -0.4799821D-13 -0.3251400D+02
 -0.1565198D+01 -0.4829866D-13 -0.3251636D+02
 -0.1620803D+01 -0.4864165D-13 -0.3251882D+02
 -0.1648632D+01 -0.4888644D-13 -0.3252008D+02
  0.0000000D+00  0.0000000D+00 -0.3248207D+02
 -0.2729859D-01 -0.3987396D-13 -0.3248208D+02
 -0.8189605D-01 -0.4007774D-13 -0.3248217D+02
 -0.1364971D+00 -0.4034028D-13 -0.3248233D+02
 -0.1911040D+00 -0.4067884D-13 -0.3248259D+02
 -0.2457192D+00 -0.4094106D-13 -0.3248292D+02
 -0.3003451D+00 -0.4117009D-13 -0.3248335D+02
 -0.3549841D+00 -0.4144054D-13 -0.3248385D+02
 -0.4096385D+00 -0.4175898D-13 -0.3248444D+02
 -0.4643106D+00 -0.4200934D-13 -0.3248512D+02
 -0.5190030D+00 -0.4232349D-13 -0.3248588D+02
 -0.5737179D+00 -0.4268702D-13 -0.3248672D+02
 -0.6284578D+00 -0.4291828D-13 -0.3248765D+02
 -0.6832250D+00 -0.4324800D-13 -0.3248866D+02
 -0.7380220D+00 -0.4348911D-13 -0.3248976D+02
 -0.7928511D+00 -0.4383725D-13 -0.3249094D+02
 -0.8477148D+00 -0.4414010D-13 -0.3249220D+02
 -0.9026155D+00 -0.4438753D-13 -0.3249355D+02
 -0.9575556D+00 -0.4472266D-13 -0.3249499D+02
 -0.1012537D+01 -0.4506188D-13 -0.3249651D+02
 -0.1067564D+01 -0.4536655D-13 -0.3249811D+02
 -0.1122637D+01 -0.4567723D-13 -0.3249980D+02
 -0.1177759D+01 -0.4602831D-13 -0.3250157D+02
 -0.1232932D+01 -0.4631743D-13 -0.3250343D+02
 -0.1288160D+01 -0.4659684D-13 -0.3250538D+02
 -0.1343444D+01 -0.4694453D-13 -0.3250740D+02
 -0.1398788D+01 -0.4732460D-13 -0.3250952D+02
 -0.1454193D+01 -0.4761712D-13 -0.3251171D+02
 -0.1509662D+01 -0.4799821D-13 -0.3251400D+02
 -0.1565198D+01 -0.4829866D-13 -0.3251636D+02
 -0.1620803D+01 -0.4864165D-13 -0.3251882D+02
 -0.1648632D+01 -0.4888644D-13 -0.3252008D+02
  0.0000000D+00  0.0000000D+00 -0.3248207D+02
 -0.2729859D-01 -0.3987396D-13 -0.3248208D+02
 -0.8189605D-01 -0.4007774D-13 -0.3248217D+02
 -0.1364971D+00 -0.4034028D-13 -0.3248233D+02
 -0.1911040D+00 -0.4067884D-13 -0.3248259D+02
 -0.2457192D+00 -0.4094106D-13 -0.3248292D+02
 -0.3003451D+00 -0.4117009D-13 -0.3248335D+02
 -0.3549841D+00 -0.4144054D-13 -0.3248385D+02
 -0.4096385D+00 -0.4175898D-13 -0.3248444D+02
 -0.4643106D+00 -0.4200934D-13 -0.3248512D+02
 -0.5190030D+00 -0.4232349D-13 -0.3248588D+02
 -0.5737179D+00 -0.4268702D-13 -0.3248672D+02
 -0.6284578D+00 -0.4291828D-13 -0.3248765D+02
 -0.6832250D+00 -0.4324800D-13 -0.3248866D+02
 -0.7380220D+00 -0.4348911D-13 -0.3248976D+02
 -0.7928511D+00 -0.4383725D-13 -0.3249094D+02
 -0.8477148D+00 -0.4414010D-13 -0.3249220D+02
 -0.9026155D+00 -0.4438753D-13 -0.3249355D+02
 -0.9575556D+00 -0.4472266D-13 -0.3249499D+02
 -0.1012537D+01 -0.4506188D-13 -0.3249651D+02
 -0.1067564D+01 -0.4536655D-13 -0.3249811D+02
 -0.1122637D+01 -0.4567723D-13 -0.3249980D+02
 -0.1177759D+01 -0.4602831D-13 -0.3250157D+02
 -0.1232932D+01 -0.4631743D-13 -0.3250343D+02
 -0.1288160D+01 -0.4659684D-13 -0.3250538D+02
 -0.1343444D+01 -0.4694453D-13 -0.3250740D+02
 -0.1398788D+01 -0.4732460D-13 -0.3250952D+02
 -0.1454193D+01 -0.4761712D-13 -0.3251171D+02
 -0.1509662D+01 -0.4799821D-13 -0.3251400D+02
 -0.1565198D+01 -0.4829866D-13 -0.3251636D+02
 -0.1620803D+01 -0.4864165D-13 -0.3251882D+02
 -0.1648632D+01 -0.4888644D-13 -0.3252008D+02
  0.0000000D+00  0.0000000D+00 -0.3248207D+02
 -0.2729859D-01 -0.3987396D-13 -0.3248208D+02
 -0.8189605D-01 -0.4007774D-13 -0.3248217D+02
 -0.1364971D+00 -0.4034028D-13 -0.3248233D+02
 -0.1911040D+00 -0.4067884D-13 -0.3248259D+02
 -0.2457192D+00 -0.4094106D-13 -0.3248292D+02
 -0.3003451D+00 -0.4117009D-13 -0.3248335D+02
 -0.3549841D+00 -0.4144054D-13 -0.3248385D+02
 -0.4096385D+00 -0.4175898D-13 -0.3248444D+02
 -0.4643106D+00 -0.4200934D-13 -0.3248512D+02
 -0.5190030D+00 -0.4232349D-13 -0.3248588D+02
 -0.5737179D+00 -0.4268702D-13 -0.3248672D+02
 -0.6284578D+00 -0.4291828D-13 -0.3248765D+02
 -0.6832250D+00 -0.4324800D-13 -0.3248866D+02
 -0.7380220D+00 -0.4348911D-13 -0.3248976D+02
 -0.7928511D+00 -0.4383725D-13 -0.3249094D+02
 -0.8477148D+00 -0.4414010D-13 -0.3249220D+02
 -0.9026155D+00 -0.4438753D-13 -0.3249355D+02
 -0.9575556D+00 -0.4472266D-13 -0.3249499D+02
 -0.1012537D+01 -0.4506188D-13 -0.3249651D+02
 -0.1067564D+01 -0.4536655D-13 -0.3249811D+02
 -0.1122637D+01 -0.4567723D-13 -0.3249980D+02
 -0.1177759D+01 -0.4602831D-13 -0.3250157D+02
 -0.1232932D+01 -0.4631743D-13 -0.3250343D+02
 -0.1288160D+01 -0.4659684D-13 -0.3250538D+02
 -0.1343444D+01 -0.4694453D-13 -0.3250740D+02
 -0.1398788D+01 -0.4732460D-13 -0.3250952D+02
 -0.1454193D+01 -0.4761712D-13 -0.3251171D+02
 -0.1509662D+01 -0.4799821D-13 -0.3251400D+02
 -0.1565198D+01 -0.4829866D-13 -0.3251636D+02
 -0.1620803D+01 -0.4864165D-13 -0.3251882D+02
 -0.1648632D+01 -0.4888644D-13 -0.3252008D+02
  0.0000000D+00  0.0000000D+00 -0.3248207D+02
 -0.2729859D-01 -0.3987396D-13 -0.3248208D+02
 -0.8189605D-01 -0.4007774D-13 -0.3248217D+02
 -0.1364971D+00 -0.4034028D-13 -0.3248233D+02
 -0.1911040D+00 -0.4067884D-13 -0.3248259D+02
 -0.2457192D+00 -0.4094106D-13 -0.3248292D+02
 -0.3003451D+00 -0.4117009D-13 -0.3248335D+02
 -0.3549841D+00 -0.4144054D-13 -0.3248385D+02
 -0.4096385D+00 -0.4175898D-13 -0.3248444D+02
 -0.4643106D+00 -0.4200934D-13 -0.3248512D+02
 -0.5190030D+00 -0.4232349D-13 -0.3248588D+02
 -0.5737179D+00 -0.4268702D-13 -0.3248672D+02
 -0.6284578D+00 -0.4291828D-13 -0.3248765D+02
 -0.6832250D+00 -0.4324800D-13 -0.3248866D+02
 -0.7380220D+00 -0.4348911D-13 -0.3248976D+02
 -0.7928511D+00 -0.4383725D-13 -0.3249094D+02
 -0.8477148D+00 -0.4414010D-13 -0.3249220D+02
 -0.9026155D+00 -0.4438753D-13 -0.3249355D+02
 -0.9575556D+00 -0.4472266D-13 -0.3249499D+02
 -0.1012537D+01 -0.4506188D-13 -0.3249651D+02
 -0.1067564D+01 -0.4536655D-13 -0.3249811D+02
 -0.1122637D+01 -0.4567723D-13 -0.3249980D+02
 -0.1177759D+01 -0.4602831D-13 -0.3250157D+02
 -0.1232932D+01 -0.4631743D-13 -0.3250343D+02
 -0.1288160D+01 -0.4659684D-13 -0.3250538D+02
 -0.1343444D+01 -0.4694453D-13 -0.3250740D+02
 -0.1398788D+01 -0.4732460D-13 -0.3250952D+02
 -0.1454193D+01 -0.4761712D-13 -0.3251171D+02
 -0.1509662D+01 -0.4799821D-13 -0.3251400D+02
 -0.1565198D+01 -0.4829866D-13 -0.3251636D+02
 -0.1620803D+01 -0.4864165D-13 -0.3251882D+02
 -0.1648632D+01 -0.4888644D-13 -0.3252008D+02
  0.0000000D+00  0.0000000D+00 -0.3248207D+02
 -0.2729859D-01 -0.3987396D-13 -0.3248208D+02
 -0.8189605D-01 -0.4007774D-13 -0.3248217D+02
 -0.1364971D+00 -0.4034028D-13 -0.3248233D+02
 -0.1911040D+00 -0.4067884D-13 -0.3248259D+02
 -0.2457192D+00 -0.4094106D-13 -0.3248292D+02
 -0.3003451D+00 -0.4117009D-13 -0.3248335D+02
 -0.3549841D+00 -0.4144054D-13 -0.3248385D+02
 -0.4096385D+00 -0.4175898D-13 -0.3248444D+02
 -0.4643106D+00 -0.4200934D-13 -0.3248512D+02
 -0.5190030D+00 -0.4232349D-13 -0.3248588D+02
 -0.5737179D+00 -0.4268702D-13 -0.3248672D+02
 -0.6284578D+00 -0.4291828D-13 -0.3248765D+02
 -0.6832250D+00 -0.4324800D-13 -0.3248866D+02
 -0.7380220D+00 -0.4348911D-13 -0.3248976D+02
 -0.7928511D+00 -0.4383725D-13 -0.3249094D+02
 -0.8477148D+00 -0.4414010D-13 -0.3249220D+02
 -0.9026155D+00 -0.4438753D-13 -0.3249355D+02
 -0.9575556D+00 -0.4472266D-13 -0.3249499D+02
 -0.1012537D+01 -0.4506188D-13 -0.3249651D+02
 -0.1067564D+01 -0.4536655D-13 -0.3249811D+02
 -0.1122637D+01 -0.4567723D-13 -0.3249980D+02
 -0.1177759D+01 -0.4602831D-13 -0.3250157D+02
 -0.1232932D+01 -0.4631743D-13 -0.3250343D+02
 -0.1288160D+01 -0.4659684D-13 -0.3250538D+02
 -0.1343444D+01 -0.4694453D-13 -0.3250740D+02
 -0.1398788D+01 -0.4732460D-13 -0.3250952D+02
 -0.1454193D+01 -0.4761712D-13 -0.3251171D+02
 -0.1509662D+01 -0.4799821D-13 -0.3251400D+02
 -0.1565198D+01 -0.4829866D-13 -0.3251636D+02
 -0.1620803D+01 -0.4864165D-13 -0.3251882D+02
 -0.1648632D+01 -0.4888644D-13 -0.3252008D+02
  0.0000000D+00  0.0000000D+00 -0.3248207D+02
 -0.2729859D-01 -0.3987396D-13 -0.3248208D+02
 -0.8189605D-01 -0.4007774D-13 -0.3248217D+02
 -0.1364971D+00 -0.4034028D-13 -0.3248233D+02
 -0.1911040D+00 -0.4067884D-13 -0.3248259D+02
 -0.2457192D+00 -0.4094106D-13 -0.3248292D+02
 -0.3003451D+00 -0.4117009D-13 -0.3248335D+02
 -0.3549841D+00 -0.4144054D-13 -0.3248385D+02
 -0.4096385D+00 -0.4175898D-13 -0.3248444D+02
 -0.4643106D+00 -0.4200934D-13 -0.3248512D+02
 -0.5190030D+00 -0.4232349D-13 -0.3248588D+02
 -0.5737179D+00 -0.4268702D-13 -0.3248672D+02
 -0.6284578D+00 -0.4291828D-13 -0.3248765D+02
 -0.6832250D+00 -0.4324800D-13 -0.3248866D+02
 -0.7380220D+00 -0.4348911D-13 -0.3248976D+02
 -0.7928511D+00 -0.4383725D-13 -0.3249094D+02
 -0.8477148D+00 -0.4414010D-13 -0.3249220D+02
 -0.9026155D+00 -0.4438753D-13 -0.3249355D+02
 -0.9575556D+00 -0.4472266D-13 -0.3249499D+02
 -0.1012537D+01 -0.4506188D-13 -0.3249651D+02
 -0.1067564D+01 -0.4536655D-13 -0.3249811D+02
 -0.1122637D+01 -0.4567723D-13 -0.3249980D+02
 -0.1177759D+01 -0.4602831D-13 -0.3250157D+02
 -0.1232932D+01 -0.4631743D-13 -0.3250343D+02
 -0.1288160D+01 -0.4659684D-13 -0.3250538D+02
 -0.1343444D+01 -0.4694453D-13 -0.3250740D+02
 -0.1398788D+01 -0.4732460D-13 -0.3250952D+02
 -0.1454193D+01 -0.4761712D-13 -0.3251171D+02
 -0.1509662D+01 -0.4799821D-13 -0.3251400D+02
 -0.1565198D+01 -0.4829866D-13 -0.3251636D+02
 -0.1620803D+01 -0.4864165D-13 -0.3251882D+02
 -0.1648632D+01 -0.4888644D-13 -0.3252008D+02
  0.0000000D+00  0.0000000D+00 -0.3248207D+02
 -0.2729859D-01 -0.3987396D-13 -0.3248208D+02
 -0.8189605D-01 -0.4007774D-13 -0.3248217D+02
 -0.1364971D+00 -0.4034028D-13 -0.3248233D+02
 -0.1911040D+00 -0.4067884D-13 -0.3248259D+02
 -0.2457192D+00 -0.4094106D-13 -0.3248292D+02
 -0.3003451D+00 -0.4117009D-13 -0.3248335D+02
 -0.3549841D+00 -0.4144054D-13 -0.3248385D+02
 -0.4096385D+00 -0.4175898D-13 -0.3248444D+02
 -0.4643106D+00 -0.4200934D-13 -0.3248512D+02
 -0.5190030D+00 -0.4232349D-13 -0.3248588D+02
 -0.5737179D+00 -0.4268702D-13 -0.3248672D+02
 -0.6284578D+00 -0.4291828D-13 -0.3248765D+02
 -0.6832250D+00 -0.4324800D-13 -0.3248866D+02
 -0.7380220D+00 -0.4348911D-13 -0.3248976D+02
 -0.7928511D+00 -0.4383725D-13 -0.3249094D+02
 -0.8477148D+00 -0.4414010D-13 -0.3249220D+02
 -0.9026155D+00 -0.4438753D-13 -0.3249355D+02
 -0.9575556D+00 -0.4472266D-13 -0.3249499D+02
 -0.1012537D+01 -0.4506188D-13 -0.3249651D+02
 -0.1067564D+01 -0.4536655D-13 -0.3249811D+02
 -0.1122637D+01 -0.4567723D-13 -0.3249980D+02
 -0.1177759D+01 -0.4602831D-13 -0.3250157D+02
 -0.1232932D+01 -0.4631743D-13 -0.3250343D+02
 -0.1288160D+01 -0.4659684D-13 -0.3250538D+02
 -0.1343444D+01 -0.4694453D-13 -0.3250740D+02
 -0.1398788D+01 -0.4732460D-13 -0.3250952D+02
 -0.1454193D+01 -0.4761712D-13 -0.3251171D+02
 -0.1509662D+01 -0.4799821D-13 -0.3251400D+02
 -0.1565198D+01 -0.4829866D-13 -0.3251636D+02
 -0.1620803D+01 -0.4864165D-13 -0.3251882D+02
 -0.1648632D+01 -0.4888644D-13 -0.3252008D+02
  0.0000000D+00  0.0000000D+00 -0.3248207D+02
 -0.2729859D-01 -0.3987396D-13 -0.3248208D+02
 -0.8189605D-01 -0.4007774D-13 -0.3248217D+02
 -0.1364971D+00 -0.4034028D-13 -0.3248233D+02
 -0.1911040D+00 -0.4067884D-13 -0.3248259D+02
 -0.2457192D+00 -0.4094106D-13 -0.3248292D+02
 -0.3003451D+00 -0.4117009D-13 -0.3248335D+02
 -0.3549841D+00 -0.4144054D-13 -0.3248385D+02
 -0.4096385D+00 -0.4175898D-13 -0.3248444D+02
 -0.4643106D+00 -0.4200934D-13 -0.3248512D+02
 -0.5190030D+00 -0.4232349D-13 -0.3248588D+02
 -0.5737179D+00 -0.4268702D-13 -0.3248672D+02
 -0.6284578D+00 -0.4291828D-13 -0.3248765D+02
 -0.6832250D+00 -0.4324800D-13 -0.3248866D+02
 -0.7380220D+00 -0.4348911D-13 -0.3248976D+02
 -0.7928511D+00 -0.4383725D-13 -0.3249094D+02
 -0.8477148D+00 -0.4414010D-13 -0.3249220D+02
 -0.9026155D+00 -0.4438753D-13 -0.3249355D+02
 -0.9575556D+00 -0.4472266D-13 -0.3249499D+02
 -0.1012537D+01 -0.4506188D-13 -0.3249651D+02
 -0.1067564D+01 -0.4536655D-13 -0.3249811D+02
 -0.1122637D+01 -0.4567723D-13 -0.3249980D+02
 -0.1177759D+01 -0.4602831D-13 -0.3250157D+02
 -0.1232932D+01 -0.4631743D-13 -0.3250343D+02
 -0.1288160D+01 -0.4659684D-13 -0.3250538D+02
 -0.1343444D+01 -0.4694453D-13 -0.3250740D+02
 -0.1398788D+01 -0.4732460D-13 -0.3250952D+02
 -0.1454193D+01 -0.4761712D-13 -0.3251171D+02
 -0.1509662D+01 -0.4799821D-13 -0.3251400D+02
 -0.1565198D+01 -0.4829866D-13 -0.3251636D+02
 -0.1620803D+01 -0.4864165D-13 -0.3251882D+02
 -0.1648632D+01 -0.4888644D-13 -0.3252008D+02
  0.0000000D+00  0.0000000D+00 -0.3248207D+02
 -0.2729859D-01 -0.3987396D-13 -0.3248208D+02
 -0.8189605D-01 -0.4007774D-13 -0.3248217D+02
 -0.1364971D+00 -0.4034028D-13 -0.3248233D+02
 -0.1911040D+00 -0.4067884D-13 -0.3248259D+02
 -0.2457192D+00 -0.4094106D-13 -0.3248292D+02
 -0.3003451D+00 -0.4117009D-13 -0.3248335D+02
 -0.3549841D+00 -0.4144054D-13 -0.3248385D+02
 -0.4096385D+00 -0.4175898D-13 -0.3248444D+02
 -0.4643106D+00 -0.4200934D-13 -0.3248512D+02
 -0.5190030D+00 -0.4232349D-13 -0.3248588D+02
 -0.5737179D+00 -0.4268702D-13 -0.3248672D+02
 -0.6284578D+00 -0.4291828D-13 -0.3248765D+02
 -0.6832250D+00 -0.4324800D-13 -0.3248866D+02
 -0.7380220D+00 -0.4348911D-13 -0.3248976D+02
 -0.7928511D+00 -0.4383725D-13 -0.3249094D+02
 -0.8477148D+00 -0.4414010D-13 -0.3249220D+02
 -0.9026155D+00 -0.4438753D-13 -0.3249355D+02
 -0.9575556D+00 -0.4472266D-13 -0.3249499D+02
 -0.1012537D+01 -0.4506188D-13 -0.3249651D+02
 -0.1067564D+01 -0.4536655D-13 -0.3249811D+02
 -0.1122637D+01 -0.4567723D-13 -0.3249980D+02
 -0.1177759D+01 -0.4602831D-13 -0.3250157D+02
 -0.1232932D+01 -0.4631743D-13 -0.3250343D+02
 -0.1288160D+01 -0.4659684D-13 -0.3250538D+02
 -0.1343444D+01 -0.4694453D-13 -0.3250740D+02
 -0.1398788D+01 -0.4732460D-13 -0.3250952D+02
 -0.1454193D+01 -0.4761712D-13 -0.3251171D+02
 -0.1509662D+01 -0.4799821D-13 -0.3251400D+02
 -0.1565198D+01 -0.4829866D-13 -0.3251636D+02
 -0.1620803D+01 -0.4864165D-13 -0.3251882D+02
 -0.1648632D+01 -0.4888644D-13 -0.3252008D+02
  0.0000000D+00  0.0000000D+00 -0.3248207D+02
 -0.2729859D-01 -0.3987396D-13 -0.3248208D+02
 -0.8189605D-01 -0.4007774D-13 -0.3248217D+02
 -0.1364971D+00 -0.4034028D-13 -0.3248233D+02
 -0.1911040D+00 -0.4067884D-13 -0.3248259D+02
 -0.2457192D+00 -0.4094106D-13 -0.3248292D+02
 -0.3003451D+00 -0.4117009D-13 -0.3248335D+02
 -0.3549841D+00 -0.4144054D-13 -0.3248385D+02
 -0.4096385D+00 -0.4175898D-13 -0.3248444D+02
 -0.4643106D+00 -0.4200934D-13 -0.3248512D+02
 -0.5190030D+00 -0.4232349D-13 -0.3248588D+02
 -0.5737179D+00 -0.4268702D-13 -0.3248672D+02
 -0.6284578D+00 -0.4291828D-13 -0.3248765D+02
 -0.6832250D+00 -0.4324800D-13 -0.3248866D+02
 -0.7380220D+00 -0.4348911D-13 -0.3248976D+02
 -0.7928511D+00 -0.4383725D-13 -0.3249094D+02
 -0.8477148D+00 -0.4414010D-13 -0.3249220D+02
 -0.9026155D+00 -0.4438753D-13 -0.3249355D+02
 -0.9575556D+00 -0.4472266D-13 -0.3249499D+02
 -0.1012537D+01 -0.4506188D-13 -0.3249651D+02
 -0.1067564D+01 -0.4536655D-13 -0.3249811D+02
 -0.1122637D+01 -0.4567723D-13 -0.3249980D+02
 -0.1177759D+01 -0.4602831D-13 -0.3250157D+02
 -0.1232932D+01 -0.4631743D-13 -0.3250343D+02
 -0.1288160D+01 -0.4659684D-13 -0.3250538D+02
 -0.1343444D+01 -0.4694453D-13 -0.3250740D+02
 -0.1398788D+01 -0.4732460D-13 -0.3250952D+02
 -0.1454193D+01 -0.4761712D-13 -0.3251171D+02
 -0.1509662D+01 -0.4799821D-13 -0.3251400D+02
 -0.1565198D+01 -0.4829866D-13 -0.3251636D+02
 -0.1620803D+01 -0.4864165D-13 -0.3251882D+02
 -0.1648632D+01 -0.4888644D-13 -0.3252008D+02
  0.0000000D+00  0.0000000D+00 -0.3248207D+02
 -0.2729859D-01 -0.3987396D-13 -0.3248208D+02
 -0.8189605D-01 -0.4007774D-13 -0.3248217D+02
 -0.1364971D+00 -0.4034028D-13 -0.3248233D+02
 -0.1911040D+00 -0.4067884D-13 -0.3248259D+02
 -0.2457192D+00 -0.4094106D-13 -0.3248292D+02
 -0.3003451D+00 -0.4117009D-13 -0.3248335D+02
 -0.3549841D+00 -0.4144054D-13 -0.3248385D+02
 -0.4096385D+00 -0.4175898D-13 -0.3248444D+02
 -0.4643106D+00 -0.4200934D-13 -0.3248512D+02
 -0.5190030D+00 -0.4232349D-13 -0.3248588D+02
 -0.5737179D+00 -0.4268702D-13 -0.3248672D+02
 -0.6284578D+00 -0.4291828D-13 -0.3248765D+02
 -0.6832250D+00 -0.4324800D-13 -0.3248866D+02
 -0.7380220D+00 -0.4348911D-13 -0.3248976D+02
 -0.7928511D+00 -0.4383725D-13 -0.3249094D+02
 -0.8477148D+00 -0.4414010D-13 -0.3249220D+02
 -0.9026155D+00 -0.4438753D-13 -0.3249355D+02
 -0.9575556D+00 -0.4472266D-13 -0.3249499D+02
 -0.1012537D+01 -0.4506188D-13 -0.3249651D+02
 -0.1067564D+01 -0.4536655D-13 -0.3249811D+02
 -0.1122637D+01 -0.4567723D-13 -0.3249980D+02
 -0.1177759D+01 -0.4602831D-13 -0.3250157D+02
[truncated: 3,371,295 more chars]
